# Supplementary material for: Allosteric activation of the SPRTN protease by ubiquitin maintains genome stability
Source: Nat Commun. 2025 Jul 21;16:5422. doi: 10.1038/s41467-025-61224-z (PMC12279946; doi:10.1038/s41467-025-61224-z)
Supplement: Supplementary file 3 — Supplementary Data 1 [file 41467_2025_61224_MOESM3_ESM.pdb]

CRYST1   90.604   84.395   86.224  90.00  90.00  90.00 P 1           1
ATOM      1  N   SER     1      69.881  28.361  22.265  1.00  0.00           N  
ATOM      2  H1  SER     1      69.830  27.352  22.249  1.00  0.00           H  
ATOM      3  H2  SER     1      69.116  28.736  21.721  1.00  0.00           H  
ATOM      4  H3  SER     1      70.761  28.661  21.870  1.00  0.00           H  
ATOM      5  CA  SER     1      69.771  28.830  23.640  1.00  0.00           C  
ATOM      6  HA  SER     1      70.632  28.467  24.200  1.00  0.00           H  
ATOM      7  CB  SER     1      69.771  30.353  23.703  1.00  0.00           C  
ATOM      8  HB2 SER     1      70.755  30.729  23.421  1.00  0.00           H  
ATOM      9  HB3 SER     1      69.030  30.741  23.003  1.00  0.00           H  
ATOM     10  OG  SER     1      69.443  30.814  24.999  1.00  0.00           O  
ATOM     11  HG  SER     1      69.398  31.774  24.990  1.00  0.00           H  
ATOM     12  C   SER     1      68.521  28.291  24.312  1.00  0.00           C  
ATOM     13  O   SER     1      67.506  28.064  23.656  1.00  0.00           O  
ATOM     14  N   LEU     2      68.615  27.564  25.531  1.00  0.00           N  
ATOM     15  H   LEU     2      69.510  27.556  25.997  1.00  0.00           H  
ATOM     16  CA  LEU     2      67.506  27.064  26.320  1.00  0.00           C  
ATOM     17  HA  LEU     2      67.019  26.262  25.763  1.00  0.00           H  
ATOM     18  CB  LEU     2      67.990  26.494  27.648  1.00  0.00           C  
ATOM     19  HB2 LEU     2      68.698  27.210  28.071  1.00  0.00           H  
ATOM     20  HB3 LEU     2      67.148  26.464  28.343  1.00  0.00           H  
ATOM     21  CG  LEU     2      68.631  25.103  27.601  1.00  0.00           C  
ATOM     22  HG  LEU     2      69.009  24.919  26.594  1.00  0.00           H  
ATOM     23  CD1 LEU     2      69.818  25.033  28.554  1.00  0.00           C  
ATOM     24 HD11 LEU     2      70.258  24.036  28.518  1.00  0.00           H  
ATOM     25 HD12 LEU     2      70.576  25.760  28.262  1.00  0.00           H  
ATOM     26 HD13 LEU     2      69.490  25.240  29.574  1.00  0.00           H  
ATOM     27  CD2 LEU     2      67.600  24.025  27.937  1.00  0.00           C  
ATOM     28 HD21 LEU     2      68.062  23.039  27.886  1.00  0.00           H  
ATOM     29 HD22 LEU     2      67.210  24.184  28.941  1.00  0.00           H  
ATOM     30 HD23 LEU     2      66.777  24.064  27.223  1.00  0.00           H  
ATOM     31  C   LEU     2      66.475  28.166  26.570  1.00  0.00           C  
ATOM     32  O   LEU     2      66.850  29.322  26.796  1.00  0.00           O  
ATOM     33  N   SER     3      65.178  27.876  26.234  1.00  0.00           N  
ATOM     34  H   SER     3      64.957  26.937  25.934  1.00  0.00           H  
ATOM     35  CA  SER     3      64.053  28.752  26.562  1.00  0.00           C  
ATOM     36  HA  SER     3      64.094  29.621  25.905  1.00  0.00           H  
ATOM     37  CB  SER     3      62.725  28.033  26.320  1.00  0.00           C  
ATOM     38  HB2 SER     3      62.564  27.898  25.250  1.00  0.00           H  
ATOM     39  HB3 SER     3      62.754  27.055  26.803  1.00  0.00           H  
ATOM     40  OG  SER     3      61.647  28.775  26.882  1.00  0.00           O  
ATOM     41  HG  SER     3      61.415  29.501  26.289  1.00  0.00           H  
ATOM     42  C   SER     3      64.131  29.236  28.007  1.00  0.00           C  
ATOM     43  O   SER     3      64.654  28.525  28.875  1.00  0.00           O  
ATOM     44  N   LEU     4      63.732  30.517  28.328  1.00  0.00           N  
ATOM     45  H   LEU     4      63.343  31.081  27.586  1.00  0.00           H  
ATOM     46  CA  LEU     4      63.740  31.126  29.656  1.00  0.00           C  
ATOM     47  HA  LEU     4      64.767  31.162  30.016  1.00  0.00           H  
ATOM     48  CB  LEU     4      63.162  32.541  29.609  1.00  0.00           C  
ATOM     49  HB2 LEU     4      62.169  32.490  29.158  1.00  0.00           H  
ATOM     50  HB3 LEU     4      63.033  32.890  30.635  1.00  0.00           H  
ATOM     51  CG  LEU     4      63.990  33.584  28.859  1.00  0.00           C  
ATOM     52  HG  LEU     4      64.125  33.260  27.826  1.00  0.00           H  
ATOM     53  CD1 LEU     4      63.264  34.923  28.835  1.00  0.00           C  
ATOM     54 HD11 LEU     4      63.928  35.641  28.402  1.00  0.00           H  
ATOM     55 HD12 LEU     4      62.314  34.844  28.327  1.00  0.00           H  
ATOM     56 HD13 LEU     4      63.067  35.242  29.859  1.00  0.00           H  
ATOM     57  CD2 LEU     4      65.365  33.732  29.499  1.00  0.00           C  
ATOM     58 HD21 LEU     4      65.889  34.588  29.072  1.00  0.00           H  
ATOM     59 HD22 LEU     4      65.268  33.867  30.576  1.00  0.00           H  
ATOM     60 HD23 LEU     4      65.966  32.844  29.304  1.00  0.00           H  
ATOM     61  C   LEU     4      62.951  30.275  30.648  1.00  0.00           C  
ATOM     62  O   LEU     4      63.147  30.384  31.859  1.00  0.00           O  
ATOM     63  N   VAL     5      62.092  29.392  30.148  1.00  0.00           N  
ATOM     64  H   VAL     5      61.963  29.303  29.150  1.00  0.00           H  
ATOM     65  CA  VAL     5      61.209  28.650  31.039  1.00  0.00           C  
ATOM     66  HA  VAL     5      61.451  28.826  32.085  1.00  0.00           H  
ATOM     67  CB  VAL     5      59.725  29.041  30.835  1.00  0.00           C  
ATOM     68  HB  VAL     5      59.085  28.371  31.409  1.00  0.00           H  
ATOM     69  CG1 VAL     5      59.467  30.455  31.359  1.00  0.00           C  
ATOM     70 HG11 VAL     5      60.055  31.185  30.802  1.00  0.00           H  
ATOM     71 HG12 VAL     5      58.409  30.698  31.256  1.00  0.00           H  
ATOM     72 HG13 VAL     5      59.736  30.510  32.414  1.00  0.00           H  
ATOM     73  CG2 VAL     5      59.350  28.939  29.359  1.00  0.00           C  
ATOM     74 HG21 VAL     5      58.272  29.062  29.258  1.00  0.00           H  
ATOM     75 HG22 VAL     5      59.838  29.722  28.778  1.00  0.00           H  
ATOM     76 HG23 VAL     5      59.618  27.964  28.953  1.00  0.00           H  
ATOM     77  C   VAL     5      61.389  27.150  30.812  1.00  0.00           C  
ATOM     78  O   VAL     5      60.482  26.361  31.093  1.00  0.00           O  
ATOM     79  N   ASP     6      62.506  26.814  30.210  1.00  0.00           N  
ATOM     80  H   ASP     6      63.196  27.505  29.954  1.00  0.00           H  
ATOM     81  CA  ASP     6      62.803  25.392  30.023  1.00  0.00           C  
ATOM     82  HA  ASP     6      62.040  24.966  29.369  1.00  0.00           H  
ATOM     83  CB  ASP     6      64.162  25.220  29.335  1.00  0.00           C  
ATOM     84  HB2 ASP     6      64.200  25.871  28.461  1.00  0.00           H  
ATOM     85  HB3 ASP     6      64.960  25.526  30.013  1.00  0.00           H  
ATOM     86  CG  ASP     6      64.412  23.791  28.875  1.00  0.00           C  
ATOM     87  OD1 ASP     6      64.897  22.970  29.671  1.00  0.00           O  
ATOM     88  OD2 ASP     6      64.123  23.502  27.695  1.00  0.00           O  
ATOM     89  C   ASP     6      62.787  24.650  31.359  1.00  0.00           C  
ATOM     90  O   ASP     6      63.287  25.158  32.359  1.00  0.00           O  
ATOM     91  N   ALA     7      62.279  23.423  31.375  1.00  0.00           N  
ATOM     92  H   ALA     7      61.934  23.035  30.509  1.00  0.00           H  
ATOM     93  CA  ALA     7      62.092  22.626  32.578  1.00  0.00           C  
ATOM     94  HA  ALA     7      61.457  23.184  33.268  1.00  0.00           H  
ATOM     95  CB  ALA     7      61.397  21.314  32.234  1.00  0.00           C  
ATOM     96  HB1 ALA     7      61.221  20.746  33.148  1.00  0.00           H  
ATOM     97  HB2 ALA     7      60.438  21.520  31.758  1.00  0.00           H  
ATOM     98  HB3 ALA     7      62.018  20.725  31.558  1.00  0.00           H  
ATOM     99  C   ALA     7      63.428  22.345  33.273  1.00  0.00           C  
ATOM    100  O   ALA     7      63.467  22.126  34.484  1.00  0.00           O  
ATOM    101  N   SER     8      64.467  22.345  32.507  1.00  0.00           N  
ATOM    102  H   SER     8      64.386  22.526  31.515  1.00  0.00           H  
ATOM    103  CA  SER     8      65.779  22.048  33.078  1.00  0.00           C  
ATOM    104  HA  SER     8      65.748  21.060  33.540  1.00  0.00           H  
ATOM    105  CB  SER     8      66.850  22.033  31.984  1.00  0.00           C  
ATOM    106  HB2 SER     8      67.795  21.709  32.420  1.00  0.00           H  
ATOM    107  HB3 SER     8      66.567  21.334  31.196  1.00  0.00           H  
ATOM    108  OG  SER     8      67.021  23.330  31.437  1.00  0.00           O  
ATOM    109  HG  SER     8      66.307  23.470  30.804  1.00  0.00           H  
ATOM    110  C   SER     8      66.147  23.080  34.148  1.00  0.00           C  
ATOM    111  O   SER     8      66.881  22.767  35.085  1.00  0.00           O  
ATOM    112  N   TRP     9      65.568  24.267  33.999  1.00  0.00           N  
ATOM    113  H   TRP     9      64.959  24.461  33.216  1.00  0.00           H  
ATOM    114  CA  TRP     9      65.897  25.330  34.941  1.00  0.00           C  
ATOM    115  HA  TRP     9      66.980  25.394  35.038  1.00  0.00           H  
ATOM    116  CB  TRP     9      65.373  26.673  34.445  1.00  0.00           C  
ATOM    117  HB2 TRP     9      64.314  26.618  34.196  1.00  0.00           H  
ATOM    118  HB3 TRP     9      65.500  27.371  35.262  1.00  0.00           H  
ATOM    119  CG  TRP     9      66.170  27.267  33.320  1.00  0.00           C  
ATOM    120  CD1 TRP     9      65.732  27.525  32.046  1.00  0.00           C  
ATOM    121  HD1 TRP     9      64.732  27.340  31.685  1.00  0.00           H  
ATOM    122  NE1 TRP     9      66.756  28.056  31.304  1.00  0.00           N  
ATOM    123  HE1 TRP     9      66.660  28.322  30.334  1.00  0.00           H  
ATOM    124  CE2 TRP     9      67.881  28.158  32.085  1.00  0.00           C  
ATOM    125  CZ2 TRP     9      69.147  28.642  31.781  1.00  0.00           C  
ATOM    126  HZ2 TRP     9      69.381  29.020  30.797  1.00  0.00           H  
ATOM    127  CH2 TRP     9      70.084  28.619  32.773  1.00  0.00           C  
ATOM    128  HH2 TRP     9      71.081  28.981  32.566  1.00  0.00           H  
ATOM    129  CZ3 TRP     9      69.787  28.134  34.062  1.00  0.00           C  
ATOM    130  HZ3 TRP     9      70.554  28.130  34.823  1.00  0.00           H  
ATOM    131  CE3 TRP     9      68.521  27.658  34.367  1.00  0.00           C  
ATOM    132  HE3 TRP     9      68.297  27.284  35.353  1.00  0.00           H  
ATOM    133  CD2 TRP     9      67.537  27.666  33.367  1.00  0.00           C  
ATOM    134  C   TRP     9      65.326  25.017  36.324  1.00  0.00           C  
ATOM    135  O   TRP     9      65.795  25.564  37.328  1.00  0.00           O  
ATOM    136  N   GLU    10      64.412  24.142  36.378  1.00  0.00           N  
ATOM    137  H   GLU    10      64.064  23.697  35.541  1.00  0.00           H  
ATOM    138  CA  GLU    10      63.850  23.767  37.671  1.00  0.00           C  
ATOM    139  HA  GLU    10      63.582  24.672  38.218  1.00  0.00           H  
ATOM    140  CB  GLU    10      62.584  22.923  37.488  1.00  0.00           C  
ATOM    141  HB2 GLU    10      62.830  22.007  36.952  1.00  0.00           H  
ATOM    142  HB3 GLU    10      62.213  22.630  38.470  1.00  0.00           H  
ATOM    143  CG  GLU    10      61.467  23.658  36.749  1.00  0.00           C  
ATOM    144  HG2 GLU    10      61.792  23.892  35.735  1.00  0.00           H  
ATOM    145  HG3 GLU    10      60.606  22.992  36.675  1.00  0.00           H  
ATOM    146  CD  GLU    10      61.029  24.939  37.441  1.00  0.00           C  
ATOM    147  OE1 GLU    10      60.584  25.876  36.742  1.00  0.00           O  
ATOM    148  OE2 GLU    10      61.139  25.002  38.685  1.00  0.00           O  
ATOM    149  C   GLU    10      64.873  23.002  38.511  1.00  0.00           C  
ATOM    150  O   GLU    10      64.803  23.002  39.742  1.00  0.00           O  
ATOM    151  N   LEU    11      65.818  22.486  37.847  1.00  0.00           N  
ATOM    152  H   LEU    11      65.841  22.561  36.840  1.00  0.00           H  
ATOM    153  CA  LEU    11      66.834  21.689  38.523  1.00  0.00           C  
ATOM    154  HA  LEU    11      66.528  21.440  39.538  1.00  0.00           H  
ATOM    155  CB  LEU    11      67.068  20.376  37.777  1.00  0.00           C  
ATOM    156  HB2 LEU    11      67.388  20.616  36.762  1.00  0.00           H  
ATOM    157  HB3 LEU    11      67.893  19.848  38.259  1.00  0.00           H  
ATOM    158  CG  LEU    11      65.865  19.423  37.691  1.00  0.00           C  
ATOM    159  HG  LEU    11      65.015  19.957  37.266  1.00  0.00           H  
ATOM    160  CD1 LEU    11      66.178  18.252  36.765  1.00  0.00           C  
ATOM    161 HD11 LEU    11      65.309  17.598  36.694  1.00  0.00           H  
ATOM    162 HD12 LEU    11      66.415  18.623  35.768  1.00  0.00           H  
ATOM    163 HD13 LEU    11      67.025  17.684  37.150  1.00  0.00           H  
ATOM    164  CD2 LEU    11      65.475  18.923  39.080  1.00  0.00           C  
ATOM    165 HD21 LEU    11      64.667  18.196  38.994  1.00  0.00           H  
ATOM    166 HD22 LEU    11      66.329  18.451  39.566  1.00  0.00           H  
ATOM    167 HD23 LEU    11      65.119  19.750  39.694  1.00  0.00           H  
ATOM    168  C   LEU    11      68.147  22.455  38.638  1.00  0.00           C  
ATOM    169  O   LEU    11      68.787  22.439  39.691  1.00  0.00           O  
ATOM    170  N   VAL    12      68.443  23.173  37.656  1.00  0.00           N  
ATOM    171  H   VAL    12      67.839  23.185  36.846  1.00  0.00           H  
ATOM    172  CA  VAL    12      69.740  23.822  37.558  1.00  0.00           C  
ATOM    173  HA  VAL    12      70.504  23.153  37.957  1.00  0.00           H  
ATOM    174  CB  VAL    12      70.115  24.142  36.093  1.00  0.00           C  
ATOM    175  HB  VAL    12      69.320  24.749  35.656  1.00  0.00           H  
ATOM    176  CG1 VAL    12      71.412  24.947  36.023  1.00  0.00           C  
ATOM    177 HG11 VAL    12      71.713  25.067  34.982  1.00  0.00           H  
ATOM    178 HG12 VAL    12      71.272  25.943  36.442  1.00  0.00           H  
ATOM    179 HG13 VAL    12      72.204  24.430  36.566  1.00  0.00           H  
ATOM    180  CG2 VAL    12      70.225  22.861  35.277  1.00  0.00           C  
ATOM    181 HG21 VAL    12      70.394  23.108  34.229  1.00  0.00           H  
ATOM    182 HG22 VAL    12      71.062  22.265  35.641  1.00  0.00           H  
ATOM    183 HG23 VAL    12      69.319  22.264  35.348  1.00  0.00           H  
ATOM    184  C   VAL    12      69.756  25.103  38.396  1.00  0.00           C  
ATOM    185  O   VAL    12      70.740  25.384  39.093  1.00  0.00           O  
ATOM    186  N   ASP    13      68.647  25.775  38.390  1.00  0.00           N  
ATOM    187  H   ASP    13      67.853  25.447  37.858  1.00  0.00           H  
ATOM    188  CA  ASP    13      68.537  27.056  39.082  1.00  0.00           C  
ATOM    189  HA  ASP    13      69.153  27.034  39.982  1.00  0.00           H  
ATOM    190  CB  ASP    13      69.053  28.189  38.193  1.00  0.00           C  
ATOM    191  HB2 ASP    13      70.048  27.930  37.830  1.00  0.00           H  
ATOM    192  HB3 ASP    13      68.403  28.306  37.325  1.00  0.00           H  
ATOM    193  CG  ASP    13      69.162  29.517  38.923  1.00  0.00           C  
ATOM    194  OD1 ASP    13      69.334  29.525  40.162  1.00  0.00           O  
ATOM    195  OD2 ASP    13      69.068  30.572  38.253  1.00  0.00           O  
ATOM    196  C   ASP    13      67.100  27.345  39.499  1.00  0.00           C  
ATOM    197  O   ASP    13      66.467  28.267  38.988  1.00  0.00           O  
ATOM    198  N   PRO    14      66.584  26.572  40.422  1.00  0.00           N  
ATOM    199  CD  PRO    14      67.334  25.462  41.215  1.00  0.00           C  
ATOM    200  HD2 PRO    14      68.270  25.817  41.648  1.00  0.00           H  
ATOM    201  HD3 PRO    14      67.480  24.584  40.587  1.00  0.00           H  
ATOM    202  CG  PRO    14      66.318  25.181  42.276  1.00  0.00           C  
ATOM    203  HG2 PRO    14      66.498  25.853  43.117  1.00  0.00           H  
ATOM    204  HG3 PRO    14      66.392  24.149  42.620  1.00  0.00           H  
ATOM    205  CB  PRO    14      64.959  25.462  41.713  1.00  0.00           C  
ATOM    206  HB2 PRO    14      64.273  25.718  42.522  1.00  0.00           H  
ATOM    207  HB3 PRO    14      64.529  24.630  41.202  1.00  0.00           H  
ATOM    208  CA  PRO    14      65.162  26.658  40.779  1.00  0.00           C  
ATOM    209  HA  PRO    14      64.537  26.540  39.893  1.00  0.00           H  
ATOM    210  C   PRO    14      64.811  27.962  41.483  1.00  0.00           C  
ATOM    211  O   PRO    14      63.647  28.384  41.466  1.00  0.00           O  
ATOM    212  N   THR    15      65.842  28.619  42.122  1.00  0.00           N  
ATOM    213  H   THR    15      66.778  28.240  42.093  1.00  0.00           H  
ATOM    214  CA  THR    15      65.615  29.861  42.854  1.00  0.00           C  
ATOM    215  HA  THR    15      64.590  30.201  42.717  1.00  0.00           H  
ATOM    216  CB  THR    15      65.795  29.658  44.369  1.00  0.00           C  
ATOM    217  HB  THR    15      65.653  30.612  44.879  1.00  0.00           H  
ATOM    218  CG2 THR    15      64.787  28.658  44.917  1.00  0.00           C  
ATOM    219 HG21 THR    15      64.844  28.644  46.005  1.00  0.00           H  
ATOM    220 HG22 THR    15      63.780  28.951  44.620  1.00  0.00           H  
ATOM    221 HG23 THR    15      64.995  27.657  44.537  1.00  0.00           H  
ATOM    222  OG1 THR    15      67.115  29.173  44.623  1.00  0.00           O  
ATOM    223  HG1 THR    15      67.734  29.830  44.289  1.00  0.00           H  
ATOM    224  C   THR    15      66.553  30.962  42.367  1.00  0.00           C  
ATOM    225  O   THR    15      67.475  31.353  43.081  1.00  0.00           O  
ATOM    226  N   PRO    16      66.264  31.345  41.204  1.00  0.00           N  
ATOM    227  CD  PRO    16      64.928  31.220  40.356  1.00  0.00           C  
ATOM    228  HD2 PRO    16      64.035  31.379  40.960  1.00  0.00           H  
ATOM    229  HD3 PRO    16      64.903  30.263  39.838  1.00  0.00           H  
ATOM    230  CG  PRO    16      65.131  32.341  39.378  1.00  0.00           C  
ATOM    231  HG2 PRO    16      64.700  33.246  39.792  1.00  0.00           H  
ATOM    232  HG3 PRO    16      64.673  32.098  38.419  1.00  0.00           H  
ATOM    233  CB  PRO    16      66.600  32.599  39.244  1.00  0.00           C  
ATOM    234  HB2 PRO    16      66.814  33.606  38.890  1.00  0.00           H  
ATOM    235  HB3 PRO    16      67.008  31.870  38.548  1.00  0.00           H  
ATOM    236  CA  PRO    16      67.162  32.357  40.643  1.00  0.00           C  
ATOM    237  HA  PRO    16      68.175  31.959  40.560  1.00  0.00           H  
ATOM    238  C   PRO    16      67.178  33.650  41.457  1.00  0.00           C  
ATOM    239  O   PRO    16      66.232  33.931  42.193  1.00  0.00           O  
ATOM    240  N   ASP    17      68.303  34.326  41.365  1.00  0.00           N  
ATOM    241  H   ASP    17      69.051  33.983  40.780  1.00  0.00           H  
ATOM    242  CA  ASP    17      68.428  35.654  41.954  1.00  0.00           C  
ATOM    243  HA  ASP    17      68.116  35.602  42.998  1.00  0.00           H  
ATOM    244  CB  ASP    17      69.881  36.117  41.934  1.00  0.00           C  
ATOM    245  HB2 ASP    17      70.482  35.400  42.497  1.00  0.00           H  
ATOM    246  HB3 ASP    17      70.249  36.114  40.909  1.00  0.00           H  
ATOM    247  CG  ASP    17      70.084  37.498  42.538  1.00  0.00           C  
ATOM    248  OD1 ASP    17      70.068  38.498  41.789  1.00  0.00           O  
ATOM    249  OD2 ASP    17      70.240  37.585  43.775  1.00  0.00           O  
ATOM    250  C   ASP    17      67.553  36.664  41.223  1.00  0.00           C  
ATOM    251  O   ASP    17      67.693  36.869  40.017  1.00  0.00           O  
ATOM    252  N   LEU    18      66.654  37.300  41.945  1.00  0.00           N  
ATOM    253  H   LEU    18      66.604  37.110  42.935  1.00  0.00           H  
ATOM    254  CA  LEU    18      65.647  38.194  41.374  1.00  0.00           C  
ATOM    255  HA  LEU    18      65.079  37.632  40.632  1.00  0.00           H  
ATOM    256  CB  LEU    18      64.693  38.691  42.460  1.00  0.00           C  
ATOM    257  HB2 LEU    18      64.178  37.823  42.872  1.00  0.00           H  
ATOM    258  HB3 LEU    18      65.288  39.132  43.262  1.00  0.00           H  
ATOM    259  CG  LEU    18      63.647  39.722  42.025  1.00  0.00           C  
ATOM    260  HG  LEU    18      64.155  40.614  41.657  1.00  0.00           H  
ATOM    261  CD1 LEU    18      62.787  39.161  40.900  1.00  0.00           C  
ATOM    262 HD11 LEU    18      61.989  39.866  40.673  1.00  0.00           H  
ATOM    263 HD12 LEU    18      63.390  39.026  40.005  1.00  0.00           H  
ATOM    264 HD13 LEU    18      62.359  38.203  41.195  1.00  0.00           H  
ATOM    265  CD2 LEU    18      62.787  40.143  43.209  1.00  0.00           C  
ATOM    266 HD21 LEU    18      62.024  40.854  42.897  1.00  0.00           H  
ATOM    267 HD22 LEU    18      62.278  39.275  43.621  1.00  0.00           H  
ATOM    268 HD23 LEU    18      63.410  40.598  43.979  1.00  0.00           H  
ATOM    269  C   LEU    18      66.311  39.381  40.682  1.00  0.00           C  
ATOM    270  O   LEU    18      65.967  39.719  39.548  1.00  0.00           O  
ATOM    271  N   GLN    19      67.303  40.003  41.270  1.00  0.00           N  
ATOM    272  H   GLN    19      67.621  39.674  42.172  1.00  0.00           H  
ATOM    273  CA  GLN    19      67.975  41.175  40.714  1.00  0.00           C  
ATOM    274  HA  GLN    19      67.223  41.926  40.469  1.00  0.00           H  
ATOM    275  CB  GLN    19      68.943  41.775  41.734  1.00  0.00           C  
ATOM    276  HB2 GLN    19      69.554  41.000  42.195  1.00  0.00           H  
ATOM    277  HB3 GLN    19      69.623  42.436  41.194  1.00  0.00           H  
ATOM    278  CG  GLN    19      68.271  42.628  42.798  1.00  0.00           C  
ATOM    279  HG2 GLN    19      69.036  43.179  43.345  1.00  0.00           H  
ATOM    280  HG3 GLN    19      67.617  43.356  42.314  1.00  0.00           H  
ATOM    281  CD  GLN    19      67.475  41.802  43.798  1.00  0.00           C  
ATOM    282  OE1 GLN    19      67.771  40.623  44.017  1.00  0.00           O  
ATOM    283  NE2 GLN    19      66.475  42.418  44.414  1.00  0.00           N  
ATOM    284 HE21 GLN    19      66.256  43.380  44.198  1.00  0.00           H  
ATOM    285 HE22 GLN    19      65.937  41.913  45.100  1.00  0.00           H  
ATOM    286  C   GLN    19      68.709  40.827  39.427  1.00  0.00           C  
ATOM    287  O   GLN    19      68.678  41.584  38.455  1.00  0.00           O  
ATOM    288  N   ALA    20      69.318  39.688  39.492  1.00  0.00           N  
ATOM    289  H   ALA    20      69.282  39.111  40.318  1.00  0.00           H  
ATOM    290  CA  ALA    20      70.053  39.241  38.310  1.00  0.00           C  
ATOM    291  HA  ALA    20      70.770  40.015  38.031  1.00  0.00           H  
ATOM    292  CB  ALA    20      70.834  37.970  38.623  1.00  0.00           C  
ATOM    293  HB1 ALA    20      71.425  37.684  37.753  1.00  0.00           H  
ATOM    294  HB2 ALA    20      71.505  38.141  39.465  1.00  0.00           H  
ATOM    295  HB3 ALA    20      70.148  37.159  38.862  1.00  0.00           H  
ATOM    296  C   ALA    20      69.115  39.004  37.136  1.00  0.00           C  
ATOM    297  O   ALA    20      69.412  39.401  36.003  1.00  0.00           O  
ATOM    298  N   LEU    21      67.975  38.364  37.421  1.00  0.00           N  
ATOM    299  H   LEU    21      67.781  38.051  38.363  1.00  0.00           H  
ATOM    300  CA  LEU    21      66.990  38.153  36.375  1.00  0.00           C  
ATOM    301  HA  LEU    21      67.461  37.625  35.548  1.00  0.00           H  
ATOM    302  CB  LEU    21      65.803  37.343  36.914  1.00  0.00           C  
ATOM    303  HB2 LEU    21      65.487  37.762  37.869  1.00  0.00           H  
ATOM    304  HB3 LEU    21      64.973  37.470  36.216  1.00  0.00           H  
ATOM    305  CG  LEU    21      66.029  35.841  37.085  1.00  0.00           C  
ATOM    306  HG  LEU    21      66.847  35.682  37.786  1.00  0.00           H  
ATOM    307  CD1 LEU    21      64.779  35.177  37.652  1.00  0.00           C  
ATOM    308 HD11 LEU    21      64.831  34.106  37.502  1.00  0.00           H  
ATOM    309 HD12 LEU    21      64.685  35.415  38.712  1.00  0.00           H  
ATOM    310 HD13 LEU    21      63.894  35.539  37.127  1.00  0.00           H  
ATOM    311  CD2 LEU    21      66.428  35.205  35.753  1.00  0.00           C  
ATOM    312 HD21 LEU    21      66.471  34.121  35.858  1.00  0.00           H  
ATOM    313 HD22 LEU    21      65.705  35.461  34.981  1.00  0.00           H  
ATOM    314 HD23 LEU    21      67.421  35.537  35.452  1.00  0.00           H  
ATOM    315  C   LEU    21      66.490  39.485  35.816  1.00  0.00           C  
ATOM    316  O   LEU    21      66.389  39.651  34.601  1.00  0.00           O  
ATOM    317  N   PHE    22      66.248  40.376  36.699  1.00  0.00           N  
ATOM    318  H   PHE    22      66.377  40.174  37.681  1.00  0.00           H  
ATOM    319  CA  PHE    22      65.732  41.681  36.304  1.00  0.00           C  
ATOM    320  HA  PHE    22      64.785  41.539  35.781  1.00  0.00           H  
ATOM    321  CB  PHE    22      65.475  42.556  37.535  1.00  0.00           C  
ATOM    322  HB2 PHE    22      64.728  42.061  38.158  1.00  0.00           H  
ATOM    323  HB3 PHE    22      66.386  42.638  38.124  1.00  0.00           H  
ATOM    324  CG  PHE    22      64.990  43.939  37.203  1.00  0.00           C  
ATOM    325  CD1 PHE    22      65.873  45.009  37.136  1.00  0.00           C  
ATOM    326  HD1 PHE    22      66.925  44.853  37.326  1.00  0.00           H  
ATOM    327  CE1 PHE    22      65.420  46.291  36.832  1.00  0.00           C  
ATOM    328  HE1 PHE    22      66.121  47.111  36.759  1.00  0.00           H  
ATOM    329  CZ  PHE    22      64.076  46.509  36.593  1.00  0.00           C  
ATOM    330  HZ  PHE    22      63.739  47.480  36.308  1.00  0.00           H  
ATOM    331  CE2 PHE    22      63.178  45.451  36.656  1.00  0.00           C  
ATOM    332  HE2 PHE    22      62.137  45.623  36.442  1.00  0.00           H  
ATOM    333  CD2 PHE    22      63.639  44.173  36.964  1.00  0.00           C  
ATOM    334  HD2 PHE    22      62.941  43.351  36.982  1.00  0.00           H  
ATOM    335  C   PHE    22      66.701  42.380  35.355  1.00  0.00           C  
ATOM    336  O   PHE    22      66.303  42.861  34.292  1.00  0.00           O  
ATOM    337  N   VAL    23      67.928  42.443  35.703  1.00  0.00           N  
ATOM    338  H   VAL    23      68.211  42.022  36.578  1.00  0.00           H  
ATOM    339  CA  VAL    23      68.959  43.109  34.906  1.00  0.00           C  
ATOM    340  HA  VAL    23      68.660  44.145  34.742  1.00  0.00           H  
ATOM    341  CB  VAL    23      70.318  43.103  35.621  1.00  0.00           C  
ATOM    342  HB  VAL    23      70.541  42.087  35.949  1.00  0.00           H  
ATOM    343  CG1 VAL    23      71.428  43.546  34.667  1.00  0.00           C  
ATOM    344 HG11 VAL    23      72.361  43.665  35.219  1.00  0.00           H  
ATOM    345 HG12 VAL    23      71.599  42.798  33.893  1.00  0.00           H  
ATOM    346 HG13 VAL    23      71.169  44.498  34.201  1.00  0.00           H  
ATOM    347  CG2 VAL    23      70.287  44.002  36.855  1.00  0.00           C  
ATOM    348 HG21 VAL    23      71.213  43.883  37.419  1.00  0.00           H  
ATOM    349 HG22 VAL    23      70.187  45.044  36.550  1.00  0.00           H  
ATOM    350 HG23 VAL    23      69.450  43.752  37.501  1.00  0.00           H  
ATOM    351  C   VAL    23      69.068  42.431  33.539  1.00  0.00           C  
ATOM    352  O   VAL    23      69.115  43.103  32.507  1.00  0.00           O  
ATOM    353  N   GLN    24      69.068  41.131  33.632  1.00  0.00           N  
ATOM    354  H   GLN    24      69.015  40.658  34.523  1.00  0.00           H  
ATOM    355  CA  GLN    24      69.147  40.365  32.390  1.00  0.00           C  
ATOM    356  HA  GLN    24      70.061  40.653  31.868  1.00  0.00           H  
ATOM    357  CB  GLN    24      69.225  38.867  32.687  1.00  0.00           C  
ATOM    358  HB2 GLN    24      70.097  38.684  33.317  1.00  0.00           H  
ATOM    359  HB3 GLN    24      68.336  38.572  33.245  1.00  0.00           H  
ATOM    360  CG  GLN    24      69.334  37.996  31.445  1.00  0.00           C  
ATOM    361  HG2 GLN    24      68.504  38.202  30.769  1.00  0.00           H  
ATOM    362  HG3 GLN    24      70.263  38.232  30.924  1.00  0.00           H  
ATOM    363  CD  GLN    24      69.303  36.511  31.765  1.00  0.00           C  
ATOM    364  OE1 GLN    24      69.178  36.115  32.921  1.00  0.00           O  
ATOM    365  NE2 GLN    24      69.443  35.683  30.734  1.00  0.00           N  
ATOM    366 HE21 GLN    24      69.541  36.052  29.800  1.00  0.00           H  
ATOM    367 HE22 GLN    24      69.441  34.689  30.902  1.00  0.00           H  
ATOM    368  C   GLN    24      67.959  40.660  31.476  1.00  0.00           C  
ATOM    369  O   GLN    24      68.147  40.942  30.296  1.00  0.00           O  
ATOM    370  N   PHE    25      66.818  40.600  31.992  1.00  0.00           N  
ATOM    371  H   PHE    25      66.716  40.383  32.972  1.00  0.00           H  
ATOM    372  CA  PHE    25      65.615  40.800  31.187  1.00  0.00           C  
ATOM    373  HA  PHE    25      65.659  40.194  30.284  1.00  0.00           H  
ATOM    374  CB  PHE    25      64.365  40.444  31.992  1.00  0.00           C  
ATOM    375  HB2 PHE    25      64.383  41.003  32.928  1.00  0.00           H  
ATOM    376  HB3 PHE    25      63.480  40.739  31.428  1.00  0.00           H  
ATOM    377  CG  PHE    25      64.248  38.978  32.312  1.00  0.00           C  
ATOM    378  CD1 PHE    25      64.982  38.037  31.609  1.00  0.00           C  
ATOM    379  HD1 PHE    25      65.670  38.304  30.827  1.00  0.00           H  
ATOM    380  CE1 PHE    25      64.873  36.679  31.898  1.00  0.00           C  
ATOM    381  HE1 PHE    25      65.464  35.965  31.347  1.00  0.00           H  
ATOM    382  CZ  PHE    25      64.021  36.257  32.906  1.00  0.00           C  
ATOM    383  HZ  PHE    25      63.936  35.205  33.136  1.00  0.00           H  
ATOM    384  CE2 PHE    25      63.279  37.187  33.617  1.00  0.00           C  
ATOM    385  HE2 PHE    25      62.610  36.857  34.399  1.00  0.00           H  
ATOM    386  CD2 PHE    25      63.397  38.542  33.320  1.00  0.00           C  
ATOM    387  HD2 PHE    25      62.808  39.259  33.873  1.00  0.00           H  
ATOM    388  C   PHE    25      65.529  42.240  30.695  1.00  0.00           C  
ATOM    389  O   PHE    25      65.076  42.492  29.578  1.00  0.00           O  
ATOM    390  N   ASN    26      65.936  43.146  31.546  1.00  0.00           N  
ATOM    391  H   ASN    26      66.318  42.890  32.445  1.00  0.00           H  
ATOM    392  CA  ASN    26      65.959  44.541  31.117  1.00  0.00           C  
ATOM    393  HA  ASN    26      64.942  44.852  30.901  1.00  0.00           H  
ATOM    394  CB  ASN    26      66.482  45.439  32.242  1.00  0.00           C  
ATOM    395  HB2 ASN    26      65.895  45.270  33.145  1.00  0.00           H  
ATOM    396  HB3 ASN    26      67.519  45.182  32.462  1.00  0.00           H  
ATOM    397  CG  ASN    26      66.389  46.912  31.898  1.00  0.00           C  
ATOM    398  OD1 ASN    26      65.475  47.345  31.195  1.00  0.00           O  
ATOM    399  ND2 ASN    26      67.334  47.697  32.398  1.00  0.00           N  
ATOM    400 HD21 ASN    26      67.333  48.684  32.189  1.00  0.00           H  
ATOM    401 HD22 ASN    26      68.088  47.297  32.936  1.00  0.00           H  
ATOM    402  C   ASN    26      66.803  44.724  29.859  1.00  0.00           C  
ATOM    403  O   ASN    26      66.365  45.384  28.906  1.00  0.00           O  
ATOM    404  N   ASP    27      67.881  44.158  29.843  1.00  0.00           N  
ATOM    405  H   ASP    27      68.199  43.644  30.654  1.00  0.00           H  
ATOM    406  CA  ASP    27      68.787  44.287  28.695  1.00  0.00           C  
ATOM    407  HA  ASP    27      68.885  45.340  28.426  1.00  0.00           H  
ATOM    408  CB  ASP    27      70.178  43.752  29.046  1.00  0.00           C  
ATOM    409  HB2 ASP    27      70.089  42.756  29.484  1.00  0.00           H  
ATOM    410  HB3 ASP    27      70.762  43.667  28.128  1.00  0.00           H  
ATOM    411  CG  ASP    27      70.943  44.662  29.999  1.00  0.00           C  
ATOM    412  OD1 ASP    27      70.537  45.830  30.171  1.00  0.00           O  
ATOM    413  OD2 ASP    27      71.943  44.205  30.570  1.00  0.00           O  
ATOM    414  C   ASP    27      68.225  43.552  27.476  1.00  0.00           C  
ATOM    415  O   ASP    27      68.271  44.076  26.359  1.00  0.00           O  
ATOM    416  N   GLN    28      67.662  42.492  27.695  1.00  0.00           N  
ATOM    417  H   GLN    28      67.617  42.136  28.640  1.00  0.00           H  
ATOM    418  CA  GLN    28      67.256  41.613  26.593  1.00  0.00           C  
ATOM    419  HA  GLN    28      68.032  41.633  25.825  1.00  0.00           H  
ATOM    420  CB  GLN    28      67.131  40.171  27.085  1.00  0.00           C  
ATOM    421  HB2 GLN    28      68.054  39.920  27.610  1.00  0.00           H  
ATOM    422  HB3 GLN    28      66.306  40.100  27.795  1.00  0.00           H  
ATOM    423  CG  GLN    28      66.928  39.158  25.968  1.00  0.00           C  
ATOM    424  HG2 GLN    28      65.992  39.361  25.454  1.00  0.00           H  
ATOM    425  HG3 GLN    28      67.734  39.270  25.242  1.00  0.00           H  
ATOM    426  CD  GLN    28      66.928  37.725  26.460  1.00  0.00           C  
ATOM    427  OE1 GLN    28      67.209  37.462  27.640  1.00  0.00           O  
ATOM    428  NE2 GLN    28      66.639  36.787  25.578  1.00  0.00           N  
ATOM    429 HE21 GLN    28      66.418  37.044  24.628  1.00  0.00           H  
ATOM    430 HE22 GLN    28      66.648  35.822  25.868  1.00  0.00           H  
ATOM    431  C   GLN    28      65.951  42.076  25.968  1.00  0.00           C  
ATOM    432  O   GLN    28      65.779  42.005  24.749  1.00  0.00           O  
ATOM    433  N   PHE    29      65.045  42.589  26.820  1.00  0.00           N  
ATOM    434  H   PHE    29      65.223  42.662  27.808  1.00  0.00           H  
ATOM    435  CA  PHE    29      63.701  42.750  26.273  1.00  0.00           C  
ATOM    436  HA  PHE    29      63.642  42.498  25.216  1.00  0.00           H  
ATOM    437  CB  PHE    29      62.717  41.828  26.992  1.00  0.00           C  
ATOM    438  HB2 PHE    29      62.640  42.142  28.033  1.00  0.00           H  
ATOM    439  HB3 PHE    29      61.730  41.942  26.543  1.00  0.00           H  
ATOM    440  CG  PHE    29      63.092  40.372  26.937  1.00  0.00           C  
ATOM    441  CD1 PHE    29      63.170  39.707  25.718  1.00  0.00           C  
ATOM    442  HD1 PHE    29      62.963  40.234  24.798  1.00  0.00           H  
ATOM    443  CE1 PHE    29      63.514  38.359  25.671  1.00  0.00           C  
ATOM    444  HE1 PHE    29      63.588  37.855  24.718  1.00  0.00           H  
ATOM    445  CZ  PHE    29      63.787  37.668  26.835  1.00  0.00           C  
ATOM    446  HZ  PHE    29      64.121  36.654  26.740  1.00  0.00           H  
ATOM    447  CE2 PHE    29      63.709  38.321  28.054  1.00  0.00           C  
ATOM    448  HE2 PHE    29      63.945  37.801  28.970  1.00  0.00           H  
ATOM    449  CD2 PHE    29      63.365  39.668  28.101  1.00  0.00           C  
ATOM    450  HD2 PHE    29      63.311  40.165  29.058  1.00  0.00           H  
ATOM    451  C   PHE    29      63.240  44.197  26.382  1.00  0.00           C  
ATOM    452  O   PHE    29      62.217  44.572  25.796  1.00  0.00           O  
ATOM    453  N   PHE    30      63.990  44.970  27.164  1.00  0.00           N  
ATOM    454  H   PHE    30      64.813  44.639  27.650  1.00  0.00           H  
ATOM    455  CA  PHE    30      63.443  46.298  27.421  1.00  0.00           C  
ATOM    456  HA  PHE    30      62.574  46.533  26.810  1.00  0.00           H  
ATOM    457  CB  PHE    30      62.998  46.427  28.875  1.00  0.00           C  
ATOM    458  HB2 PHE    30      63.852  46.263  29.527  1.00  0.00           H  
ATOM    459  HB3 PHE    30      62.633  47.439  29.055  1.00  0.00           H  
ATOM    460  CG  PHE    30      61.889  45.478  29.257  1.00  0.00           C  
ATOM    461  CD1 PHE    30      60.568  45.759  28.929  1.00  0.00           C  
ATOM    462  HD1 PHE    30      60.332  46.664  28.391  1.00  0.00           H  
ATOM    463  CE1 PHE    30      59.545  44.880  29.281  1.00  0.00           C  
ATOM    464  HE1 PHE    30      58.525  45.104  29.008  1.00  0.00           H  
ATOM    465  CZ  PHE    30      59.842  43.712  29.968  1.00  0.00           C  
ATOM    466  HZ  PHE    30      59.054  43.026  30.239  1.00  0.00           H  
ATOM    467  CE2 PHE    30      61.162  43.421  30.296  1.00  0.00           C  
ATOM    468  HE2 PHE    30      61.395  42.506  30.820  1.00  0.00           H  
ATOM    469  CD2 PHE    30      62.178  44.302  29.945  1.00  0.00           C  
ATOM    470  HD2 PHE    30      63.194  44.056  30.183  1.00  0.00           H  
ATOM    471  C   PHE    30      64.475  47.376  27.093  1.00  0.00           C  
ATOM    472  O   PHE    30      64.467  48.455  27.695  1.00  0.00           O  
ATOM    473  N   TRP    31      65.490  47.064  26.312  1.00  0.00           N  
ATOM    474  H   TRP    31      65.527  46.123  25.950  1.00  0.00           H  
ATOM    475  CA  TRP    31      66.443  48.009  25.734  1.00  0.00           C  
ATOM    476  HA  TRP    31      67.208  47.447  25.198  1.00  0.00           H  
ATOM    477  CB  TRP    31      65.740  48.947  24.749  1.00  0.00           C  
ATOM    478  HB2 TRP    31      65.010  49.562  25.276  1.00  0.00           H  
ATOM    479  HB3 TRP    31      66.479  49.617  24.307  1.00  0.00           H  
ATOM    480  CG  TRP    31      65.053  48.236  23.625  1.00  0.00           C  
ATOM    481  CD1 TRP    31      65.607  47.806  22.453  1.00  0.00           C  
ATOM    482  HD1 TRP    31      66.645  47.932  22.179  1.00  0.00           H  
ATOM    483  NE1 TRP    31      64.654  47.209  21.671  1.00  0.00           N  
ATOM    484  HE1 TRP    31      64.838  46.811  20.762  1.00  0.00           H  
ATOM    485  CE2 TRP    31      63.451  47.244  22.328  1.00  0.00           C  
ATOM    486  CZ2 TRP    31      62.201  46.763  21.937  1.00  0.00           C  
ATOM    487  HZ2 TRP    31      62.061  46.274  20.984  1.00  0.00           H  
ATOM    488  CH2 TRP    31      61.154  46.939  22.812  1.00  0.00           C  
ATOM    489  HH2 TRP    31      60.171  46.585  22.538  1.00  0.00           H  
ATOM    490  CZ3 TRP    31      61.334  47.572  24.046  1.00  0.00           C  
ATOM    491  HZ3 TRP    31      60.489  47.689  24.708  1.00  0.00           H  
ATOM    492  CE3 TRP    31      62.584  48.056  24.437  1.00  0.00           C  
ATOM    493  HE3 TRP    31      62.711  48.559  25.384  1.00  0.00           H  
ATOM    494  CD2 TRP    31      63.662  47.884  23.562  1.00  0.00           C  
ATOM    495  C   TRP    31      67.131  48.822  26.835  1.00  0.00           C  
ATOM    496  O   TRP    31      67.381  50.017  26.664  1.00  0.00           O  
ATOM    497  N   GLY    32      67.193  48.298  28.046  1.00  0.00           N  
ATOM    498  H   GLY    32      66.871  47.352  28.201  1.00  0.00           H  
ATOM    499  CA  GLY    32      67.881  48.970  29.132  1.00  0.00           C  
ATOM    500  HA2 GLY    32      68.082  48.243  29.917  1.00  0.00           H  
ATOM    501  HA3 GLY    32      68.842  49.343  28.775  1.00  0.00           H  
ATOM    502  C   GLY    32      67.100  50.126  29.718  1.00  0.00           C  
ATOM    503  O   GLY    32      67.662  50.970  30.421  1.00  0.00           O  
ATOM    504  N   GLN    33      65.865  50.220  29.476  1.00  0.00           N  
ATOM    505  H   GLN    33      65.420  49.507  28.918  1.00  0.00           H  
ATOM    506  CA  GLN    33      65.076  51.384  29.843  1.00  0.00           C  
ATOM    507  HA  GLN    33      65.698  52.280  29.823  1.00  0.00           H  
ATOM    508  CB  GLN    33      63.928  51.587  28.843  1.00  0.00           C  
ATOM    509  HB2 GLN    33      63.358  50.660  28.771  1.00  0.00           H  
ATOM    510  HB3 GLN    33      63.249  52.357  29.211  1.00  0.00           H  
ATOM    511  CG  GLN    33      64.397  51.986  27.453  1.00  0.00           C  
ATOM    512  HG2 GLN    33      65.132  51.268  27.094  1.00  0.00           H  
ATOM    513  HG3 GLN    33      63.547  51.942  26.772  1.00  0.00           H  
ATOM    514  CD  GLN    33      64.959  53.392  27.398  1.00  0.00           C  
ATOM    515  OE1 GLN    33      64.311  54.353  27.828  1.00  0.00           O  
ATOM    516  NE2 GLN    33      66.170  53.525  26.867  1.00  0.00           N  
ATOM    517 HE21 GLN    33      66.677  52.708  26.558  1.00  0.00           H  
ATOM    518 HE22 GLN    33      66.589  54.440  26.823  1.00  0.00           H  
ATOM    519  C   GLN    33      64.514  51.244  31.257  1.00  0.00           C  
ATOM    520  O   GLN    33      63.811  52.134  31.742  1.00  0.00           O  
ATOM    521  N   LEU    34      64.803  50.166  31.945  1.00  0.00           N  
ATOM    522  H   LEU    34      65.360  49.427  31.539  1.00  0.00           H  
ATOM    523  CA  LEU    34      64.240  49.978  33.273  1.00  0.00           C  
ATOM    524  HA  LEU    34      63.472  50.715  33.499  1.00  0.00           H  
ATOM    525  CB  LEU    34      63.592  48.595  33.390  1.00  0.00           C  
ATOM    526  HB2 LEU    34      64.346  47.818  33.313  1.00  0.00           H  
ATOM    527  HB3 LEU    34      63.179  48.516  34.394  1.00  0.00           H  
ATOM    528  CG  LEU    34      62.428  48.306  32.437  1.00  0.00           C  
ATOM    529  HG  LEU    34      62.785  48.354  31.408  1.00  0.00           H  
ATOM    530  CD1 LEU    34      61.881  46.904  32.679  1.00  0.00           C  
ATOM    531 HD11 LEU    34      61.010  46.724  32.048  1.00  0.00           H  
ATOM    532 HD12 LEU    34      62.668  46.213  32.390  1.00  0.00           H  
ATOM    533 HD13 LEU    34      61.614  46.763  33.727  1.00  0.00           H  
ATOM    534  CD2 LEU    34      61.334  49.353  32.609  1.00  0.00           C  
ATOM    535 HD21 LEU    34      60.505  49.044  31.991  1.00  0.00           H  
ATOM    536 HD22 LEU    34      60.999  49.391  33.641  1.00  0.00           H  
ATOM    537 HD23 LEU    34      61.680  50.330  32.280  1.00  0.00           H  
ATOM    538  C   LEU    34      65.311  50.142  34.351  1.00  0.00           C  
ATOM    539  O   LEU    34      65.162  49.634  35.464  1.00  0.00           O  
ATOM    540  N   GLU    35      66.436  50.783  34.093  1.00  0.00           N  
ATOM    541  H   GLU    35      66.543  51.176  33.168  1.00  0.00           H  
ATOM    542  CA  GLU    35      67.584  50.923  34.980  1.00  0.00           C  
ATOM    543  HA  GLU    35      67.958  49.928  35.226  1.00  0.00           H  
ATOM    544  CB  GLU    35      68.709  51.705  34.292  1.00  0.00           C  
ATOM    545  HB2 GLU    35      68.291  52.610  33.847  1.00  0.00           H  
ATOM    546  HB3 GLU    35      69.438  52.000  35.049  1.00  0.00           H  
ATOM    547  CG  GLU    35      69.443  50.908  33.226  1.00  0.00           C  
ATOM    548  HG2 GLU    35      69.906  50.045  33.707  1.00  0.00           H  
ATOM    549  HG3 GLU    35      68.732  50.525  32.504  1.00  0.00           H  
ATOM    550  CD  GLU    35      70.537  51.705  32.523  1.00  0.00           C  
ATOM    551  OE1 GLU    35      71.178  51.166  31.601  1.00  0.00           O  
ATOM    552  OE2 GLU    35      70.740  52.884  32.898  1.00  0.00           O  
ATOM    553  C   GLU    35      67.193  51.603  36.285  1.00  0.00           C  
ATOM    554  O   GLU    35      67.725  51.275  37.351  1.00  0.00           O  
ATOM    555  N   ALA    36      66.240  52.494  36.210  1.00  0.00           N  
ATOM    556  H   ALA    36      65.819  52.702  35.317  1.00  0.00           H  
ATOM    557  CA  ALA    36      65.857  53.291  37.375  1.00  0.00           C  
ATOM    558  HA  ALA    36      66.702  53.391  38.057  1.00  0.00           H  
ATOM    559  CB  ALA    36      65.443  54.697  36.949  1.00  0.00           C  
ATOM    560  HB1 ALA    36      64.734  55.133  37.655  1.00  0.00           H  
ATOM    561  HB2 ALA    36      66.328  55.335  36.913  1.00  0.00           H  
ATOM    562  HB3 ALA    36      64.983  54.675  35.958  1.00  0.00           H  
ATOM    563  C   ALA    36      64.725  52.619  38.148  1.00  0.00           C  
ATOM    564  O   ALA    36      64.264  53.134  39.169  1.00  0.00           O  
ATOM    565  N   VAL    37      64.248  51.478  37.667  1.00  0.00           N  
ATOM    566  H   VAL    37      64.668  51.058  36.850  1.00  0.00           H  
ATOM    567  CA  VAL    37      63.154  50.767  38.324  1.00  0.00           C  
ATOM    568  HA  VAL    37      62.476  51.496  38.765  1.00  0.00           H  
ATOM    569  CB  VAL    37      62.342  49.923  37.316  1.00  0.00           C  
ATOM    570  HB  VAL    37      63.011  49.256  36.802  1.00  0.00           H  
ATOM    571  CG1 VAL    37      61.279  49.095  38.042  1.00  0.00           C  
ATOM    572 HG11 VAL    37      60.664  48.571  37.310  1.00  0.00           H  
ATOM    573 HG12 VAL    37      61.740  48.340  38.678  1.00  0.00           H  
ATOM    574 HG13 VAL    37      60.635  49.739  38.637  1.00  0.00           H  
ATOM    575  CG2 VAL    37      61.693  50.822  36.265  1.00  0.00           C  
ATOM    576 HG21 VAL    37      61.026  50.239  35.639  1.00  0.00           H  
ATOM    577 HG22 VAL    37      61.128  51.613  36.739  1.00  0.00           H  
ATOM    578 HG23 VAL    37      62.459  51.270  35.633  1.00  0.00           H  
ATOM    579  C   VAL    37      63.709  49.876  39.433  1.00  0.00           C  
ATOM    580  O   VAL    37      64.670  49.134  39.220  1.00  0.00           O  
ATOM    581  N   GLU    38      63.107  49.931  40.623  1.00  0.00           N  
ATOM    582  H   GLU    38      62.326  50.560  40.747  1.00  0.00           H  
ATOM    583  CA  GLU    38      63.459  49.064  41.745  1.00  0.00           C  
ATOM    584  HA  GLU    38      64.529  48.852  41.697  1.00  0.00           H  
ATOM    585  CB  GLU    38      63.193  49.775  43.075  1.00  0.00           C  
ATOM    586  HB2 GLU    38      63.747  50.714  43.093  1.00  0.00           H  
ATOM    587  HB3 GLU    38      62.129  50.008  43.136  1.00  0.00           H  
ATOM    588  CG  GLU    38      63.592  48.962  44.298  1.00  0.00           C  
ATOM    589  HG2 GLU    38      63.083  47.999  44.285  1.00  0.00           H  
ATOM    590  HG3 GLU    38      64.667  48.778  44.265  1.00  0.00           H  
ATOM    591  CD  GLU    38      63.225  49.634  45.611  1.00  0.00           C  
ATOM    592  OE1 GLU    38      64.100  49.736  46.503  1.00  0.00           O  
ATOM    593  OE2 GLU    38      62.061  50.064  45.749  1.00  0.00           O  
ATOM    594  C   GLU    38      62.686  47.752  41.690  1.00  0.00           C  
ATOM    595  O   GLU    38      61.482  47.744  41.408  1.00  0.00           O  
ATOM    596  N   VAL    39      63.443  46.693  41.947  1.00  0.00           N  
ATOM    597  H   VAL    39      64.427  46.782  42.158  1.00  0.00           H  
ATOM    598  CA  VAL    39      62.795  45.384  42.031  1.00  0.00           C  
ATOM    599  HA  VAL    39      61.721  45.495  41.980  1.00  0.00           H  
ATOM    600  CB  VAL    39      63.201  44.474  40.848  1.00  0.00           C  
ATOM    601  HB  VAL    39      62.922  44.977  39.921  1.00  0.00           H  
ATOM    602  CG1 VAL    39      64.709  44.240  40.837  1.00  0.00           C  
ATOM    603 HG11 VAL    39      64.977  43.724  39.922  1.00  0.00           H  
ATOM    604 HG12 VAL    39      65.257  45.181  40.859  1.00  0.00           H  
ATOM    605 HG13 VAL    39      65.025  43.603  41.662  1.00  0.00           H  
ATOM    606  CG2 VAL    39      62.451  43.146  40.917  1.00  0.00           C  
ATOM    607 HG21 VAL    39      62.669  42.559  40.024  1.00  0.00           H  
ATOM    608 HG22 VAL    39      62.770  42.587  41.790  1.00  0.00           H  
ATOM    609 HG23 VAL    39      61.378  43.324  40.967  1.00  0.00           H  
ATOM    610  C   VAL    39      63.154  44.716  43.356  1.00  0.00           C  
ATOM    611  O   VAL    39      64.326  44.693  43.749  1.00  0.00           O  
ATOM    612  N   LYS    40      62.084  44.189  44.086  1.00  0.00           N  
ATOM    613  H   LYS    40      61.141  44.251  43.727  1.00  0.00           H  
ATOM    614  CA  LYS    40      62.311  43.568  45.386  1.00  0.00           C  
ATOM    615  HA  LYS    40      63.283  43.072  45.371  1.00  0.00           H  
ATOM    616  CB  LYS    40      62.326  44.623  46.492  1.00  0.00           C  
ATOM    617  HB2 LYS    40      62.511  44.137  47.451  1.00  0.00           H  
ATOM    618  HB3 LYS    40      63.158  45.304  46.304  1.00  0.00           H  
ATOM    619  CG  LYS    40      61.045  45.439  46.585  1.00  0.00           C  
ATOM    620  HG2 LYS    40      60.827  45.915  45.629  1.00  0.00           H  
ATOM    621  HG3 LYS    40      60.235  44.762  46.854  1.00  0.00           H  
ATOM    622  CD  LYS    40      61.147  46.517  47.660  1.00  0.00           C  
ATOM    623  HD2 LYS    40      61.370  46.045  48.618  1.00  0.00           H  
ATOM    624  HD3 LYS    40      61.959  47.201  47.405  1.00  0.00           H  
ATOM    625  CE  LYS    40      59.850  47.306  47.781  1.00  0.00           C  
ATOM    626  HE2 LYS    40      59.656  47.799  46.827  1.00  0.00           H  
ATOM    627  HE3 LYS    40      59.064  46.587  48.007  1.00  0.00           H  
ATOM    628  NZ  LYS    40      59.920  48.322  48.871  1.00  0.00           N  
ATOM    629  HZ1 LYS    40      60.798  48.820  48.789  1.00  0.00           H  
ATOM    630  HZ2 LYS    40      59.183  48.996  48.794  1.00  0.00           H  
ATOM    631  HZ3 LYS    40      59.891  47.865  49.772  1.00  0.00           H  
ATOM    632  C   LYS    40      61.256  42.511  45.685  1.00  0.00           C  
ATOM    633  O   LYS    40      60.170  42.519  45.087  1.00  0.00           O  
ATOM    634  N   TRP    41      61.647  41.636  46.644  1.00  0.00           N  
ATOM    635  H   TRP    41      62.562  41.696  47.065  1.00  0.00           H  
ATOM    636  CA  TRP    41      60.662  40.706  47.191  1.00  0.00           C  
ATOM    637  HA  TRP    41      60.042  40.327  46.378  1.00  0.00           H  
ATOM    638  CB  TRP    41      61.365  39.510  47.843  1.00  0.00           C  
ATOM    639  HB2 TRP    41      62.093  39.870  48.572  1.00  0.00           H  
ATOM    640  HB3 TRP    41      60.623  38.921  48.383  1.00  0.00           H  
ATOM    641  CG  TRP    41      62.045  38.597  46.871  1.00  0.00           C  
ATOM    642  CD1 TRP    41      63.397  38.405  46.726  1.00  0.00           C  
ATOM    643  HD1 TRP    41      64.160  38.890  47.318  1.00  0.00           H  
ATOM    644  NE1 TRP    41      63.639  37.494  45.724  1.00  0.00           N  
ATOM    645  HE1 TRP    41      64.562  37.186  45.450  1.00  0.00           H  
ATOM    646  CE2 TRP    41      62.443  37.080  45.203  1.00  0.00           C  
ATOM    647  CZ2 TRP    41      62.170  36.169  44.178  1.00  0.00           C  
ATOM    648  HZ2 TRP    41      62.963  35.600  43.714  1.00  0.00           H  
ATOM    649  CH2 TRP    41      60.857  35.943  43.862  1.00  0.00           C  
ATOM    650  HH2 TRP    41      60.647  35.025  43.376  1.00  0.00           H  
ATOM    651  CZ3 TRP    41      59.811  36.601  44.539  1.00  0.00           C  
ATOM    652  HZ3 TRP    41      58.795  36.308  44.361  1.00  0.00           H  
ATOM    653  CE3 TRP    41      60.076  37.507  45.558  1.00  0.00           C  
ATOM    654  HE3 TRP    41      59.275  37.955  46.120  1.00  0.00           H  
ATOM    655  CD2 TRP    41      61.412  37.755  45.902  1.00  0.00           C  
ATOM    656  C   TRP    41      59.764  41.399  48.207  1.00  0.00           C  
ATOM    657  O   TRP    41      60.209  42.287  48.941  1.00  0.00           O  
ATOM    658  N   SER    42      58.486  41.003  48.218  1.00  0.00           N  
ATOM    659  H   SER    42      58.212  40.246  47.617  1.00  0.00           H  
ATOM    660  CA  SER    42      57.615  41.302  49.351  1.00  0.00           C  
ATOM    661  HA  SER    42      58.092  42.033  50.005  1.00  0.00           H  
ATOM    662  CB  SER    42      56.303  41.921  48.871  1.00  0.00           C  
ATOM    663  HB2 SER    42      56.507  42.902  48.440  1.00  0.00           H  
ATOM    664  HB3 SER    42      55.854  41.285  48.106  1.00  0.00           H  
ATOM    665  OG  SER    42      55.393  42.062  49.949  1.00  0.00           O  
ATOM    666  HG  SER    42      54.922  41.232  50.043  1.00  0.00           H  
ATOM    667  C   SER    42      57.326  40.049  50.171  1.00  0.00           C  
ATOM    668  O   SER    42      56.814  39.060  49.644  1.00  0.00           O  
ATOM    669  N   VAL    43      57.479  40.163  51.492  1.00  0.00           N  
ATOM    670  H   VAL    43      57.875  40.999  51.896  1.00  0.00           H  
ATOM    671  CA  VAL    43      57.236  39.009  52.351  1.00  0.00           C  
ATOM    672  HA  VAL    43      57.332  38.084  51.783  1.00  0.00           H  
ATOM    673  CB  VAL    43      58.264  38.933  53.499  1.00  0.00           C  
ATOM    674  HB  VAL    43      58.019  38.087  54.143  1.00  0.00           H  
ATOM    675  CG1 VAL    43      59.670  38.719  52.953  1.00  0.00           C  
ATOM    676 HG11 VAL    43      60.407  39.262  53.545  1.00  0.00           H  
ATOM    677 HG12 VAL    43      59.901  37.662  53.054  1.00  0.00           H  
ATOM    678 HG13 VAL    43      59.766  39.020  51.910  1.00  0.00           H  
ATOM    679  CG2 VAL    43      58.205  40.199  54.351  1.00  0.00           C  
ATOM    680 HG21 VAL    43      58.954  40.138  55.142  1.00  0.00           H  
ATOM    681 HG22 VAL    43      58.396  41.094  53.760  1.00  0.00           H  
ATOM    682 HG23 VAL    43      57.235  40.266  54.837  1.00  0.00           H  
ATOM    683  C   VAL    43      55.818  39.073  52.914  1.00  0.00           C  
ATOM    684  O   VAL    43      55.338  38.108  53.515  1.00  0.00           O  
ATOM    685  N   ARG    44      55.127  40.148  52.632  1.00  0.00           N  
ATOM    686  H   ARG    44      55.556  40.898  52.109  1.00  0.00           H  
ATOM    687  CA  ARG    44      53.805  40.363  53.218  1.00  0.00           C  
ATOM    688  HA  ARG    44      53.585  39.609  53.975  1.00  0.00           H  
ATOM    689  CB  ARG    44      53.736  41.730  53.906  1.00  0.00           C  
ATOM    690  HB2 ARG    44      53.969  42.511  53.180  1.00  0.00           H  
ATOM    691  HB3 ARG    44      52.703  41.865  54.225  1.00  0.00           H  
ATOM    692  CG  ARG    44      54.664  41.867  55.101  1.00  0.00           C  
ATOM    693  HG2 ARG    44      54.487  41.043  55.793  1.00  0.00           H  
ATOM    694  HG3 ARG    44      55.697  41.834  54.762  1.00  0.00           H  
ATOM    695  CD  ARG    44      54.449  43.185  55.828  1.00  0.00           C  
ATOM    696  HD2 ARG    44      55.062  43.194  56.730  1.00  0.00           H  
ATOM    697  HD3 ARG    44      54.770  44.000  55.177  1.00  0.00           H  
ATOM    698  NE  ARG    44      53.047  43.382  56.187  1.00  0.00           N  
ATOM    699  HE  ARG    44      52.414  42.621  55.991  1.00  0.00           H  
ATOM    700  CZ  ARG    44      52.558  44.478  56.757  1.00  0.00           C  
ATOM    701  NH1 ARG    44      53.352  45.505  57.046  1.00  0.00           N  
ATOM    702 HH11 ARG    44      54.340  45.446  56.855  1.00  0.00           H  
ATOM    703 HH12 ARG    44      52.970  46.328  57.486  1.00  0.00           H  
ATOM    704  NH2 ARG    44      51.265  44.552  57.039  1.00  0.00           N  
ATOM    705 HH21 ARG    44      50.656  43.778  56.822  1.00  0.00           H  
ATOM    706 HH22 ARG    44      50.891  45.379  57.479  1.00  0.00           H  
ATOM    707  C   ARG    44      52.713  40.253  52.156  1.00  0.00           C  
ATOM    708  O   ARG    44      51.525  40.238  52.484  1.00  0.00           O  
ATOM    709  N   MET    45      53.135  40.193  50.914  1.00  0.00           N  
ATOM    710  H   MET    45      54.119  40.116  50.710  1.00  0.00           H  
ATOM    711  CA  MET    45      52.171  40.179  49.820  1.00  0.00           C  
ATOM    712  HA  MET    45      51.344  40.847  50.065  1.00  0.00           H  
ATOM    713  CB  MET    45      52.813  40.700  48.531  1.00  0.00           C  
ATOM    714  HB2 MET    45      53.231  41.683  48.739  1.00  0.00           H  
ATOM    715  HB3 MET    45      53.622  40.038  48.223  1.00  0.00           H  
ATOM    716  CG  MET    45      51.827  40.896  47.390  1.00  0.00           C  
ATOM    717  HG2 MET    45      51.404  39.938  47.100  1.00  0.00           H  
ATOM    718  HG3 MET    45      51.016  41.534  47.741  1.00  0.00           H  
ATOM    719  SD  MET    45      52.592  41.705  45.933  1.00  0.00           S  
ATOM    720  CE  MET    45      53.475  40.295  45.210  1.00  0.00           C  
ATOM    721  HE1 MET    45      54.167  40.666  44.465  1.00  0.00           H  
ATOM    722  HE2 MET    45      54.049  39.946  46.049  1.00  0.00           H  
ATOM    723  HE3 MET    45      52.807  39.575  44.792  1.00  0.00           H  
ATOM    724  C   MET    45      51.622  38.774  49.597  1.00  0.00           C  
ATOM    725  O   MET    45      52.314  37.911  49.054  1.00  0.00           O  
ATOM    726  N   THR    46      50.274  38.558  49.902  1.00  0.00           N  
ATOM    727  H   THR    46      49.717  39.295  50.309  1.00  0.00           H  
ATOM    728  CA  THR    46      49.724  37.209  49.859  1.00  0.00           C  
ATOM    729  HA  THR    46      50.439  36.508  49.428  1.00  0.00           H  
ATOM    730  CB  THR    46      49.373  36.707  51.273  1.00  0.00           C  
ATOM    731  HB  THR    46      48.840  35.758  51.204  1.00  0.00           H  
ATOM    732  CG2 THR    46      50.631  36.494  52.109  1.00  0.00           C  
ATOM    733 HG21 THR    46      50.354  36.103  53.088  1.00  0.00           H  
ATOM    734 HG22 THR    46      51.275  35.766  51.616  1.00  0.00           H  
ATOM    735 HG23 THR    46      51.176  37.429  52.238  1.00  0.00           H  
ATOM    736  OG1 THR    46      48.539  37.672  51.921  1.00  0.00           O  
ATOM    737  HG1 THR    46      49.101  38.382  52.241  1.00  0.00           H  
ATOM    738  C   THR    46      48.480  37.156  48.976  1.00  0.00           C  
ATOM    739  O   THR    46      47.832  36.113  48.871  1.00  0.00           O  
ATOM    740  N   LEU    47      48.147  38.277  48.378  1.00  0.00           N  
ATOM    741  H   LEU    47      48.699  39.114  48.487  1.00  0.00           H  
ATOM    742  CA  LEU    47      46.928  38.313  47.578  1.00  0.00           C  
ATOM    743  HA  LEU    47      46.264  37.487  47.824  1.00  0.00           H  
ATOM    744  CB  LEU    47      46.162  39.617  47.820  1.00  0.00           C  
ATOM    745  HB2 LEU    47      46.858  40.450  47.707  1.00  0.00           H  
ATOM    746  HB3 LEU    47      45.409  39.719  47.036  1.00  0.00           H  
ATOM    747  CG  LEU    47      45.451  39.745  49.167  1.00  0.00           C  
ATOM    748  HG  LEU    47      46.188  39.645  49.965  1.00  0.00           H  
ATOM    749  CD1 LEU    47      44.807  41.122  49.296  1.00  0.00           C  
ATOM    750 HD11 LEU    47      44.331  41.221  50.272  1.00  0.00           H  
ATOM    751 HD12 LEU    47      45.567  41.897  49.197  1.00  0.00           H  
ATOM    752 HD13 LEU    47      44.057  41.258  48.515  1.00  0.00           H  
ATOM    753  CD2 LEU    47      44.412  38.644  49.332  1.00  0.00           C  
ATOM    754 HD21 LEU    47      43.828  38.826  50.234  1.00  0.00           H  
ATOM    755 HD22 LEU    47      43.743  38.624  48.471  1.00  0.00           H  
ATOM    756 HD23 LEU    47      44.899  37.675  49.442  1.00  0.00           H  
ATOM    757  C   LEU    47      47.250  38.167  46.093  1.00  0.00           C  
ATOM    758  O   LEU    47      46.412  37.706  45.314  1.00  0.00           O  
ATOM    759  N   CYS    48      48.371  38.657  45.712  1.00  0.00           N  
ATOM    760  H   CYS    48      49.003  39.063  46.386  1.00  0.00           H  
ATOM    761  CA  CYS    48      48.825  38.545  44.330  1.00  0.00           C  
ATOM    762  HA  CYS    48      48.303  37.727  43.831  1.00  0.00           H  
ATOM    763  CB  CYS    48      48.535  39.837  43.565  1.00  0.00           C  
ATOM    764  HB2 CYS    48      48.759  39.690  42.508  1.00  0.00           H  
ATOM    765  HB3 CYS    48      47.471  40.061  43.654  1.00  0.00           H  
ATOM    766  SG  CYS    48      49.477  41.260  44.156  1.00  0.00           S  
ATOM    767  HG  CYS    48      48.469  42.136  44.121  1.00  0.00           H  
ATOM    768  C   CYS    48      50.315  38.232  44.269  1.00  0.00           C  
ATOM    769  O   CYS    48      51.028  38.387  45.263  1.00  0.00           O  
ATOM    770  N   ALA    49      50.810  37.815  43.093  1.00  0.00           N  
ATOM    771  H   ALA    49      50.199  37.715  42.296  1.00  0.00           H  
ATOM    772  CA  ALA    49      52.184  37.332  42.969  1.00  0.00           C  
ATOM    773  HA  ALA    49      52.493  36.878  43.905  1.00  0.00           H  
ATOM    774  CB  ALA    49      52.271  36.248  41.898  1.00  0.00           C  
ATOM    775  HB1 ALA    49      51.662  35.403  42.211  1.00  0.00           H  
ATOM    776  HB2 ALA    49      51.917  36.631  40.940  1.00  0.00           H  
ATOM    777  HB3 ALA    49      53.303  35.916  41.791  1.00  0.00           H  
ATOM    778  C   ALA    49      53.139  38.476  42.642  1.00  0.00           C  
ATOM    779  O   ALA    49      54.346  38.370  42.870  1.00  0.00           O  
ATOM    780  N   GLY    50      52.622  39.619  42.129  1.00  0.00           N  
ATOM    781  H   GLY    50      51.630  39.698  41.960  1.00  0.00           H  
ATOM    782  CA  GLY    50      53.459  40.757  41.781  1.00  0.00           C  
ATOM    783  HA2 GLY    50      54.223  40.874  42.527  1.00  0.00           H  
ATOM    784  HA3 GLY    50      53.953  40.539  40.834  1.00  0.00           H  
ATOM    785  C   GLY    50      52.675  42.044  41.610  1.00  0.00           C  
ATOM    786  O   GLY    50      51.473  42.013  41.336  1.00  0.00           O  
ATOM    787  N   ILE    51      53.412  43.115  41.857  1.00  0.00           N  
ATOM    788  H   ILE    51      54.394  43.038  42.073  1.00  0.00           H  
ATOM    789  CA  ILE    51      52.818  44.431  41.657  1.00  0.00           C  
ATOM    790  HA  ILE    51      52.020  44.343  40.916  1.00  0.00           H  
ATOM    791  CB  ILE    51      52.212  44.986  42.967  1.00  0.00           C  
ATOM    792  HB  ILE    51      51.560  44.217  43.385  1.00  0.00           H  
ATOM    793  CG2 ILE    51      53.314  45.298  43.982  1.00  0.00           C  
ATOM    794 HG21 ILE    51      52.870  45.598  44.930  1.00  0.00           H  
ATOM    795 HG22 ILE    51      53.860  44.376  44.157  1.00  0.00           H  
ATOM    796 HG23 ILE    51      53.980  46.089  43.641  1.00  0.00           H  
ATOM    797  CG1 ILE    51      51.362  46.228  42.679  1.00  0.00           C  
ATOM    798 HG12 ILE    51      52.002  47.077  42.436  1.00  0.00           H  
ATOM    799 HG13 ILE    51      50.724  46.023  41.818  1.00  0.00           H  
ATOM    800  CD1 ILE    51      50.453  46.634  43.831  1.00  0.00           C  
ATOM    801 HD11 ILE    51      49.795  47.439  43.502  1.00  0.00           H  
ATOM    802 HD12 ILE    51      49.844  45.785  44.144  1.00  0.00           H  
ATOM    803 HD13 ILE    51      51.045  46.990  44.674  1.00  0.00           H  
ATOM    804  C   ILE    51      53.871  45.396  41.113  1.00  0.00           C  
ATOM    805  O   ILE    51      55.057  45.263  41.418  1.00  0.00           O  
ATOM    806  N   CYS    52      53.373  46.232  40.303  1.00  0.00           N  
ATOM    807  H   CYS    52      52.390  46.211  40.073  1.00  0.00           H  
ATOM    808  CA  CYS    52      54.195  47.334  39.818  1.00  0.00           C  
ATOM    809  HA  CYS    52      55.188  47.284  40.256  1.00  0.00           H  
ATOM    810  CB  CYS    52      54.379  47.240  38.304  1.00  0.00           C  
ATOM    811  HB2 CYS    52      54.813  46.266  38.072  1.00  0.00           H  
ATOM    812  HB3 CYS    52      53.406  47.302  37.815  1.00  0.00           H  
ATOM    813  SG  CYS    52      55.463  48.509  37.621  1.00  0.00           S  
ATOM    814  HG  CYS    52      55.642  47.922  36.438  1.00  0.00           H  
ATOM    815  C   CYS    52      53.574  48.681  40.181  1.00  0.00           C  
ATOM    816  O   CYS    52      52.406  48.931  39.876  1.00  0.00           O  
ATOM    817  N   SER    53      54.398  49.548  40.847  1.00  0.00           N  
ATOM    818  H   SER    53      55.354  49.295  41.038  1.00  0.00           H  
ATOM    819  CA  SER    53      53.920  50.853  41.291  1.00  0.00           C  
ATOM    820  HA  SER    53      52.868  50.972  41.029  1.00  0.00           H  
ATOM    821  CB  SER    53      54.021  50.978  42.812  1.00  0.00           C  
ATOM    822  HB2 SER    53      55.066  50.918  43.114  1.00  0.00           H  
ATOM    823  HB3 SER    53      53.617  51.941  43.122  1.00  0.00           H  
ATOM    824  OG  SER    53      53.291  49.939  43.448  1.00  0.00           O  
ATOM    825  HG  SER    53      53.694  49.101  43.211  1.00  0.00           H  
ATOM    826  C   SER    53      54.703  51.986  40.630  1.00  0.00           C  
ATOM    827  O   SER    53      55.912  51.869  40.418  1.00  0.00           O  
ATOM    828  N   TYR    54      53.953  53.025  40.224  1.00  0.00           N  
ATOM    829  H   TYR    54      52.958  53.029  40.391  1.00  0.00           H  
ATOM    830  CA  TYR    54      54.547  54.189  39.576  1.00  0.00           C  
ATOM    831  HA  TYR    54      55.623  54.183  39.752  1.00  0.00           H  
ATOM    832  CB  TYR    54      54.307  54.142  38.062  1.00  0.00           C  
ATOM    833  HB2 TYR    54      54.703  53.201  37.680  1.00  0.00           H  
ATOM    834  HB3 TYR    54      53.233  54.154  37.866  1.00  0.00           H  
ATOM    835  CG  TYR    54      54.979  55.267  37.308  1.00  0.00           C  
ATOM    836  CD1 TYR    54      54.240  56.126  36.499  1.00  0.00           C  
ATOM    837  HD1 TYR    54      53.173  55.984  36.396  1.00  0.00           H  
ATOM    838  CE1 TYR    54      54.854  57.158  35.800  1.00  0.00           C  
ATOM    839  HE1 TYR    54      54.275  57.804  35.157  1.00  0.00           H  
ATOM    840  CZ  TYR    54      56.221  57.330  35.910  1.00  0.00           C  
ATOM    841  OH  TYR    54      56.834  58.361  35.218  1.00  0.00           O  
ATOM    842  HH  TYR    54      57.710  58.114  34.905  1.00  0.00           H  
ATOM    843  CE2 TYR    54      56.975  56.486  36.703  1.00  0.00           C  
ATOM    844  HE2 TYR    54      58.040  56.637  36.803  1.00  0.00           H  
ATOM    845  CD2 TYR    54      56.350  55.462  37.398  1.00  0.00           C  
ATOM    846  HD2 TYR    54      56.927  54.837  38.054  1.00  0.00           H  
ATOM    847  C   TYR    54      53.984  55.478  40.152  1.00  0.00           C  
ATOM    848  O   TYR    54      52.766  55.658  40.236  1.00  0.00           O  
ATOM    849  N   GLU    55      54.897  56.345  40.592  1.00  0.00           N  
ATOM    850  H   GLU    55      55.882  56.123  40.533  1.00  0.00           H  
ATOM    851  CA  GLU    55      54.502  57.595  41.247  1.00  0.00           C  
ATOM    852  HA  GLU    55      53.540  57.465  41.742  1.00  0.00           H  
ATOM    853  CB  GLU    55      55.521  57.986  42.321  1.00  0.00           C  
ATOM    854  HB2 GLU    55      56.503  57.979  41.869  1.00  0.00           H  
ATOM    855  HB3 GLU    55      55.295  58.978  42.713  1.00  0.00           H  
ATOM    856  CG  GLU    55      55.580  57.002  43.491  1.00  0.00           C  
ATOM    857  HG2 GLU    55      54.595  56.955  43.959  1.00  0.00           H  
ATOM    858  HG3 GLU    55      55.831  56.006  43.125  1.00  0.00           H  
ATOM    859  CD  GLU    55      56.607  57.408  44.542  1.00  0.00           C  
ATOM    860  OE1 GLU    55      56.666  56.752  45.607  1.00  0.00           O  
ATOM    861  OE2 GLU    55      57.357  58.376  44.298  1.00  0.00           O  
ATOM    862  C   GLU    55      54.348  58.720  40.235  1.00  0.00           C  
ATOM    863  O   GLU    55      54.160  59.876  40.614  1.00  0.00           O  
ATOM    864  N   GLY    56      54.301  58.486  38.900  1.00  0.00           N  
ATOM    865  H   GLY    56      54.444  57.544  38.566  1.00  0.00           H  
ATOM    866  CA  GLY    56      54.129  59.533  37.898  1.00  0.00           C  
ATOM    867  HA2 GLY    56      53.603  59.115  37.042  1.00  0.00           H  
ATOM    868  HA3 GLY    56      53.506  60.332  38.301  1.00  0.00           H  
ATOM    869  C   GLY    56      55.443  60.126  37.425  1.00  0.00           C  
ATOM    870  O   GLY    56      56.510  59.548  37.660  1.00  0.00           O  
ATOM    871  N   LYS    57      55.271  61.283  36.640  1.00  0.00           N  
ATOM    872  H   LYS    57      54.350  61.667  36.492  1.00  0.00           H  
ATOM    873  CA  LYS    57      56.416  61.939  36.023  1.00  0.00           C  
ATOM    874  HA  LYS    57      56.900  61.211  35.370  1.00  0.00           H  
ATOM    875  CB  LYS    57      55.959  63.126  35.175  1.00  0.00           C  
ATOM    876  HB2 LYS    57      55.078  62.815  34.610  1.00  0.00           H  
ATOM    877  HB3 LYS    57      55.661  63.951  35.824  1.00  0.00           H  
ATOM    878  CG  LYS    57      56.998  63.611  34.171  1.00  0.00           C  
ATOM    879  HG2 LYS    57      57.866  63.993  34.711  1.00  0.00           H  
ATOM    880  HG3 LYS    57      57.314  62.772  33.549  1.00  0.00           H  
ATOM    881  CD  LYS    57      56.443  64.705  33.281  1.00  0.00           C  
ATOM    882  HD2 LYS    57      55.606  64.306  32.707  1.00  0.00           H  
ATOM    883  HD3 LYS    57      56.085  65.528  33.902  1.00  0.00           H  
ATOM    884  CE  LYS    57      57.502  65.236  32.320  1.00  0.00           C  
ATOM    885  HE2 LYS    57      58.319  65.671  32.898  1.00  0.00           H  
ATOM    886  HE3 LYS    57      57.896  64.403  31.735  1.00  0.00           H  
ATOM    887  NZ  LYS    57      56.947  66.267  31.390  1.00  0.00           N  
ATOM    888  HZ1 LYS    57      56.605  67.057  31.919  1.00  0.00           H  
ATOM    889  HZ2 LYS    57      57.674  66.584  30.763  1.00  0.00           H  
ATOM    890  HZ3 LYS    57      56.191  65.870  30.850  1.00  0.00           H  
ATOM    891  C   LYS    57      57.416  62.408  37.078  1.00  0.00           C  
ATOM    892  O   LYS    57      57.068  63.158  37.984  1.00  0.00           O  
ATOM    893  N   GLY    58      58.627  61.689  37.136  1.00  0.00           N  
ATOM    894  H   GLY    58      58.808  60.959  36.463  1.00  0.00           H  
ATOM    895  CA  GLY    58      59.693  62.048  38.058  1.00  0.00           C  
ATOM    896  HA2 GLY    58      60.649  61.910  37.554  1.00  0.00           H  
ATOM    897  HA3 GLY    58      59.607  63.098  38.338  1.00  0.00           H  
ATOM    898  C   GLY    58      59.693  61.205  39.320  1.00  0.00           C  
ATOM    899  O   GLY    58      60.584  61.345  40.162  1.00  0.00           O  
ATOM    900  N   GLY    59      58.549  60.392  39.484  1.00  0.00           N  
ATOM    901  H   GLY    59      57.832  60.345  38.776  1.00  0.00           H  
ATOM    902  CA  GLY    59      58.455  59.533  40.652  1.00  0.00           C  
ATOM    903  HA2 GLY    59      58.885  60.031  41.522  1.00  0.00           H  
ATOM    904  HA3 GLY    59      57.396  59.399  40.829  1.00  0.00           H  
ATOM    905  C   GLY    59      59.123  58.189  40.456  1.00  0.00           C  
ATOM    906  O   GLY    59      59.670  57.908  39.388  1.00  0.00           O  
ATOM    907  N   MET    60      59.225  57.455  41.575  1.00  0.00           N  
ATOM    908  H   MET    60      58.789  57.806  42.418  1.00  0.00           H  
ATOM    909  CA  MET    60      59.857  56.142  41.658  1.00  0.00           C  
ATOM    910  HA  MET    60      60.759  56.148  41.044  1.00  0.00           H  
ATOM    911  CB  MET    60      60.264  55.830  43.099  1.00  0.00           C  
ATOM    912  HB2 MET    60      59.397  55.951  43.751  1.00  0.00           H  
ATOM    913  HB3 MET    60      60.581  54.787  43.147  1.00  0.00           H  
ATOM    914  CG  MET    60      61.412  56.689  43.610  1.00  0.00           C  
ATOM    915  HG2 MET    60      62.247  56.606  42.915  1.00  0.00           H  
ATOM    916  HG3 MET    60      61.099  57.733  43.654  1.00  0.00           H  
ATOM    917  SD  MET    60      61.990  56.158  45.271  1.00  0.00           S  
ATOM    918  CE  MET    60      60.584  56.705  46.285  1.00  0.00           C  
ATOM    919  HE1 MET    60      60.852  56.648  47.340  1.00  0.00           H  
ATOM    920  HE2 MET    60      60.328  57.734  46.032  1.00  0.00           H  
ATOM    921  HE3 MET    60      59.722  56.064  46.097  1.00  0.00           H  
ATOM    922  C   MET    60      58.920  55.056  41.135  1.00  0.00           C  
ATOM    923  O   MET    60      57.709  55.119  41.350  1.00  0.00           O  
ATOM    924  N   CYS    61      59.459  54.236  40.123  1.00  0.00           N  
ATOM    925  H   CYS    61      60.432  54.344  39.875  1.00  0.00           H  
ATOM    926  CA  CYS    61      58.795  53.009  39.685  1.00  0.00           C  
ATOM    927  HA  CYS    61      57.748  53.100  39.936  1.00  0.00           H  
ATOM    928  CB  CYS    61      58.897  52.861  38.167  1.00  0.00           C  
ATOM    929  HB2 CYS    61      58.585  53.775  37.674  1.00  0.00           H  
ATOM    930  HB3 CYS    61      59.945  52.725  37.924  1.00  0.00           H  
ATOM    931  SG  CYS    61      57.939  51.478  37.507  1.00  0.00           S  
ATOM    932  HG  CYS    61      56.778  51.823  38.064  1.00  0.00           H  
ATOM    933  C   CYS    61      59.404  51.791  40.368  1.00  0.00           C  
ATOM    934  O   CYS    61      60.623  51.642  40.420  1.00  0.00           O  
ATOM    935  N   SER    62      58.471  50.947  40.946  1.00  0.00           N  
ATOM    936  H   SER    62      57.478  51.091  40.856  1.00  0.00           H  
ATOM    937  CA  SER    62      58.990  49.791  41.662  1.00  0.00           C  
ATOM    938  HA  SER    62      60.022  49.615  41.374  1.00  0.00           H  
ATOM    939  CB  SER    62      58.967  50.033  43.171  1.00  0.00           C  
ATOM    940  HB2 SER    62      59.438  49.189  43.675  1.00  0.00           H  
ATOM    941  HB3 SER    62      59.529  50.938  43.406  1.00  0.00           H  
ATOM    942  OG  SER    62      57.635  50.166  43.639  1.00  0.00           O  
ATOM    943  HG  SER    62      57.275  50.978  43.273  1.00  0.00           H  
ATOM    944  C   SER    62      58.186  48.533  41.332  1.00  0.00           C  
ATOM    945  O   SER    62      56.986  48.611  41.069  1.00  0.00           O  
ATOM    946  N   ILE    63      58.904  47.447  41.246  1.00  0.00           N  
ATOM    947  H   ILE    63      59.860  47.486  41.522  1.00  0.00           H  
ATOM    948  CA  ILE    63      58.330  46.115  41.096  1.00  0.00           C  
ATOM    949  HA  ILE    63      57.261  46.203  40.911  1.00  0.00           H  
ATOM    950  CB  ILE    63      58.943  45.365  39.892  1.00  0.00           C  
ATOM    951  HB  ILE    63      60.030  45.379  39.996  1.00  0.00           H  
ATOM    952  CG2 ILE    63      58.486  43.904  39.878  1.00  0.00           C  
ATOM    953 HG21 ILE    63      58.841  43.402  38.979  1.00  0.00           H  
ATOM    954 HG22 ILE    63      58.898  43.361  40.728  1.00  0.00           H  
ATOM    955 HG23 ILE    63      57.398  43.850  39.915  1.00  0.00           H  
ATOM    956  CG1 ILE    63      58.568  46.068  38.582  1.00  0.00           C  
ATOM    957 HG12 ILE    63      57.493  45.995  38.411  1.00  0.00           H  
ATOM    958 HG13 ILE    63      58.817  47.126  38.666  1.00  0.00           H  
ATOM    959  CD1 ILE    63      59.311  45.544  37.363  1.00  0.00           C  
ATOM    960 HD11 ILE    63      59.296  46.282  36.565  1.00  0.00           H  
ATOM    961 HD12 ILE    63      60.344  45.335  37.634  1.00  0.00           H  
ATOM    962 HD13 ILE    63      58.846  44.624  37.010  1.00  0.00           H  
ATOM    963  C   ILE    63      58.537  45.314  42.380  1.00  0.00           C  
ATOM    964  O   ILE    63      59.647  45.255  42.908  1.00  0.00           O  
ATOM    965  N   ARG    64      57.420  44.748  42.886  1.00  0.00           N  
ATOM    966  H   ARG    64      56.544  44.857  42.397  1.00  0.00           H  
ATOM    967  CA  ARG    64      57.475  43.841  44.029  1.00  0.00           C  
ATOM    968  HA  ARG    64      58.503  43.711  44.308  1.00  0.00           H  
ATOM    969  CB  ARG    64      56.748  44.447  45.232  1.00  0.00           C  
ATOM    970  HB2 ARG    64      55.722  44.652  44.968  1.00  0.00           H  
ATOM    971  HB3 ARG    64      56.752  43.716  46.042  1.00  0.00           H  
ATOM    972  CG  ARG    64      57.373  45.736  45.744  1.00  0.00           C  
ATOM    973  HG2 ARG    64      58.392  45.535  46.048  1.00  0.00           H  
ATOM    974  HG3 ARG    64      57.389  46.476  44.943  1.00  0.00           H  
ATOM    975  CD  ARG    64      56.596  46.314  46.914  1.00  0.00           C  
ATOM    976  HD2 ARG    64      55.563  46.482  46.604  1.00  0.00           H  
ATOM    977  HD3 ARG    64      56.607  45.591  47.731  1.00  0.00           H  
ATOM    978  NE  ARG    64      57.166  47.580  47.371  1.00  0.00           N  
ATOM    979  HE  ARG    64      57.833  48.025  46.756  1.00  0.00           H  
ATOM    980  CZ  ARG    64      56.799  48.220  48.476  1.00  0.00           C  
ATOM    981  NH1 ARG    64      55.850  47.728  49.261  1.00  0.00           N  
ATOM    982 HH11 ARG    64      55.385  46.870  49.004  1.00  0.00           H  
ATOM    983 HH12 ARG    64      55.554  48.235  50.081  1.00  0.00           H  
ATOM    984  NH2 ARG    64      57.385  49.369  48.796  1.00  0.00           N  
ATOM    985 HH21 ARG    64      57.972  49.846  48.125  1.00  0.00           H  
ATOM    986 HH22 ARG    64      57.078  49.857  49.626  1.00  0.00           H  
ATOM    987  C   ARG    64      56.869  42.486  43.682  1.00  0.00           C  
ATOM    988  O   ARG    64      55.783  42.416  43.099  1.00  0.00           O  
ATOM    989  N   LEU    65      57.576  41.427  44.001  1.00  0.00           N  
ATOM    990  H   LEU    65      58.473  41.545  44.451  1.00  0.00           H  
ATOM    991  CA  LEU    65      57.064  40.073  43.831  1.00  0.00           C  
ATOM    992  HA  LEU    65      56.122  40.092  43.291  1.00  0.00           H  
ATOM    993  CB  LEU    65      58.049  39.225  43.019  1.00  0.00           C  
ATOM    994  HB2 LEU    65      58.981  39.151  43.578  1.00  0.00           H  
ATOM    995  HB3 LEU    65      57.631  38.228  42.927  1.00  0.00           H  
ATOM    996  CG  LEU    65      58.381  39.733  41.615  1.00  0.00           C  
ATOM    997  HG  LEU    65      58.946  40.662  41.699  1.00  0.00           H  
ATOM    998  CD1 LEU    65      59.256  38.722  40.880  1.00  0.00           C  
ATOM    999 HD11 LEU    65      59.605  39.149  39.947  1.00  0.00           H  
ATOM   1000 HD12 LEU    65      60.103  38.441  41.503  1.00  0.00           H  
ATOM   1001 HD13 LEU    65      58.659  37.839  40.658  1.00  0.00           H  
ATOM   1002  CD2 LEU    65      57.104  40.013  40.830  1.00  0.00           C  
ATOM   1003 HD21 LEU    65      57.331  40.129  39.770  1.00  0.00           H  
ATOM   1004 HD22 LEU    65      56.412  39.187  40.972  1.00  0.00           H  
ATOM   1005 HD23 LEU    65      56.639  40.933  41.174  1.00  0.00           H  
ATOM   1006  C   LEU    65      56.803  39.415  45.181  1.00  0.00           C  
ATOM   1007  O   LEU    65      57.518  39.679  46.152  1.00  0.00           O  
ATOM   1008  N   SER    66      55.732  38.558  45.203  1.00  0.00           N  
ATOM   1009  H   SER    66      55.222  38.360  44.361  1.00  0.00           H  
ATOM   1010  CA  SER    66      55.346  37.880  46.437  1.00  0.00           C  
ATOM   1011  HA  SER    66      55.424  38.586  47.265  1.00  0.00           H  
ATOM   1012  CB  SER    66      53.889  37.425  46.363  1.00  0.00           C  
ATOM   1013  HB2 SER    66      53.183  38.235  46.378  1.00  0.00           H  
ATOM   1014  HB3 SER    66      53.758  36.824  45.467  1.00  0.00           H  
ATOM   1015  OG  SER    66      53.555  36.628  47.488  1.00  0.00           O  
ATOM   1016  HG  SER    66      53.104  37.182  48.141  1.00  0.00           H  
ATOM   1017  C   SER    66      56.248  36.681  46.714  1.00  0.00           C  
ATOM   1018  O   SER    66      56.178  35.669  46.013  1.00  0.00           O  
ATOM   1019  N   GLU    67      56.986  36.814  47.726  1.00  0.00           N  
ATOM   1020  H   GLU    67      57.002  37.663  48.272  1.00  0.00           H  
ATOM   1021  CA  GLU    67      57.791  35.664  48.125  1.00  0.00           C  
ATOM   1022  HA  GLU    67      58.380  35.330  47.268  1.00  0.00           H  
ATOM   1023  CB  GLU    67      58.771  36.050  49.238  1.00  0.00           C  
ATOM   1024  HB2 GLU    67      59.398  36.850  48.842  1.00  0.00           H  
ATOM   1025  HB3 GLU    67      58.295  36.446  50.121  1.00  0.00           H  
ATOM   1026  CG  GLU    67      59.693  34.919  49.664  1.00  0.00           C  
ATOM   1027  HG2 GLU    67      59.095  34.086  50.037  1.00  0.00           H  
ATOM   1028  HG3 GLU    67      60.258  34.576  48.796  1.00  0.00           H  
ATOM   1029  CD  GLU    67      60.670  35.322  50.765  1.00  0.00           C  
ATOM   1030  OE1 GLU    67      61.404  34.447  51.265  1.00  0.00           O  
ATOM   1031  OE2 GLU    67      60.686  36.521  51.117  1.00  0.00           O  
ATOM   1032  C   GLU    67      56.908  34.505  48.585  1.00  0.00           C  
ATOM   1033  O   GLU    67      57.104  33.365  48.164  1.00  0.00           O  
ATOM   1034  N   PRO    68      55.838  34.752  49.421  1.00  0.00           N  
ATOM   1035  CD  PRO    68      55.588  36.070  50.082  1.00  0.00           C  
ATOM   1036  HD2 PRO    68      55.080  36.760  49.414  1.00  0.00           H  
ATOM   1037  HD3 PRO    68      56.445  36.533  50.539  1.00  0.00           H  
ATOM   1038  CG  PRO    68      54.656  35.679  51.187  1.00  0.00           C  
ATOM   1039  HG2 PRO    68      53.930  36.470  51.381  1.00  0.00           H  
ATOM   1040  HG3 PRO    68      55.248  35.509  52.088  1.00  0.00           H  
ATOM   1041  CB  PRO    68      53.975  34.404  50.812  1.00  0.00           C  
ATOM   1042  HB2 PRO    68      53.050  34.620  50.275  1.00  0.00           H  
ATOM   1043  HB3 PRO    68      53.795  33.927  51.759  1.00  0.00           H  
ATOM   1044  CA  PRO    68      54.982  33.673  49.917  1.00  0.00           C  
ATOM   1045  HA  PRO    68      55.606  33.009  50.506  1.00  0.00           H  
ATOM   1046  C   PRO    68      54.268  32.919  48.800  1.00  0.00           C  
ATOM   1047  O   PRO    68      54.115  31.697  48.871  1.00  0.00           O  
ATOM   1048  N   LEU    69      53.891  33.572  47.746  1.00  0.00           N  
ATOM   1049  H   LEU    69      54.048  34.568  47.667  1.00  0.00           H  
ATOM   1050  CA  LEU    69      53.133  32.892  46.703  1.00  0.00           C  
ATOM   1051  HA  LEU    69      52.500  32.116  47.134  1.00  0.00           H  
ATOM   1052  CB  LEU    69      52.237  33.888  45.958  1.00  0.00           C  
ATOM   1053  HB2 LEU    69      52.868  34.652  45.503  1.00  0.00           H  
ATOM   1054  HB3 LEU    69      51.748  33.346  45.146  1.00  0.00           H  
ATOM   1055  CG  LEU    69      51.149  34.572  46.789  1.00  0.00           C  
ATOM   1056  HG  LEU    69      51.601  35.214  47.536  1.00  0.00           H  
ATOM   1057  CD1 LEU    69      50.259  35.427  45.892  1.00  0.00           C  
ATOM   1058 HD11 LEU    69      49.785  36.212  46.481  1.00  0.00           H  
ATOM   1059 HD12 LEU    69      50.870  35.854  45.106  1.00  0.00           H  
ATOM   1060 HD13 LEU    69      49.490  34.812  45.422  1.00  0.00           H  
ATOM   1061  CD2 LEU    69      50.322  33.541  47.542  1.00  0.00           C  
ATOM   1062 HD21 LEU    69      49.543  34.049  48.110  1.00  0.00           H  
ATOM   1063 HD22 LEU    69      49.840  32.874  46.834  1.00  0.00           H  
ATOM   1064 HD23 LEU    69      50.929  32.981  48.249  1.00  0.00           H  
ATOM   1065  C   LEU    69      54.064  32.197  45.718  1.00  0.00           C  
ATOM   1066  O   LEU    69      53.865  31.025  45.388  1.00  0.00           O  
ATOM   1067  N   LEU    70      55.150  32.783  45.398  1.00  0.00           N  
ATOM   1068  H   LEU    70      55.350  33.706  45.758  1.00  0.00           H  
ATOM   1069  CA  LEU    70      55.979  32.275  44.306  1.00  0.00           C  
ATOM   1070  HA  LEU    70      55.344  31.834  43.539  1.00  0.00           H  
ATOM   1071  CB  LEU    70      56.795  33.408  43.681  1.00  0.00           C  
ATOM   1072  HB2 LEU    70      57.293  33.957  44.480  1.00  0.00           H  
ATOM   1073  HB3 LEU    70      57.587  32.963  43.075  1.00  0.00           H  
ATOM   1074  CG  LEU    70      56.029  34.384  42.789  1.00  0.00           C  
ATOM   1075  HG  LEU    70      55.162  34.760  43.334  1.00  0.00           H  
ATOM   1076  CD1 LEU    70      56.908  35.578  42.430  1.00  0.00           C  
ATOM   1077 HD11 LEU    70      56.416  36.192  41.674  1.00  0.00           H  
ATOM   1078 HD12 LEU    70      57.026  36.178  43.324  1.00  0.00           H  
ATOM   1079 HD13 LEU    70      57.859  35.243  42.051  1.00  0.00           H  
ATOM   1080  CD2 LEU    70      55.533  33.681  41.529  1.00  0.00           C  
ATOM   1081 HD21 LEU    70      55.061  34.404  40.864  1.00  0.00           H  
ATOM   1082 HD22 LEU    70      56.365  33.212  41.005  1.00  0.00           H  
ATOM   1083 HD23 LEU    70      54.793  32.923  41.777  1.00  0.00           H  
ATOM   1084  C   LEU    70      56.908  31.173  44.798  1.00  0.00           C  
ATOM   1085  O   LEU    70      57.373  30.345  44.007  1.00  0.00           O  
ATOM   1086  N   LYS    71      57.135  31.134  46.128  1.00  0.00           N  
ATOM   1087  H   LYS    71      56.750  31.829  46.753  1.00  0.00           H  
ATOM   1088  CA  LYS    71      57.951  30.033  46.648  1.00  0.00           C  
ATOM   1089  HA  LYS    71      58.863  29.957  46.054  1.00  0.00           H  
ATOM   1090  CB  LYS    71      58.354  30.306  48.097  1.00  0.00           C  
ATOM   1091  HB2 LYS    71      59.077  29.546  48.398  1.00  0.00           H  
ATOM   1092  HB3 LYS    71      58.854  31.275  48.148  1.00  0.00           H  
ATOM   1093  CG  LYS    71      57.193  30.283  49.078  1.00  0.00           C  
ATOM   1094  HG2 LYS    71      56.468  31.036  48.799  1.00  0.00           H  
ATOM   1095  HG3 LYS    71      56.711  29.307  49.053  1.00  0.00           H  
ATOM   1096  CD  LYS    71      57.662  30.533  50.507  1.00  0.00           C  
ATOM   1097  HD2 LYS    71      58.399  29.775  50.776  1.00  0.00           H  
ATOM   1098  HD3 LYS    71      58.130  31.517  50.565  1.00  0.00           H  
ATOM   1099  CE  LYS    71      56.506  30.470  51.492  1.00  0.00           C  
ATOM   1100  HE2 LYS    71      55.906  31.313  51.207  1.00  0.00           H  
ATOM   1101  HE3 LYS    71      55.952  29.536  51.390  1.00  0.00           H  
ATOM   1102  NZ  LYS    71      56.967  30.681  52.898  1.00  0.00           N  
ATOM   1103  HZ1 LYS    71      57.558  29.911  53.179  1.00  0.00           H  
ATOM   1104  HZ2 LYS    71      57.491  31.543  52.957  1.00  0.00           H  
ATOM   1105  HZ3 LYS    71      56.166  30.738  53.511  1.00  0.00           H  
ATOM   1106  C   LYS    71      57.209  28.705  46.550  1.00  0.00           C  
ATOM   1107  O   LYS    71      57.822  27.642  46.644  1.00  0.00           O  
ATOM   1108  N   LEU    72      55.865  28.767  46.339  1.00  0.00           N  
ATOM   1109  H   LEU    72      55.409  29.664  46.251  1.00  0.00           H  
ATOM   1110  CA  LEU    72      55.041  27.572  46.246  1.00  0.00           C  
ATOM   1111  HA  LEU    72      55.537  26.738  46.742  1.00  0.00           H  
ATOM   1112  CB  LEU    72      53.688  27.798  46.925  1.00  0.00           C  
ATOM   1113  HB2 LEU    72      53.158  28.569  46.364  1.00  0.00           H  
ATOM   1114  HB3 LEU    72      53.100  26.881  46.849  1.00  0.00           H  
ATOM   1115  CG  LEU    72      53.729  28.220  48.394  1.00  0.00           C  
ATOM   1116  HG  LEU    72      54.319  29.129  48.490  1.00  0.00           H  
ATOM   1117  CD1 LEU    72      52.322  28.525  48.898  1.00  0.00           C  
ATOM   1118 HD11 LEU    72      52.359  28.837  49.942  1.00  0.00           H  
ATOM   1119 HD12 LEU    72      51.885  29.330  48.307  1.00  0.00           H  
ATOM   1120 HD13 LEU    72      51.692  27.639  48.813  1.00  0.00           H  
ATOM   1121  CD2 LEU    72      54.385  27.134  49.242  1.00  0.00           C  
ATOM   1122 HD21 LEU    72      54.358  27.426  50.292  1.00  0.00           H  
ATOM   1123 HD22 LEU    72      53.850  26.191  49.123  1.00  0.00           H  
ATOM   1124 HD23 LEU    72      55.427  27.000  48.953  1.00  0.00           H  
ATOM   1125  C   LEU    72      54.830  27.166  44.791  1.00  0.00           C  
ATOM   1126  O   LEU    72      54.070  26.236  44.503  1.00  0.00           O  
ATOM   1127  N   ARG    73      55.443  27.892  43.881  1.00  0.00           N  
ATOM   1128  H   ARG    73      56.069  28.635  44.162  1.00  0.00           H  
ATOM   1129  CA  ARG    73      55.240  27.673  42.453  1.00  0.00           C  
ATOM   1130  HA  ARG    73      54.572  26.828  42.321  1.00  0.00           H  
ATOM   1131  CB  ARG    73      54.576  28.892  41.808  1.00  0.00           C  
ATOM   1132  HB2 ARG    73      55.199  29.762  42.019  1.00  0.00           H  
ATOM   1133  HB3 ARG    73      54.580  28.771  40.759  1.00  0.00           H  
ATOM   1134  CG  ARG    73      53.182  29.181  42.339  1.00  0.00           C  
ATOM   1135  HG2 ARG    73      53.159  29.156  43.428  1.00  0.00           H  
ATOM   1136  HG3 ARG    73      52.915  30.171  42.028  1.00  0.00           H  
ATOM   1137  CD  ARG    73      52.148  28.220  41.776  1.00  0.00           C  
ATOM   1138  HD2 ARG    73      52.311  28.143  40.702  1.00  0.00           H  
ATOM   1139  HD3 ARG    73      52.292  27.234  42.220  1.00  0.00           H  
ATOM   1140  NE  ARG    73      50.786  28.673  42.037  1.00  0.00           N  
ATOM   1141  HE  ARG    73      50.655  29.282  42.829  1.00  0.00           H  
ATOM   1142  CZ  ARG    73      49.746  28.447  41.239  1.00  0.00           C  
ATOM   1143  NH1 ARG    73      49.894  27.767  40.107  1.00  0.00           N  
ATOM   1144 HH11 ARG    73      50.822  27.474  39.843  1.00  0.00           H  
ATOM   1145 HH12 ARG    73      49.103  27.528  39.533  1.00  0.00           H  
ATOM   1146  NH2 ARG    73      48.549  28.908  41.573  1.00  0.00           N  
ATOM   1147 HH21 ARG    73      48.465  29.597  42.291  1.00  0.00           H  
ATOM   1148 HH22 ARG    73      47.747  28.672  41.015  1.00  0.00           H  
ATOM   1149  C   ARG    73      56.561  27.369  41.753  1.00  0.00           C  
ATOM   1150  O   ARG    73      57.635  27.642  42.295  1.00  0.00           O  
ATOM   1151  N   PRO    74      56.439  26.697  40.612  1.00  0.00           N  
ATOM   1152  CD  PRO    74      55.236  26.087  40.041  1.00  0.00           C  
ATOM   1153  HD2 PRO    74      54.605  26.800  39.553  1.00  0.00           H  
ATOM   1154  HD3 PRO    74      54.672  25.516  40.778  1.00  0.00           H  
ATOM   1155  CG  PRO    74      55.822  25.142  39.033  1.00  0.00           C  
ATOM   1156  HG2 PRO    74      55.172  25.045  38.163  1.00  0.00           H  
ATOM   1157  HG3 PRO    74      55.941  24.165  39.504  1.00  0.00           H  
ATOM   1158  CB  PRO    74      57.178  25.650  38.642  1.00  0.00           C  
ATOM   1159  HB2 PRO    74      57.048  26.332  37.821  1.00  0.00           H  
ATOM   1160  HB3 PRO    74      57.859  24.843  38.371  1.00  0.00           H  
ATOM   1161  CA  PRO    74      57.670  26.431  39.861  1.00  0.00           C  
ATOM   1162  HA  PRO    74      58.335  25.804  40.457  1.00  0.00           H  
ATOM   1163  C   PRO    74      58.385  27.712  39.433  1.00  0.00           C  
ATOM   1164  O   PRO    74      57.775  28.783  39.392  1.00  0.00           O  
ATOM   1165  N   ARG    75      59.639  27.642  39.105  1.00  0.00           N  
ATOM   1166  H   ARG    75      60.073  26.728  39.150  1.00  0.00           H  
ATOM   1167  CA  ARG    75      60.514  28.720  38.662  1.00  0.00           C  
ATOM   1168  HA  ARG    75      60.661  29.407  39.497  1.00  0.00           H  
ATOM   1169  CB  ARG    75      61.873  28.173  38.240  1.00  0.00           C  
ATOM   1170  HB2 ARG    75      62.347  27.685  39.093  1.00  0.00           H  
ATOM   1171  HB3 ARG    75      61.813  27.483  37.440  1.00  0.00           H  
ATOM   1172  CG  ARG    75      62.811  29.220  37.664  1.00  0.00           C  
ATOM   1173  HG2 ARG    75      62.343  29.715  36.815  1.00  0.00           H  
ATOM   1174  HG3 ARG    75      63.013  29.967  38.432  1.00  0.00           H  
ATOM   1175  CD  ARG    75      64.123  28.611  37.195  1.00  0.00           C  
ATOM   1176  HD2 ARG    75      64.521  28.013  38.000  1.00  0.00           H  
ATOM   1177  HD3 ARG    75      63.879  27.921  36.391  1.00  0.00           H  
ATOM   1178  NE  ARG    75      65.053  29.626  36.718  1.00  0.00           N  
ATOM   1179  HE  ARG    75      65.836  29.839  37.322  1.00  0.00           H  
ATOM   1180  CZ  ARG    75      64.967  30.244  35.539  1.00  0.00           C  
ATOM   1181  NH1 ARG    75      63.990  29.947  34.691  1.00  0.00           N  
ATOM   1182 HH11 ARG    75      63.940  30.387  33.783  1.00  0.00           H  
ATOM   1183 HH12 ARG    75      63.320  29.234  34.935  1.00  0.00           H  
ATOM   1184  NH2 ARG    75      65.865  31.150  35.207  1.00  0.00           N  
ATOM   1185 HH21 ARG    75      66.633  31.346  35.833  1.00  0.00           H  
ATOM   1186 HH22 ARG    75      65.818  31.599  34.306  1.00  0.00           H  
ATOM   1187  C   ARG    75      59.881  29.494  37.511  1.00  0.00           C  
ATOM   1188  O   ARG    75      59.959  30.728  37.468  1.00  0.00           O  
ATOM   1189  N   LYS    76      59.279  28.791  36.656  1.00  0.00           N  
ATOM   1190  H   LYS    76      59.270  27.783  36.738  1.00  0.00           H  
ATOM   1191  CA  LYS    76      58.705  29.431  35.472  1.00  0.00           C  
ATOM   1192  HA  LYS    76      59.509  29.909  34.911  1.00  0.00           H  
ATOM   1193  CB  LYS    76      58.045  28.384  34.566  1.00  0.00           C  
ATOM   1194  HB2 LYS    76      57.770  28.874  33.630  1.00  0.00           H  
ATOM   1195  HB3 LYS    76      58.773  27.605  34.335  1.00  0.00           H  
ATOM   1196  CG  LYS    76      56.799  27.752  35.164  1.00  0.00           C  
ATOM   1197  HG2 LYS    76      57.082  27.229  36.059  1.00  0.00           H  
ATOM   1198  HG3 LYS    76      56.051  28.509  35.393  1.00  0.00           H  
ATOM   1199  CD  LYS    76      56.154  26.767  34.191  1.00  0.00           C  
ATOM   1200  HD2 LYS    76      55.893  27.296  33.273  1.00  0.00           H  
ATOM   1201  HD3 LYS    76      56.866  25.975  33.953  1.00  0.00           H  
ATOM   1202  CE  LYS    76      54.893  26.150  34.781  1.00  0.00           C  
ATOM   1203  HE2 LYS    76      55.174  25.582  35.669  1.00  0.00           H  
ATOM   1204  HE3 LYS    76      54.203  26.942  35.079  1.00  0.00           H  
ATOM   1205  NZ  LYS    76      54.219  25.236  33.804  1.00  0.00           N  
ATOM   1206  HZ1 LYS    76      53.582  24.623  34.295  1.00  0.00           H  
ATOM   1207  HZ2 LYS    76      53.700  25.792  33.137  1.00  0.00           H  
ATOM   1208  HZ3 LYS    76      54.914  24.689  33.315  1.00  0.00           H  
ATOM   1209  C   LYS    76      57.693  30.502  35.863  1.00  0.00           C  
ATOM   1210  O   LYS    76      57.572  31.525  35.187  1.00  0.00           O  
ATOM   1211  N   ASP    77      56.967  30.298  36.976  1.00  0.00           N  
ATOM   1212  H   ASP    77      57.101  29.462  37.527  1.00  0.00           H  
ATOM   1213  CA  ASP    77      55.990  31.283  37.437  1.00  0.00           C  
ATOM   1214  HA  ASP    77      55.336  31.549  36.606  1.00  0.00           H  
ATOM   1215  CB  ASP    77      55.135  30.705  38.564  1.00  0.00           C  
ATOM   1216  HB2 ASP    77      55.765  30.234  39.314  1.00  0.00           H  
ATOM   1217  HB3 ASP    77      54.610  31.526  39.055  1.00  0.00           H  
ATOM   1218  CG  ASP    77      54.072  29.736  38.062  1.00  0.00           C  
ATOM   1219  OD1 ASP    77      53.416  30.033  37.042  1.00  0.00           O  
ATOM   1220  OD2 ASP    77      53.891  28.681  38.699  1.00  0.00           O  
ATOM   1221  C   ASP    77      56.682  32.564  37.910  1.00  0.00           C  
ATOM   1222  O   ASP    77      56.158  33.666  37.710  1.00  0.00           O  
ATOM   1223  N   LEU    78      57.811  32.408  38.529  1.00  0.00           N  
ATOM   1224  H   LEU    78      58.190  31.483  38.678  1.00  0.00           H  
ATOM   1225  CA  LEU    78      58.604  33.576  38.904  1.00  0.00           C  
ATOM   1226  HA  LEU    78      58.001  34.219  39.547  1.00  0.00           H  
ATOM   1227  CB  LEU    78      59.850  33.146  39.683  1.00  0.00           C  
ATOM   1228  HB2 LEU    78      59.538  32.678  40.618  1.00  0.00           H  
ATOM   1229  HB3 LEU    78      60.364  32.382  39.112  1.00  0.00           H  
ATOM   1230  CG  LEU    78      60.881  34.240  39.968  1.00  0.00           C  
ATOM   1231  HG  LEU    78      61.123  34.781  39.054  1.00  0.00           H  
ATOM   1232  CD1 LEU    78      60.334  35.232  40.990  1.00  0.00           C  
ATOM   1233 HD11 LEU    78      61.142  35.854  41.371  1.00  0.00           H  
ATOM   1234 HD12 LEU    78      59.610  35.869  40.489  1.00  0.00           H  
ATOM   1235 HD13 LEU    78      59.801  34.639  41.718  1.00  0.00           H  
ATOM   1236  CD2 LEU    78      62.186  33.630  40.458  1.00  0.00           C  
ATOM   1237 HD21 LEU    78      62.931  34.416  40.589  1.00  0.00           H  
ATOM   1238 HD22 LEU    78      62.029  33.120  41.409  1.00  0.00           H  
ATOM   1239 HD23 LEU    78      62.527  32.909  39.718  1.00  0.00           H  
ATOM   1240  C   LEU    78      59.006  34.376  37.671  1.00  0.00           C  
ATOM   1241  O   LEU    78      58.803  35.591  37.621  1.00  0.00           O  
ATOM   1242  N   VAL    79      59.514  33.701  36.687  1.00  0.00           N  
ATOM   1243  H   VAL    79      59.628  32.701  36.782  1.00  0.00           H  
ATOM   1244  CA  VAL    79      59.998  34.337  35.468  1.00  0.00           C  
ATOM   1245  HA  VAL    79      60.746  35.084  35.735  1.00  0.00           H  
ATOM   1246  CB  VAL    79      60.647  33.314  34.511  1.00  0.00           C  
ATOM   1247  HB  VAL    79      59.975  32.465  34.383  1.00  0.00           H  
ATOM   1248  CG1 VAL    79      60.881  33.931  33.132  1.00  0.00           C  
ATOM   1249 HG11 VAL    79      61.465  33.245  32.518  1.00  0.00           H  
ATOM   1250 HG12 VAL    79      59.933  34.099  32.621  1.00  0.00           H  
ATOM   1251 HG13 VAL    79      61.417  34.874  33.224  1.00  0.00           H  
ATOM   1252  CG2 VAL    79      61.959  32.794  35.097  1.00  0.00           C  
ATOM   1253 HG21 VAL    79      62.650  33.622  35.258  1.00  0.00           H  
ATOM   1254 HG22 VAL    79      61.779  32.286  36.044  1.00  0.00           H  
ATOM   1255 HG23 VAL    79      62.406  32.089  34.399  1.00  0.00           H  
ATOM   1256  C   VAL    79      58.842  35.056  34.769  1.00  0.00           C  
ATOM   1257  O   VAL    79      58.959  36.232  34.414  1.00  0.00           O  
ATOM   1258  N   GLU    80      57.732  34.416  34.617  1.00  0.00           N  
ATOM   1259  H   GLU    80      57.656  33.464  34.948  1.00  0.00           H  
ATOM   1260  CA  GLU    80      56.596  34.978  33.890  1.00  0.00           C  
ATOM   1261  HA  GLU    80      56.942  35.359  32.928  1.00  0.00           H  
ATOM   1262  CB  GLU    80      55.537  33.904  33.625  1.00  0.00           C  
ATOM   1263  HB2 GLU    80      55.302  33.422  34.575  1.00  0.00           H  
ATOM   1264  HB3 GLU    80      54.631  34.382  33.249  1.00  0.00           H  
ATOM   1265  CG  GLU    80      55.971  32.857  32.617  1.00  0.00           C  
ATOM   1266  HG2 GLU    80      56.050  33.342  31.645  1.00  0.00           H  
ATOM   1267  HG3 GLU    80      56.955  32.467  32.876  1.00  0.00           H  
ATOM   1268  CD  GLU    80      54.998  31.693  32.499  1.00  0.00           C  
ATOM   1269  OE1 GLU    80      55.174  30.837  31.601  1.00  0.00           O  
ATOM   1270  OE2 GLU    80      54.053  31.634  33.320  1.00  0.00           O  
ATOM   1271  C   GLU    80      55.979  36.144  34.664  1.00  0.00           C  
ATOM   1272  O   GLU    80      55.584  37.150  34.070  1.00  0.00           O  
ATOM   1273  N   THR    81      55.900  36.033  36.011  1.00  0.00           N  
ATOM   1274  H   THR    81      56.232  35.195  36.468  1.00  0.00           H  
ATOM   1275  CA  THR    81      55.389  37.121  36.839  1.00  0.00           C  
ATOM   1276  HA  THR    81      54.402  37.404  36.472  1.00  0.00           H  
ATOM   1277  CB  THR    81      55.248  36.685  38.308  1.00  0.00           C  
ATOM   1278  HB  THR    81      56.216  36.352  38.685  1.00  0.00           H  
ATOM   1279  CG2 THR    81      54.748  37.835  39.177  1.00  0.00           C  
ATOM   1280 HG21 THR    81      54.702  37.506  40.215  1.00  0.00           H  
ATOM   1281 HG22 THR    81      55.405  38.695  39.109  1.00  0.00           H  
ATOM   1282 HG23 THR    81      53.750  38.133  38.854  1.00  0.00           H  
ATOM   1283  OG1 THR    81      54.313  35.601  38.390  1.00  0.00           O  
ATOM   1284  HG1 THR    81      54.735  34.816  38.024  1.00  0.00           H  
ATOM   1285  C   THR    81      56.299  38.341  36.753  1.00  0.00           C  
ATOM   1286  O   THR    81      55.822  39.470  36.621  1.00  0.00           O  
ATOM   1287  N   LEU    82      57.592  38.105  36.832  1.00  0.00           N  
ATOM   1288  H   LEU    82      57.938  37.162  36.943  1.00  0.00           H  
ATOM   1289  CA  LEU    82      58.553  39.197  36.726  1.00  0.00           C  
ATOM   1290  HA  LEU    82      58.332  39.914  37.516  1.00  0.00           H  
ATOM   1291  CB  LEU    82      59.982  38.674  36.914  1.00  0.00           C  
ATOM   1292  HB2 LEU    82      60.050  38.209  37.897  1.00  0.00           H  
ATOM   1293  HB3 LEU    82      60.160  37.889  36.178  1.00  0.00           H  
ATOM   1294  CG  LEU    82      61.100  39.704  36.777  1.00  0.00           C  
ATOM   1295  HG  LEU    82      61.086  40.108  35.767  1.00  0.00           H  
ATOM   1296  CD1 LEU    82      60.897  40.849  37.761  1.00  0.00           C  
ATOM   1297 HD11 LEU    82      61.731  41.544  37.678  1.00  0.00           H  
ATOM   1298 HD12 LEU    82      59.983  41.397  37.538  1.00  0.00           H  
ATOM   1299 HD13 LEU    82      60.863  40.478  38.780  1.00  0.00           H  
ATOM   1300  CD2 LEU    82      62.459  39.046  36.992  1.00  0.00           C  
ATOM   1301 HD21 LEU    82      63.251  39.789  36.893  1.00  0.00           H  
ATOM   1302 HD22 LEU    82      62.506  38.593  37.980  1.00  0.00           H  
ATOM   1303 HD23 LEU    82      62.613  38.270  36.246  1.00  0.00           H  
ATOM   1304  C   LEU    82      58.428  39.901  35.378  1.00  0.00           C  
ATOM   1305  O   LEU    82      58.361  41.130  35.320  1.00  0.00           O  
ATOM   1306  N   LEU    83      58.385  39.173  34.292  1.00  0.00           N  
ATOM   1307  H   LEU    83      58.430  38.166  34.368  1.00  0.00           H  
ATOM   1308  CA  LEU    83      58.264  39.761  32.960  1.00  0.00           C  
ATOM   1309  HA  LEU    83      59.092  40.453  32.809  1.00  0.00           H  
ATOM   1310  CB  LEU    83      58.311  38.672  31.890  1.00  0.00           C  
ATOM   1311  HB2 LEU    83      57.607  37.886  32.170  1.00  0.00           H  
ATOM   1312  HB3 LEU    83      57.963  39.113  30.957  1.00  0.00           H  
ATOM   1313  CG  LEU    83      59.686  38.050  31.617  1.00  0.00           C  
ATOM   1314  HG  LEU    83      60.138  37.757  32.564  1.00  0.00           H  
ATOM   1315  CD1 LEU    83      59.537  36.798  30.757  1.00  0.00           C  
ATOM   1316 HD11 LEU    83      60.488  36.265  30.741  1.00  0.00           H  
ATOM   1317 HD12 LEU    83      58.782  36.134  31.180  1.00  0.00           H  
ATOM   1318 HD13 LEU    83      59.280  37.053  29.735  1.00  0.00           H  
ATOM   1319  CD2 LEU    83      60.600  39.062  30.937  1.00  0.00           C  
ATOM   1320 HD21 LEU    83      61.553  38.586  30.703  1.00  0.00           H  
ATOM   1321 HD22 LEU    83      60.152  39.421  30.011  1.00  0.00           H  
ATOM   1322 HD23 LEU    83      60.798  39.905  31.597  1.00  0.00           H  
ATOM   1323  C   LEU    83      56.967  40.557  32.835  1.00  0.00           C  
ATOM   1324  O   LEU    83      56.955  41.642  32.249  1.00  0.00           O  
ATOM   1325  N   HID    84      55.924  39.960  33.421  1.00  0.00           N  
ATOM   1326  H   HID    84      56.019  39.070  33.890  1.00  0.00           H  
ATOM   1327  CA  HID    84      54.647  40.664  33.445  1.00  0.00           C  
ATOM   1328  HA  HID    84      54.312  40.799  32.415  1.00  0.00           H  
ATOM   1329  CB  HID    84      53.592  39.838  34.179  1.00  0.00           C  
ATOM   1330  HB2 HID    84      53.455  38.891  33.661  1.00  0.00           H  
ATOM   1331  HB3 HID    84      53.922  39.606  35.185  1.00  0.00           H  
ATOM   1332  CG  HID    84      52.268  40.525  34.300  1.00  0.00           C  
ATOM   1333  ND1 HID    84      51.186  40.200  33.515  1.00  0.00           N  
ATOM   1334  HD1 HID    84      51.143  39.417  32.874  1.00  0.00           H  
ATOM   1335  CE1 HID    84      50.161  40.966  33.843  1.00  0.00           C  
ATOM   1336  HE1 HID    84      49.160  40.791  33.485  1.00  0.00           H  
ATOM   1337  NE2 HID    84      50.539  41.775  34.820  1.00  0.00           N  
ATOM   1338  CD2 HID    84      51.854  41.518  35.121  1.00  0.00           C  
ATOM   1339  HD2 HID    84      52.452  42.013  35.870  1.00  0.00           H  
ATOM   1340  C   HID    84      54.783  42.039  34.085  1.00  0.00           C  
ATOM   1341  O   HID    84      54.371  43.046  33.507  1.00  0.00           O  
ATOM   1342  N   GLU    85      55.381  42.031  35.285  1.00  0.00           N  
ATOM   1343  H   GLU    85      55.703  41.172  35.710  1.00  0.00           H  
ATOM   1344  CA  GLU    85      55.514  43.291  36.011  1.00  0.00           C  
ATOM   1345  HA  GLU    85      54.543  43.781  36.031  1.00  0.00           H  
ATOM   1346  CB  GLU    85      55.979  43.037  37.449  1.00  0.00           C  
ATOM   1347  HB2 GLU    85      56.952  42.545  37.436  1.00  0.00           H  
ATOM   1348  HB3 GLU    85      56.092  44.001  37.944  1.00  0.00           H  
ATOM   1349  CG  GLU    85      55.014  42.191  38.265  1.00  0.00           C  
ATOM   1350  HG2 GLU    85      55.006  41.169  37.926  1.00  0.00           H  
ATOM   1351  HG3 GLU    85      55.356  42.185  39.300  1.00  0.00           H  
ATOM   1352  CD  GLU    85      53.584  42.712  38.236  1.00  0.00           C  
ATOM   1353  OE1 GLU    85      52.639  41.898  38.341  1.00  0.00           O  
ATOM   1354  OE2 GLU    85      53.410  43.943  38.105  1.00  0.00           O  
ATOM   1355  C   GLU    85      56.482  44.236  35.308  1.00  0.00           C  
ATOM   1356  O   GLU    85      56.299  45.455  35.332  1.00  0.00           O  
ATOM   1357  N   MET    86      57.439  43.763  34.609  1.00  0.00           N  
ATOM   1358  H   MET    86      57.563  42.760  34.581  1.00  0.00           H  
ATOM   1359  CA  MET    86      58.404  44.576  33.867  1.00  0.00           C  
ATOM   1360  HA  MET    86      58.785  45.364  34.516  1.00  0.00           H  
ATOM   1361  CB  MET    86      59.584  43.724  33.406  1.00  0.00           C  
ATOM   1362  HB2 MET    86      59.219  42.843  32.881  1.00  0.00           H  
ATOM   1363  HB3 MET    86      60.172  44.319  32.710  1.00  0.00           H  
ATOM   1364  CG  MET    86      60.506  43.291  34.539  1.00  0.00           C  
ATOM   1365  HG2 MET    86      60.946  44.180  34.989  1.00  0.00           H  
ATOM   1366  HG3 MET    86      59.949  42.787  35.319  1.00  0.00           H  
ATOM   1367  SD  MET    86      61.865  42.201  33.960  1.00  0.00           S  
ATOM   1368  CE  MET    86      62.943  43.425  33.164  1.00  0.00           C  
ATOM   1369  HE1 MET    86      63.235  43.071  32.180  1.00  0.00           H  
ATOM   1370  HE2 MET    86      62.399  44.353  33.078  1.00  0.00           H  
ATOM   1371  HE3 MET    86      63.832  43.581  33.775  1.00  0.00           H  
ATOM   1372  C   MET    86      57.740  45.240  32.664  1.00  0.00           C  
ATOM   1373  O   MET    86      58.104  46.357  32.296  1.00  0.00           O  
ATOM   1374  N   ILE    87      56.771  44.572  32.039  1.00  0.00           N  
ATOM   1375  H   ILE    87      56.510  43.646  32.351  1.00  0.00           H  
ATOM   1376  CA  ILE    87      56.010  45.193  30.960  1.00  0.00           C  
ATOM   1377  HA  ILE    87      56.700  45.554  30.198  1.00  0.00           H  
ATOM   1378  CB  ILE    87      55.037  44.185  30.304  1.00  0.00           C  
ATOM   1379  HB  ILE    87      54.438  43.717  31.082  1.00  0.00           H  
ATOM   1380  CG2 ILE    87      54.080  44.904  29.351  1.00  0.00           C  
ATOM   1381 HG21 ILE    87      53.374  44.200  28.913  1.00  0.00           H  
ATOM   1382 HG22 ILE    87      53.504  45.670  29.861  1.00  0.00           H  
ATOM   1383 HG23 ILE    87      54.647  45.380  28.551  1.00  0.00           H  
ATOM   1384  CG1 ILE    87      55.822  43.091  29.570  1.00  0.00           C  
ATOM   1385 HG12 ILE    87      56.334  43.539  28.717  1.00  0.00           H  
ATOM   1386 HG13 ILE    87      56.596  42.680  30.200  1.00  0.00           H  
ATOM   1387  CD1 ILE    87      54.955  41.949  29.054  1.00  0.00           C  
ATOM   1388 HD11 ILE    87      55.581  41.130  28.708  1.00  0.00           H  
ATOM   1389 HD12 ILE    87      54.318  41.577  29.857  1.00  0.00           H  
ATOM   1390 HD13 ILE    87      54.334  42.291  28.229  1.00  0.00           H  
ATOM   1391  C   ILE    87      55.236  46.396  31.499  1.00  0.00           C  
ATOM   1392  O   ILE    87      55.252  47.470  30.906  1.00  0.00           O  
ATOM   1393  N   HID    88      54.647  46.197  32.656  1.00  0.00           N  
ATOM   1394  H   HID    88      54.693  45.305  33.129  1.00  0.00           H  
ATOM   1395  CA  HID    88      54.002  47.341  33.296  1.00  0.00           C  
ATOM   1396  HA  HID    88      53.208  47.706  32.643  1.00  0.00           H  
ATOM   1397  CB  HID    88      53.389  46.935  34.636  1.00  0.00           C  
ATOM   1398  HB2 HID    88      54.061  46.299  35.201  1.00  0.00           H  
ATOM   1399  HB3 HID    88      53.220  47.836  35.226  1.00  0.00           H  
ATOM   1400  CG  HID    88      52.068  46.248  34.507  1.00  0.00           C  
ATOM   1401  ND1 HID    88      51.005  46.798  33.828  1.00  0.00           N  
ATOM   1402  HD1 HID    88      50.992  47.715  33.401  1.00  0.00           H  
ATOM   1403  CE1 HID    88      49.977  45.966  33.875  1.00  0.00           C  
ATOM   1404  HE1 HID    88      49.000  46.151  33.447  1.00  0.00           H  
ATOM   1405  NE2 HID    88      50.337  44.900  34.570  1.00  0.00           N  
ATOM   1406  CD2 HID    88      51.641  45.052  34.972  1.00  0.00           C  
ATOM   1407  HD2 HID    88      52.222  44.360  35.565  1.00  0.00           H  
ATOM   1408  C   HID    88      54.986  48.486  33.492  1.00  0.00           C  
ATOM   1409  O   HID    88      54.703  49.626  33.125  1.00  0.00           O  
ATOM   1410  N   ALA    89      56.096  48.119  34.101  1.00  0.00           N  
ATOM   1411  H   ALA    89      56.251  47.159  34.374  1.00  0.00           H  
ATOM   1412  CA  ALA    89      57.096  49.134  34.414  1.00  0.00           C  
ATOM   1413  HA  ALA    89      56.653  49.862  35.094  1.00  0.00           H  
ATOM   1414  CB  ALA    89      58.295  48.502  35.117  1.00  0.00           C  
ATOM   1415  HB1 ALA    89      59.005  49.282  35.385  1.00  0.00           H  
ATOM   1416  HB2 ALA    89      57.958  48.009  36.027  1.00  0.00           H  
ATOM   1417  HB3 ALA    89      58.785  47.778  34.468  1.00  0.00           H  
ATOM   1418  C   ALA    89      57.549  49.869  33.156  1.00  0.00           C  
ATOM   1419  O   ALA    89      57.647  51.095  33.140  1.00  0.00           O  
ATOM   1420  N   TYR    90      57.771  49.126  32.148  1.00  0.00           N  
ATOM   1421  H   TYR    90      57.647  48.128  32.214  1.00  0.00           H  
ATOM   1422  CA  TYR    90      58.225  49.705  30.882  1.00  0.00           C  
ATOM   1423  HA  TYR    90      59.155  50.241  31.035  1.00  0.00           H  
ATOM   1424  CB  TYR    90      58.498  48.611  29.859  1.00  0.00           C  
ATOM   1425  HB2 TYR    90      59.289  47.967  30.243  1.00  0.00           H  
ATOM   1426  HB3 TYR    90      57.607  47.994  29.741  1.00  0.00           H  
ATOM   1427  CG  TYR    90      58.920  49.134  28.507  1.00  0.00           C  
ATOM   1428  CD1 TYR    90      58.072  49.048  27.406  1.00  0.00           C  
ATOM   1429  HD1 TYR    90      57.088  48.618  27.522  1.00  0.00           H  
ATOM   1430  CE1 TYR    90      58.459  49.525  26.156  1.00  0.00           C  
ATOM   1431  HE1 TYR    90      57.784  49.514  25.320  1.00  0.00           H  
ATOM   1432  CZ  TYR    90      59.709  50.095  26.015  1.00  0.00           C  
ATOM   1433  OH  TYR    90      60.100  50.572  24.781  1.00  0.00           O  
ATOM   1434  HH  TYR    90      60.943  51.029  24.811  1.00  0.00           H  
ATOM   1435  CE2 TYR    90      60.568  50.197  27.085  1.00  0.00           C  
ATOM   1436  HE2 TYR    90      61.538  50.654  26.966  1.00  0.00           H  
ATOM   1437  CD2 TYR    90      60.170  49.712  28.328  1.00  0.00           C  
ATOM   1438  HD2 TYR    90      60.848  49.791  29.167  1.00  0.00           H  
ATOM   1439  C   TYR    90      57.201  50.697  30.335  1.00  0.00           C  
ATOM   1440  O   TYR    90      57.557  51.806  29.937  1.00  0.00           O  
ATOM   1441  N   LEU    91      56.018  50.298  30.367  1.00  0.00           N  
ATOM   1442  H   LEU    91      55.786  49.383  30.726  1.00  0.00           H  
ATOM   1443  CA  LEU    91      54.963  51.158  29.843  1.00  0.00           C  
ATOM   1444  HA  LEU    91      55.244  51.507  28.849  1.00  0.00           H  
ATOM   1445  CB  LEU    91      53.641  50.392  29.749  1.00  0.00           C  
ATOM   1446  HB2 LEU    91      53.413  49.977  30.732  1.00  0.00           H  
ATOM   1447  HB3 LEU    91      52.852  51.108  29.512  1.00  0.00           H  
ATOM   1448  CG  LEU    91      53.582  49.267  28.718  1.00  0.00           C  
ATOM   1449  HG  LEU    91      54.357  48.535  28.924  1.00  0.00           H  
ATOM   1450  CD1 LEU    91      52.231  48.556  28.781  1.00  0.00           C  
ATOM   1451 HD11 LEU    91      52.054  48.181  29.789  1.00  0.00           H  
ATOM   1452 HD12 LEU    91      51.429  49.241  28.500  1.00  0.00           H  
ATOM   1453 HD13 LEU    91      52.258  47.728  28.087  1.00  0.00           H  
ATOM   1454  CD2 LEU    91      53.842  49.806  27.320  1.00  0.00           C  
ATOM   1455 HD21 LEU    91      53.656  49.027  26.584  1.00  0.00           H  
ATOM   1456 HD22 LEU    91      53.182  50.650  27.112  1.00  0.00           H  
ATOM   1457 HD23 LEU    91      54.880  50.124  27.220  1.00  0.00           H  
ATOM   1458  C   LEU    91      54.783  52.400  30.718  1.00  0.00           C  
ATOM   1459  O   LEU    91      54.496  53.486  30.210  1.00  0.00           O  
ATOM   1460  N   PHE    92      54.986  52.283  31.976  1.00  0.00           N  
ATOM   1461  H   PHE    92      55.227  51.382  32.365  1.00  0.00           H  
ATOM   1462  CA  PHE    92      54.904  53.423  32.882  1.00  0.00           C  
ATOM   1463  HA  PHE    92      53.949  53.926  32.729  1.00  0.00           H  
ATOM   1464  CB  PHE    92      55.014  52.962  34.335  1.00  0.00           C  
ATOM   1465  HB2 PHE    92      55.859  52.286  34.450  1.00  0.00           H  
ATOM   1466  HB3 PHE    92      55.215  53.835  34.953  1.00  0.00           H  
ATOM   1467  CG  PHE    92      53.764  52.314  34.867  1.00  0.00           C  
ATOM   1468  CD1 PHE    92      52.510  52.806  34.519  1.00  0.00           C  
ATOM   1469  HD1 PHE    92      52.680  53.857  34.570  1.00  0.00           H  
ATOM   1470  CE1 PHE    92      51.350  52.205  35.007  1.00  0.00           C  
ATOM   1471  HE1 PHE    92      50.385  52.656  34.826  1.00  0.00           H  
ATOM   1472  CZ  PHE    92      51.441  51.111  35.851  1.00  0.00           C  
ATOM   1473  HZ  PHE    92      50.590  50.588  36.206  1.00  0.00           H  
ATOM   1474  CE2 PHE    92      52.685  50.611  36.203  1.00  0.00           C  
ATOM   1475  HE2 PHE    92      52.756  49.755  36.858  1.00  0.00           H  
ATOM   1476  CD2 PHE    92      53.840  51.212  35.710  1.00  0.00           C  
ATOM   1477  HD2 PHE    92      54.805  50.822  35.994  1.00  0.00           H  
ATOM   1478  C   PHE    92      55.998  54.439  32.570  1.00  0.00           C  
ATOM   1479  O   PHE    92      55.729  55.642  32.484  1.00  0.00           O  
ATOM   1480  N   VAL    93      57.193  53.916  32.296  1.00  0.00           N  
ATOM   1481  H   VAL    93      57.332  52.915  32.326  1.00  0.00           H  
ATOM   1482  CA  VAL    93      58.361  54.791  32.210  1.00  0.00           C  
ATOM   1483  HA  VAL    93      58.247  55.617  32.913  1.00  0.00           H  
ATOM   1484  CB  VAL    93      59.662  54.033  32.570  1.00  0.00           C  
ATOM   1485  HB  VAL    93      60.497  54.730  32.488  1.00  0.00           H  
ATOM   1486  CG1 VAL    93      59.615  53.525  34.007  1.00  0.00           C  
ATOM   1487 HG11 VAL    93      58.890  52.740  34.156  1.00  0.00           H  
ATOM   1488 HG12 VAL    93      60.600  53.154  34.293  1.00  0.00           H  
ATOM   1489 HG13 VAL    93      59.352  54.348  34.673  1.00  0.00           H  
ATOM   1490  CG2 VAL    93      59.897  52.884  31.601  1.00  0.00           C  
ATOM   1491 HG21 VAL    93      60.826  52.384  31.869  1.00  0.00           H  
ATOM   1492 HG22 VAL    93      59.098  52.182  31.668  1.00  0.00           H  
ATOM   1493 HG23 VAL    93      60.016  53.258  30.593  1.00  0.00           H  
ATOM   1494  C   VAL    93      58.463  55.376  30.804  1.00  0.00           C  
ATOM   1495  O   VAL    93      59.037  56.455  30.617  1.00  0.00           O  
ATOM   1496  N   THR    94      57.908  54.736  29.796  1.00  0.00           N  
ATOM   1497  H   THR    94      57.453  53.844  29.940  1.00  0.00           H  
ATOM   1498  CA  THR    94      58.119  55.205  28.429  1.00  0.00           C  
ATOM   1499  HA  THR    94      58.939  55.921  28.374  1.00  0.00           H  
ATOM   1500  CB  THR    94      58.490  54.041  27.492  1.00  0.00           C  
ATOM   1501  HB  THR    94      58.544  54.415  26.469  1.00  0.00           H  
ATOM   1502  CG2 THR    94      59.842  53.447  27.867  1.00  0.00           C  
ATOM   1503 HG21 THR    94      60.311  53.053  26.966  1.00  0.00           H  
ATOM   1504 HG22 THR    94      60.498  54.210  28.288  1.00  0.00           H  
ATOM   1505 HG23 THR    94      59.718  52.628  28.571  1.00  0.00           H  
ATOM   1506  OG1 THR    94      57.486  53.025  27.578  1.00  0.00           O  
ATOM   1507  HG1 THR    94      56.687  53.359  27.160  1.00  0.00           H  
ATOM   1508  C   THR    94      56.873  55.908  27.906  1.00  0.00           C  
ATOM   1509  O   THR    94      56.967  56.783  27.039  1.00  0.00           O  
ATOM   1510  N   ASN    95      55.713  55.517  28.328  1.00  0.00           N  
ATOM   1511  H   ASN    95      55.641  54.781  29.017  1.00  0.00           H  
ATOM   1512  CA  ASN    95      54.488  56.064  27.749  1.00  0.00           C  
ATOM   1513  HA  ASN    95      54.693  56.706  26.892  1.00  0.00           H  
ATOM   1514  CB  ASN    95      53.594  54.931  27.234  1.00  0.00           C  
ATOM   1515  HB2 ASN    95      53.399  54.208  28.024  1.00  0.00           H  
ATOM   1516  HB3 ASN    95      52.634  55.349  26.929  1.00  0.00           H  
ATOM   1517  CG  ASN    95      54.189  54.212  26.031  1.00  0.00           C  
ATOM   1518  OD1 ASN    95      55.400  54.267  25.812  1.00  0.00           O  
ATOM   1519  ND2 ASN    95      53.344  53.541  25.265  1.00  0.00           N  
ATOM   1520 HD21 ASN    95      53.691  53.052  24.454  1.00  0.00           H  
ATOM   1521 HD22 ASN    95      52.363  53.519  25.498  1.00  0.00           H  
ATOM   1522  C   ASN    95      53.727  56.923  28.749  1.00  0.00           C  
ATOM   1523  O   ASN    95      52.641  57.423  28.445  1.00  0.00           O  
ATOM   1524  N   ASN    96      54.275  57.126  29.914  1.00  0.00           N  
ATOM   1525  H   ASN    96      55.168  56.709  30.134  1.00  0.00           H  
ATOM   1526  CA  ASN    96      53.559  57.830  30.976  1.00  0.00           C  
ATOM   1527  HA  ASN    96      54.121  57.673  31.896  1.00  0.00           H  
ATOM   1528  CB  ASN    96      53.488  59.330  30.664  1.00  0.00           C  
ATOM   1529  HB2 ASN    96      54.442  59.651  30.243  1.00  0.00           H  
ATOM   1530  HB3 ASN    96      52.718  59.531  29.918  1.00  0.00           H  
ATOM   1531  CG  ASN    96      53.242  60.173  31.906  1.00  0.00           C  
ATOM   1532  OD1 ASN    96      53.627  59.783  33.015  1.00  0.00           O  
ATOM   1533  ND2 ASN    96      52.603  61.314  31.726  1.00  0.00           N  
ATOM   1534 HD21 ASN    96      52.291  61.563  30.800  1.00  0.00           H  
ATOM   1535 HD22 ASN    96      52.414  61.904  32.518  1.00  0.00           H  
ATOM   1536  C   ASN    96      52.157  57.267  31.171  1.00  0.00           C  
ATOM   1537  O   ASN    96      51.206  58.017  31.398  1.00  0.00           O  
ATOM   1538  N   ASP    97      51.985  55.970  30.843  1.00  0.00           N  
ATOM   1539  H   ASP    97      52.789  55.417  30.581  1.00  0.00           H  
ATOM   1540  CA  ASP    97      50.730  55.259  31.054  1.00  0.00           C  
ATOM   1541  HA  ASP    97      49.933  55.840  30.588  1.00  0.00           H  
ATOM   1542  CB  ASP    97      50.768  53.892  30.375  1.00  0.00           C  
ATOM   1543  HB2 ASP    97      51.264  53.999  29.409  1.00  0.00           H  
ATOM   1544  HB3 ASP    97      51.353  53.191  30.973  1.00  0.00           H  
ATOM   1545  CG  ASP    97      49.386  53.314  30.117  1.00  0.00           C  
ATOM   1546  OD1 ASP    97      48.410  53.775  30.749  1.00  0.00           O  
ATOM   1547  OD2 ASP    97      49.272  52.392  29.289  1.00  0.00           O  
ATOM   1548  C   ASP    97      50.437  55.095  32.546  1.00  0.00           C  
ATOM   1549  O   ASP    97      51.283  54.611  33.296  1.00  0.00           O  
ATOM   1550  N   LYS    98      49.466  55.908  33.054  1.00  0.00           N  
ATOM   1551  H   LYS    98      48.881  56.429  32.418  1.00  0.00           H  
ATOM   1552  CA  LYS    98      49.138  55.939  34.476  1.00  0.00           C  
ATOM   1553  HA  LYS    98      50.036  55.748  35.064  1.00  0.00           H  
ATOM   1554  CB  LYS    98      48.598  57.298  34.875  1.00  0.00           C  
ATOM   1555  HB2 LYS    98      47.713  57.519  34.275  1.00  0.00           H  
ATOM   1556  HB3 LYS    98      48.295  57.260  35.922  1.00  0.00           H  
ATOM   1557  CG  LYS    98      49.605  58.439  34.726  1.00  0.00           C  
ATOM   1558  HG2 LYS    98      50.506  58.199  35.292  1.00  0.00           H  
ATOM   1559  HG3 LYS    98      49.872  58.550  33.675  1.00  0.00           H  
ATOM   1560  CD  LYS    98      49.041  59.752  35.226  1.00  0.00           C  
ATOM   1561  HD2 LYS    98      48.126  59.979  34.677  1.00  0.00           H  
ATOM   1562  HD3 LYS    98      48.803  59.660  36.287  1.00  0.00           H  
ATOM   1563  CE  LYS    98      50.032  60.892  35.031  1.00  0.00           C  
ATOM   1564  HE2 LYS    98      50.946  60.663  35.581  1.00  0.00           H  
ATOM   1565  HE3 LYS    98      50.275  60.966  33.970  1.00  0.00           H  
ATOM   1566  NZ  LYS    98      49.477  62.205  35.507  1.00  0.00           N  
ATOM   1567  HZ1 LYS    98      50.153  62.940  35.353  1.00  0.00           H  
ATOM   1568  HZ2 LYS    98      48.629  62.417  34.999  1.00  0.00           H  
ATOM   1569  HZ3 LYS    98      49.265  62.147  36.493  1.00  0.00           H  
ATOM   1570  C   LYS    98      48.121  54.845  34.824  1.00  0.00           C  
ATOM   1571  O   LYS    98      47.654  54.775  35.964  1.00  0.00           O  
ATOM   1572  N   ASP    99      47.670  54.173  33.718  1.00  0.00           N  
ATOM   1573  H   ASP    99      48.049  54.293  32.788  1.00  0.00           H  
ATOM   1574  CA  ASP    99      46.662  53.158  33.999  1.00  0.00           C  
ATOM   1575  HA  ASP    99      45.929  53.569  34.694  1.00  0.00           H  
ATOM   1576  CB  ASP    99      45.904  52.783  32.718  1.00  0.00           C  
ATOM   1577  HB2 ASP    99      45.627  53.702  32.198  1.00  0.00           H  
ATOM   1578  HB3 ASP    99      46.544  52.202  32.053  1.00  0.00           H  
ATOM   1579  CG  ASP    99      44.631  52.009  32.992  1.00  0.00           C  
ATOM   1580  OD1 ASP    99      44.357  51.673  34.171  1.00  0.00           O  
ATOM   1581  OD2 ASP    99      43.893  51.720  32.031  1.00  0.00           O  
ATOM   1582  C   ASP    99      47.301  51.916  34.613  1.00  0.00           C  
ATOM   1583  O   ASP    99      48.016  51.173  33.929  1.00  0.00           O  
ATOM   1584  N   ARG   100      47.197  51.752  35.953  1.00  0.00           N  
ATOM   1585  H   ARG   100      46.624  52.444  36.414  1.00  0.00           H  
ATOM   1586  CA  ARG   100      47.783  50.767  36.855  1.00  0.00           C  
ATOM   1587  HA  ARG   100      48.838  50.761  36.721  1.00  0.00           H  
ATOM   1588  CB  ARG   100      47.502  51.142  38.312  1.00  0.00           C  
ATOM   1589  HB2 ARG   100      46.424  51.236  38.457  1.00  0.00           H  
ATOM   1590  HB3 ARG   100      47.858  50.329  38.947  1.00  0.00           H  
ATOM   1591  CG  ARG   100      48.182  52.423  38.761  1.00  0.00           C  
ATOM   1592  HG2 ARG   100      49.255  52.345  38.578  1.00  0.00           H  
ATOM   1593  HG3 ARG   100      47.788  53.259  38.183  1.00  0.00           H  
ATOM   1594  CD  ARG   100      47.947  52.697  40.240  1.00  0.00           C  
ATOM   1595  HD2 ARG   100      46.873  52.708  40.431  1.00  0.00           H  
ATOM   1596  HD3 ARG   100      48.402  51.896  40.824  1.00  0.00           H  
ATOM   1597  NE  ARG   100      48.514  53.978  40.647  1.00  0.00           N  
ATOM   1598  HE  ARG   100      48.946  54.531  39.922  1.00  0.00           H  
ATOM   1599  CZ  ARG   100      48.502  54.455  41.890  1.00  0.00           C  
ATOM   1600  NH1 ARG   100      47.947  53.759  42.875  1.00  0.00           N  
ATOM   1601 HH11 ARG   100      47.534  52.859  42.676  1.00  0.00           H  
ATOM   1602 HH12 ARG   100      47.941  54.125  43.815  1.00  0.00           H  
ATOM   1603  NH2 ARG   100      49.048  55.626  42.149  1.00  0.00           N  
ATOM   1604 HH21 ARG   100      49.487  56.149  41.406  1.00  0.00           H  
ATOM   1605 HH22 ARG   100      49.051  55.990  43.089  1.00  0.00           H  
ATOM   1606  C   ARG   100      47.250  49.369  36.562  1.00  0.00           C  
ATOM   1607  O   ARG   100      47.947  48.376  36.777  1.00  0.00           O  
ATOM   1608  N   GLU   101      46.049  49.298  35.863  1.00  0.00           N  
ATOM   1609  H   GLU   101      45.547  50.140  35.615  1.00  0.00           H  
ATOM   1610  CA  GLU   101      45.397  48.009  35.644  1.00  0.00           C  
ATOM   1611  HA  GLU   101      45.995  47.202  36.065  1.00  0.00           H  
ATOM   1612  CB  GLU   101      44.029  47.970  36.332  1.00  0.00           C  
ATOM   1613  HB2 GLU   101      43.430  48.812  35.982  1.00  0.00           H  
ATOM   1614  HB3 GLU   101      43.524  47.046  36.049  1.00  0.00           H  
ATOM   1615  CG  GLU   101      44.104  48.002  37.851  1.00  0.00           C  
ATOM   1616  HG2 GLU   101      44.729  47.174  38.189  1.00  0.00           H  
ATOM   1617  HG3 GLU   101      44.573  48.934  38.168  1.00  0.00           H  
ATOM   1618  CD  GLU   101      42.744  47.892  38.523  1.00  0.00           C  
ATOM   1619  OE1 GLU   101      42.678  47.916  39.773  1.00  0.00           O  
ATOM   1620  OE2 GLU   101      41.732  47.775  37.792  1.00  0.00           O  
ATOM   1621  C   GLU   101      45.240  47.712  34.156  1.00  0.00           C  
ATOM   1622  O   GLU   101      44.713  46.666  33.781  1.00  0.00           O  
ATOM   1623  N   GLY   102      45.771  48.634  33.281  1.00  0.00           N  
ATOM   1624  H   GLY   102      46.183  49.517  33.548  1.00  0.00           H  
ATOM   1625  CA  GLY   102      45.303  48.345  31.937  1.00  0.00           C  
ATOM   1626  HA2 GLY   102      44.290  47.939  31.906  1.00  0.00           H  
ATOM   1627  HA3 GLY   102      45.241  49.304  31.422  1.00  0.00           H  
ATOM   1628  C   GLY   102      46.271  47.494  31.140  1.00  0.00           C  
ATOM   1629  O   GLY   102      47.469  47.470  31.429  1.00  0.00           O  
ATOM   1630  N   HID   103      45.881  46.236  31.078  1.00  0.00           N  
ATOM   1631  H   HID   103      44.941  46.015  31.373  1.00  0.00           H  
ATOM   1632  CA  HID   103      46.475  45.365  30.070  1.00  0.00           C  
ATOM   1633  HA  HID   103      47.557  45.489  30.067  1.00  0.00           H  
ATOM   1634  CB  HID   103      46.186  43.896  30.390  1.00  0.00           C  
ATOM   1635  HB2 HID   103      45.111  43.712  30.349  1.00  0.00           H  
ATOM   1636  HB3 HID   103      46.672  43.295  29.625  1.00  0.00           H  
ATOM   1637  CG  HID   103      46.697  43.462  31.726  1.00  0.00           C  
ATOM   1638  ND1 HID   103      45.916  43.470  32.859  1.00  0.00           N  
ATOM   1639  HD1 HID   103      44.956  43.786  32.909  1.00  0.00           H  
ATOM   1640  CE1 HID   103      46.635  43.035  33.882  1.00  0.00           C  
ATOM   1641  HE1 HID   103      46.279  42.932  34.898  1.00  0.00           H  
ATOM   1642  NE2 HID   103      47.850  42.746  33.453  1.00  0.00           N  
ATOM   1643  CD2 HID   103      47.916  43.005  32.101  1.00  0.00           C  
ATOM   1644  HD2 HID   103      48.754  42.983  31.489  1.00  0.00           H  
ATOM   1645  C   HID   103      45.955  45.709  28.679  1.00  0.00           C  
ATOM   1646  O   HID   103      45.365  44.861  27.999  1.00  0.00           O  
ATOM   1647  N   GLY   104      46.154  47.087  28.320  1.00  0.00           N  
ATOM   1648  H   GLY   104      46.632  47.723  28.943  1.00  0.00           H  
ATOM   1649  CA  GLY   104      45.709  47.580  27.023  1.00  0.00           C  
ATOM   1650  HA2 GLY   104      44.662  47.307  26.887  1.00  0.00           H  
ATOM   1651  HA3 GLY   104      45.789  48.667  27.024  1.00  0.00           H  
ATOM   1652  C   GLY   104      46.521  47.025  25.875  1.00  0.00           C  
ATOM   1653  O   GLY   104      47.359  46.142  26.062  1.00  0.00           O  
ATOM   1654  N   PRO   105      46.264  47.431  24.671  1.00  0.00           N  
ATOM   1655  CD  PRO   105      45.100  48.447  24.343  1.00  0.00           C  
ATOM   1656  HD2 PRO   105      45.402  49.462  24.605  1.00  0.00           H  
ATOM   1657  HD3 PRO   105      44.157  48.169  24.814  1.00  0.00           H  
ATOM   1658  CG  PRO   105      45.025  48.283  22.859  1.00  0.00           C  
ATOM   1659  HG2 PRO   105      44.718  49.213  22.379  1.00  0.00           H  
ATOM   1660  HG3 PRO   105      44.294  47.505  22.633  1.00  0.00           H  
ATOM   1661  CB  PRO   105      46.365  47.837  22.359  1.00  0.00           C  
ATOM   1662  HB2 PRO   105      47.011  48.711  22.255  1.00  0.00           H  
ATOM   1663  HB3 PRO   105      46.284  47.318  21.404  1.00  0.00           H  
ATOM   1664  CA  PRO   105      46.897  46.912  23.453  1.00  0.00           C  
ATOM   1665  HA  PRO   105      46.557  45.891  23.275  1.00  0.00           H  
ATOM   1666  C   PRO   105      48.422  46.962  23.515  1.00  0.00           C  
ATOM   1667  O   PRO   105      49.093  46.044  23.031  1.00  0.00           O  
ATOM   1668  N   GLU   106      48.928  48.009  24.218  1.00  0.00           N  
ATOM   1669  H   GLU   106      48.344  48.737  24.603  1.00  0.00           H  
ATOM   1670  CA  GLU   106      50.383  48.095  24.281  1.00  0.00           C  
ATOM   1671  HA  GLU   106      50.792  47.955  23.279  1.00  0.00           H  
ATOM   1672  CB  GLU   106      50.816  49.486  24.765  1.00  0.00           C  
ATOM   1673  HB2 GLU   106      50.290  49.734  25.688  1.00  0.00           H  
ATOM   1674  HB3 GLU   106      51.882  49.454  24.988  1.00  0.00           H  
ATOM   1675  CG  GLU   106      50.598  50.595  23.749  1.00  0.00           C  
ATOM   1676  HG2 GLU   106      49.525  50.738  23.610  1.00  0.00           H  
ATOM   1677  HG3 GLU   106      51.010  51.523  24.148  1.00  0.00           H  
ATOM   1678  CD  GLU   106      51.246  50.306  22.406  1.00  0.00           C  
ATOM   1679  OE1 GLU   106      50.544  50.361  21.359  1.00  0.00           O  
ATOM   1680  OE2 GLU   106      52.466  50.025  22.375  1.00  0.00           O  
ATOM   1681  C   GLU   106      50.969  47.017  25.171  1.00  0.00           C  
ATOM   1682  O   GLU   106      52.003  46.427  24.859  1.00  0.00           O  
ATOM   1683  N   PHE   107      50.319  46.822  26.265  1.00  0.00           N  
ATOM   1684  H   PHE   107      49.478  47.338  26.479  1.00  0.00           H  
ATOM   1685  CA  PHE   107      50.742  45.720  27.117  1.00  0.00           C  
ATOM   1686  HA  PHE   107      51.768  45.877  27.441  1.00  0.00           H  
ATOM   1687  CB  PHE   107      49.846  45.626  28.359  1.00  0.00           C  
ATOM   1688  HB2 PHE   107      49.839  46.595  28.861  1.00  0.00           H  
ATOM   1689  HB3 PHE   107      48.823  45.414  28.054  1.00  0.00           H  
ATOM   1690  CG  PHE   107      50.277  44.572  29.343  1.00  0.00           C  
ATOM   1691  CD1 PHE   107      49.905  43.246  29.164  1.00  0.00           C  
ATOM   1692  HD1 PHE   107      49.304  42.960  28.312  1.00  0.00           H  
ATOM   1693  CE1 PHE   107      50.304  42.267  30.078  1.00  0.00           C  
ATOM   1694  HE1 PHE   107      50.038  41.233  29.911  1.00  0.00           H  
ATOM   1695  CZ  PHE   107      51.080  42.617  31.171  1.00  0.00           C  
ATOM   1696  HZ  PHE   107      51.494  41.862  31.803  1.00  0.00           H  
ATOM   1697  CE2 PHE   107      51.458  43.939  31.351  1.00  0.00           C  
ATOM   1698  HE2 PHE   107      52.105  44.209  32.173  1.00  0.00           H  
ATOM   1699  CD2 PHE   107      51.056  44.908  30.445  1.00  0.00           C  
ATOM   1700  HD2 PHE   107      51.357  45.934  30.599  1.00  0.00           H  
ATOM   1701  C   PHE   107      50.717  44.404  26.359  1.00  0.00           C  
ATOM   1702  O   PHE   107      51.702  43.662  26.359  1.00  0.00           O  
ATOM   1703  N   CYS   108      49.627  44.138  25.718  1.00  0.00           N  
ATOM   1704  H   CYS   108      48.861  44.798  25.740  1.00  0.00           H  
ATOM   1705  CA  CYS   108      49.437  42.878  24.999  1.00  0.00           C  
ATOM   1706  HA  CYS   108      49.562  42.054  25.701  1.00  0.00           H  
ATOM   1707  CB  CYS   108      48.025  42.802  24.421  1.00  0.00           C  
ATOM   1708  HB2 CYS   108      47.826  43.692  23.822  1.00  0.00           H  
ATOM   1709  HB3 CYS   108      47.974  41.935  23.762  1.00  0.00           H  
ATOM   1710  SG  CYS   108      46.730  42.619  25.656  1.00  0.00           S  
ATOM   1711  HG  CYS   108      46.799  43.865  26.139  1.00  0.00           H  
ATOM   1712  C   CYS   108      50.467  42.720  23.890  1.00  0.00           C  
ATOM   1713  O   CYS   108      50.939  41.611  23.625  1.00  0.00           O  
ATOM   1714  N   LYS   109      50.781  43.810  23.281  1.00  0.00           N  
ATOM   1715  H   LYS   109      50.355  44.690  23.538  1.00  0.00           H  
ATOM   1716  CA  LYS   109      51.801  43.783  22.234  1.00  0.00           C  
ATOM   1717  HA  LYS   109      51.477  43.095  21.452  1.00  0.00           H  
ATOM   1718  CB  LYS   109      51.972  45.173  21.609  1.00  0.00           C  
ATOM   1719  HB2 LYS   109      51.014  45.483  21.188  1.00  0.00           H  
ATOM   1720  HB3 LYS   109      52.246  45.885  22.386  1.00  0.00           H  
ATOM   1721  CG  LYS   109      53.016  45.232  20.515  1.00  0.00           C  
ATOM   1722  HG2 LYS   109      53.984  44.930  20.915  1.00  0.00           H  
ATOM   1723  HG3 LYS   109      52.739  44.548  19.711  1.00  0.00           H  
ATOM   1724  CD  LYS   109      53.158  46.642  19.953  1.00  0.00           C  
ATOM   1725  HD2 LYS   109      52.226  46.929  19.463  1.00  0.00           H  
ATOM   1726  HD3 LYS   109      53.349  47.337  20.773  1.00  0.00           H  
ATOM   1727  CE  LYS   109      54.307  46.736  18.953  1.00  0.00           C  
ATOM   1728  HE2 LYS   109      55.233  46.447  19.452  1.00  0.00           H  
ATOM   1729  HE3 LYS   109      54.119  46.041  18.133  1.00  0.00           H  
ATOM   1730  NZ  LYS   109      54.453  48.119  18.406  1.00  0.00           N  
ATOM   1731  HZ1 LYS   109      55.227  48.157  17.759  1.00  0.00           H  
ATOM   1732  HZ2 LYS   109      53.604  48.390  17.928  1.00  0.00           H  
ATOM   1733  HZ3 LYS   109      54.617  48.765  19.167  1.00  0.00           H  
ATOM   1734  C   LYS   109      53.137  43.289  22.781  1.00  0.00           C  
ATOM   1735  O   LYS   109      53.750  42.382  22.218  1.00  0.00           O  
ATOM   1736  N   HIE   110      53.627  43.802  23.859  1.00  0.00           N  
ATOM   1737  H   HIE   110      53.117  44.541  24.324  1.00  0.00           H  
ATOM   1738  CA  HIE   110      54.889  43.382  24.453  1.00  0.00           C  
ATOM   1739  HA  HIE   110      55.661  43.376  23.683  1.00  0.00           H  
ATOM   1740  CB  HIE   110      55.314  44.361  25.546  1.00  0.00           C  
ATOM   1741  HB2 HIE   110      54.469  44.566  26.204  1.00  0.00           H  
ATOM   1742  HB3 HIE   110      56.099  43.899  26.146  1.00  0.00           H  
ATOM   1743  CG  HIE   110      55.857  45.654  25.015  1.00  0.00           C  
ATOM   1744  ND1 HIE   110      57.037  45.728  24.312  1.00  0.00           N  
ATOM   1745  CE1 HIE   110      57.264  46.990  23.968  1.00  0.00           C  
ATOM   1746  HE1 HIE   110      58.117  47.355  23.415  1.00  0.00           H  
ATOM   1747  NE2 HIE   110      56.271  47.728  24.437  1.00  0.00           N  
ATOM   1748  HE2 HIE   110      56.182  48.729  24.330  1.00  0.00           H  
ATOM   1749  CD2 HIE   110      55.381  46.916  25.093  1.00  0.00           C  
ATOM   1750  HD2 HIE   110      54.463  47.220  25.573  1.00  0.00           H  
ATOM   1751  C   HIE   110      54.783  41.972  25.015  1.00  0.00           C  
ATOM   1752  O   HIE   110      55.736  41.194  24.937  1.00  0.00           O  
ATOM   1753  N   MET   111      53.639  41.740  25.625  1.00  0.00           N  
ATOM   1754  H   MET   111      52.911  42.437  25.666  1.00  0.00           H  
ATOM   1755  CA  MET   111      53.389  40.387  26.109  1.00  0.00           C  
ATOM   1756  HA  MET   111      54.108  40.162  26.898  1.00  0.00           H  
ATOM   1757  CB  MET   111      51.981  40.277  26.703  1.00  0.00           C  
ATOM   1758  HB2 MET   111      51.882  40.998  27.516  1.00  0.00           H  
ATOM   1759  HB3 MET   111      51.261  40.538  25.934  1.00  0.00           H  
ATOM   1760  CG  MET   111      51.647  38.895  27.242  1.00  0.00           C  
ATOM   1761  HG2 MET   111      51.835  38.134  26.486  1.00  0.00           H  
ATOM   1762  HG3 MET   111      52.287  38.711  28.096  1.00  0.00           H  
ATOM   1763  SD  MET   111      49.899  38.755  27.781  1.00  0.00           S  
ATOM   1764  CE  MET   111      49.060  38.834  26.171  1.00  0.00           C  
ATOM   1765  HE1 MET   111      47.994  38.654  26.311  1.00  0.00           H  
ATOM   1766  HE2 MET   111      49.196  39.814  25.717  1.00  0.00           H  
ATOM   1767  HE3 MET   111      49.471  38.067  25.516  1.00  0.00           H  
ATOM   1768  C   MET   111      53.570  39.361  24.999  1.00  0.00           C  
ATOM   1769  O   MET   111      54.307  38.387  25.156  1.00  0.00           O  
ATOM   1770  N   HIE   112      52.934  39.523  23.906  1.00  0.00           N  
ATOM   1771  H   HIE   112      52.326  40.323  23.807  1.00  0.00           H  
ATOM   1772  CA  HIE   112      53.008  38.592  22.781  1.00  0.00           C  
ATOM   1773  HA  HIE   112      52.758  37.591  23.135  1.00  0.00           H  
ATOM   1774  CB  HIE   112      52.007  38.981  21.687  1.00  0.00           C  
ATOM   1775  HB2 HIE   112      52.163  40.022  21.401  1.00  0.00           H  
ATOM   1776  HB3 HIE   112      52.188  38.359  20.809  1.00  0.00           H  
ATOM   1777  CG  HIE   112      50.579  38.791  22.093  1.00  0.00           C  
ATOM   1778  ND1 HIE   112      50.106  37.610  22.625  1.00  0.00           N  
ATOM   1779  CE1 HIE   112      48.815  37.737  22.890  1.00  0.00           C  
ATOM   1780  HE1 HIE   112      48.180  36.974  23.316  1.00  0.00           H  
ATOM   1781  NE2 HIE   112      48.438  38.956  22.546  1.00  0.00           N  
ATOM   1782  HE2 HIE   112      47.500  39.321  22.626  1.00  0.00           H  
ATOM   1783  CD2 HIE   112      49.521  39.635  22.046  1.00  0.00           C  
ATOM   1784  HD2 HIE   112      49.527  40.646  21.667  1.00  0.00           H  
ATOM   1785  C   HIE   112      54.418  38.540  22.203  1.00  0.00           C  
ATOM   1786  O   HIE   112      54.904  37.468  21.828  1.00  0.00           O  
ATOM   1787  N   ARG   113      55.014  39.718  22.109  1.00  0.00           N  
ATOM   1788  H   ARG   113      54.551  40.565  22.408  1.00  0.00           H  
ATOM   1789  CA  ARG   113      56.385  39.769  21.609  1.00  0.00           C  
ATOM   1790  HA  ARG   113      56.396  39.377  20.591  1.00  0.00           H  
ATOM   1791  CB  ARG   113      56.897  41.211  21.578  1.00  0.00           C  
ATOM   1792  HB2 ARG   113      56.254  41.786  20.910  1.00  0.00           H  
ATOM   1793  HB3 ARG   113      56.810  41.635  22.577  1.00  0.00           H  
ATOM   1794  CG  ARG   113      58.334  41.348  21.109  1.00  0.00           C  
ATOM   1795  HG2 ARG   113      59.007  40.851  21.808  1.00  0.00           H  
ATOM   1796  HG3 ARG   113      58.435  40.873  20.132  1.00  0.00           H  
ATOM   1797  CD  ARG   113      58.748  42.806  20.984  1.00  0.00           C  
ATOM   1798  HD2 ARG   113      59.745  42.860  20.547  1.00  0.00           H  
ATOM   1799  HD3 ARG   113      58.064  43.307  20.298  1.00  0.00           H  
ATOM   1800  NE  ARG   113      58.709  43.498  22.265  1.00  0.00           N  
ATOM   1801  HE  ARG   113      57.834  43.922  22.540  1.00  0.00           H  
ATOM   1802  CZ  ARG   113      59.740  43.607  23.093  1.00  0.00           C  
ATOM   1803  NH1 ARG   113      60.920  43.070  22.796  1.00  0.00           N  
ATOM   1804 HH11 ARG   113      61.048  42.579  21.926  1.00  0.00           H  
ATOM   1805 HH12 ARG   113      61.693  43.182  23.436  1.00  0.00           H  
ATOM   1806  NH2 ARG   113      59.600  44.259  24.249  1.00  0.00           N  
ATOM   1807 HH21 ARG   113      58.712  44.668  24.501  1.00  0.00           H  
ATOM   1808 HH22 ARG   113      60.391  44.359  24.873  1.00  0.00           H  
ATOM   1809  C   ARG   113      57.311  38.904  22.453  1.00  0.00           C  
ATOM   1810  O   ARG   113      58.033  38.056  21.937  1.00  0.00           O  
ATOM   1811  N   ILE   114      57.287  39.016  23.703  1.00  0.00           N  
ATOM   1812  H   ILE   114      56.646  39.680  24.114  1.00  0.00           H  
ATOM   1813  CA  ILE   114      58.178  38.297  24.609  1.00  0.00           C  
ATOM   1814  HA  ILE   114      59.203  38.386  24.244  1.00  0.00           H  
ATOM   1815  CB  ILE   114      58.123  38.879  26.046  1.00  0.00           C  
ATOM   1816  HB  ILE   114      57.076  38.955  26.344  1.00  0.00           H  
ATOM   1817  CG2 ILE   114      58.826  37.948  27.031  1.00  0.00           C  
ATOM   1818 HG21 ILE   114      58.847  38.403  28.018  1.00  0.00           H  
ATOM   1819 HG22 ILE   114      58.295  37.001  27.125  1.00  0.00           H  
ATOM   1820 HG23 ILE   114      59.850  37.762  26.707  1.00  0.00           H  
ATOM   1821  CG1 ILE   114      58.740  40.282  26.078  1.00  0.00           C  
ATOM   1822 HG12 ILE   114      59.813  40.210  25.891  1.00  0.00           H  
ATOM   1823 HG13 ILE   114      58.311  40.887  25.280  1.00  0.00           H  
ATOM   1824  CD1 ILE   114      58.518  41.027  27.382  1.00  0.00           C  
ATOM   1825 HD11 ILE   114      57.461  41.022  27.628  1.00  0.00           H  
ATOM   1826 HD12 ILE   114      59.090  40.575  28.190  1.00  0.00           H  
ATOM   1827 HD13 ILE   114      58.847  42.060  27.265  1.00  0.00           H  
ATOM   1828  C   ILE   114      57.814  36.816  24.625  1.00  0.00           C  
ATOM   1829  O   ILE   114      58.693  35.953  24.609  1.00  0.00           O  
ATOM   1830  N   ASN   115      56.553  36.515  24.656  1.00  0.00           N  
ATOM   1831  H   ASN   115      55.849  37.239  24.681  1.00  0.00           H  
ATOM   1832  CA  ASN   115      56.135  35.119  24.593  1.00  0.00           C  
ATOM   1833  HA  ASN   115      56.562  34.586  25.445  1.00  0.00           H  
ATOM   1834  CB  ASN   115      54.611  35.013  24.656  1.00  0.00           C  
ATOM   1835  HB2 ASN   115      54.161  35.752  23.992  1.00  0.00           H  
ATOM   1836  HB3 ASN   115      54.312  34.025  24.304  1.00  0.00           H  
ATOM   1837  CG  ASN   115      54.063  35.169  26.046  1.00  0.00           C  
ATOM   1838  OD1 ASN   115      54.807  35.111  27.031  1.00  0.00           O  
ATOM   1839  ND2 ASN   115      52.756  35.380  26.156  1.00  0.00           N  
ATOM   1840 HD21 ASN   115      52.337  35.480  27.070  1.00  0.00           H  
ATOM   1841 HD22 ASN   115      52.181  35.430  25.330  1.00  0.00           H  
ATOM   1842  C   ASN   115      56.674  34.431  23.343  1.00  0.00           C  
ATOM   1843  O   ASN   115      57.143  33.294  23.406  1.00  0.00           O  
ATOM   1844  N   SER   116      56.619  35.126  22.203  1.00  0.00           N  
ATOM   1845  H   SER   116      56.216  36.053  22.200  1.00  0.00           H  
ATOM   1846  CA  SER   116      57.064  34.560  20.921  1.00  0.00           C  
ATOM   1847  HA  SER   116      56.592  33.586  20.782  1.00  0.00           H  
ATOM   1848  CB  SER   116      56.654  35.462  19.765  1.00  0.00           C  
ATOM   1849  HB2 SER   116      57.035  36.470  19.932  1.00  0.00           H  
ATOM   1850  HB3 SER   116      57.076  35.074  18.838  1.00  0.00           H  
ATOM   1851  OG  SER   116      55.244  35.505  19.640  1.00  0.00           O  
ATOM   1852  HG  SER   116      54.928  34.626  19.413  1.00  0.00           H  
ATOM   1853  C   SER   116      58.576  34.361  20.906  1.00  0.00           C  
ATOM   1854  O   SER   116      59.068  33.353  20.390  1.00  0.00           O  
ATOM   1855  N   LEU   117      59.311  35.138  21.578  1.00  0.00           N  
ATOM   1856  H   LEU   117      58.875  35.904  22.072  1.00  0.00           H  
ATOM   1857  CA  LEU   117      60.771  35.103  21.562  1.00  0.00           C  
ATOM   1858  HA  LEU   117      61.118  34.809  20.572  1.00  0.00           H  
ATOM   1859  CB  LEU   117      61.342  36.482  21.906  1.00  0.00           C  
ATOM   1860  HB2 LEU   117      60.858  36.830  22.820  1.00  0.00           H  
ATOM   1861  HB3 LEU   117      62.405  36.373  22.126  1.00  0.00           H  
ATOM   1862  CG  LEU   117      61.186  37.562  20.828  1.00  0.00           C  
ATOM   1863  HG  LEU   117      60.140  37.631  20.534  1.00  0.00           H  
ATOM   1864  CD1 LEU   117      61.615  38.918  21.375  1.00  0.00           C  
ATOM   1865 HD11 LEU   117      61.478  39.683  20.611  1.00  0.00           H  
ATOM   1866 HD12 LEU   117      61.003  39.175  22.240  1.00  0.00           H  
ATOM   1867 HD13 LEU   117      62.664  38.889  21.672  1.00  0.00           H  
ATOM   1868  CD2 LEU   117      61.998  37.203  19.593  1.00  0.00           C  
ATOM   1869 HD21 LEU   117      61.952  38.021  18.873  1.00  0.00           H  
ATOM   1870 HD22 LEU   117      63.040  37.027  19.863  1.00  0.00           H  
ATOM   1871 HD23 LEU   117      61.591  36.314  19.114  1.00  0.00           H  
ATOM   1872  C   LEU   117      61.295  34.064  22.546  1.00  0.00           C  
ATOM   1873  O   LEU   117      62.357  33.478  22.343  1.00  0.00           O  
ATOM   1874  N   THR   118      60.545  33.802  23.625  1.00  0.00           N  
ATOM   1875  H   THR   118      59.665  34.279  23.773  1.00  0.00           H  
ATOM   1876  CA  THR   118      61.154  33.087  24.734  1.00  0.00           C  
ATOM   1877  HA  THR   118      62.206  32.874  24.550  1.00  0.00           H  
ATOM   1878  CB  THR   118      61.100  33.919  26.031  1.00  0.00           C  
ATOM   1879  HB  THR   118      61.660  33.399  26.807  1.00  0.00           H  
ATOM   1880  CG2 THR   118      61.686  35.310  25.812  1.00  0.00           C  
ATOM   1881 HG21 THR   118      61.529  35.934  26.689  1.00  0.00           H  
ATOM   1882 HG22 THR   118      62.751  35.213  25.608  1.00  0.00           H  
ATOM   1883 HG23 THR   118      61.221  35.823  24.975  1.00  0.00           H  
ATOM   1884  OG1 THR   118      59.732  34.048  26.453  1.00  0.00           O  
ATOM   1885  HG1 THR   118      59.708  34.569  27.256  1.00  0.00           H  
ATOM   1886  C   THR   118      60.459  31.748  24.953  1.00  0.00           C  
ATOM   1887  O   THR   118      61.006  30.869  25.625  1.00  0.00           O  
ATOM   1888  N   GLY   119      59.240  31.599  24.499  1.00  0.00           N  
ATOM   1889  H   GLY   119      58.798  32.344  23.978  1.00  0.00           H  
ATOM   1890  CA  GLY   119      58.451  30.423  24.812  1.00  0.00           C  
ATOM   1891  HA2 GLY   119      57.702  30.298  24.030  1.00  0.00           H  
ATOM   1892  HA3 GLY   119      59.078  29.531  24.818  1.00  0.00           H  
ATOM   1893  C   GLY   119      57.729  30.533  26.140  1.00  0.00           C  
ATOM   1894  O   GLY   119      57.115  29.564  26.609  1.00  0.00           O  
ATOM   1895  N   ALA   120      57.912  31.673  26.820  1.00  0.00           N  
ATOM   1896  H   ALA   120      58.455  32.426  26.422  1.00  0.00           H  
ATOM   1897  CA  ALA   120      57.162  31.916  28.054  1.00  0.00           C  
ATOM   1898  HA  ALA   120      57.302  31.068  28.725  1.00  0.00           H  
ATOM   1899  CB  ALA   120      57.686  33.162  28.757  1.00  0.00           C  
ATOM   1900  HB1 ALA   120      57.184  33.291  29.713  1.00  0.00           H  
ATOM   1901  HB2 ALA   120      58.755  33.057  28.942  1.00  0.00           H  
ATOM   1902  HB3 ALA   120      57.505  34.043  28.139  1.00  0.00           H  
ATOM   1903  C   ALA   120      55.670  32.060  27.765  1.00  0.00           C  
ATOM   1904  O   ALA   120      55.256  32.091  26.601  1.00  0.00           O  
ATOM   1905  N   ASN   121      54.873  32.080  28.820  1.00  0.00           N  
ATOM   1906  H   ASN   121      55.270  31.971  29.744  1.00  0.00           H  
ATOM   1907  CA  ASN   121      53.430  32.279  28.726  1.00  0.00           C  
ATOM   1908  HA  ASN   121      53.177  32.593  27.712  1.00  0.00           H  
ATOM   1909  CB  ASN   121      52.687  30.970  29.015  1.00  0.00           C  
ATOM   1910  HB2 ASN   121      53.105  30.182  28.389  1.00  0.00           H  
ATOM   1911  HB3 ASN   121      52.840  30.678  30.055  1.00  0.00           H  
ATOM   1912  CG  ASN   121      51.205  31.064  28.710  1.00  0.00           C  
ATOM   1913  OD1 ASN   121      50.782  31.849  27.859  1.00  0.00           O  
ATOM   1914  ND2 ASN   121      50.405  30.259  29.398  1.00  0.00           N  
ATOM   1915 HD21 ASN   121      50.776  29.707  30.156  1.00  0.00           H  
ATOM   1916 HD22 ASN   121      49.417  30.251  29.203  1.00  0.00           H  
ATOM   1917  C   ASN   121      52.955  33.376  29.679  1.00  0.00           C  
ATOM   1918  O   ASN   121      52.246  33.103  30.648  1.00  0.00           O  
ATOM   1919  N   ILE   122      53.377  34.564  29.281  1.00  0.00           N  
ATOM   1920  H   ILE   122      53.981  34.683  28.488  1.00  0.00           H  
ATOM   1921  CA  ILE   122      52.895  35.703  30.054  1.00  0.00           C  
ATOM   1922  HA  ILE   122      53.001  35.475  31.117  1.00  0.00           H  
ATOM   1923  CB  ILE   122      53.725  36.974  29.765  1.00  0.00           C  
ATOM   1924  HB  ILE   122      53.617  37.211  28.708  1.00  0.00           H  
ATOM   1925  CG2 ILE   122      53.217  38.150  30.609  1.00  0.00           C  
ATOM   1926 HG21 ILE   122      53.826  39.036  30.434  1.00  0.00           H  
ATOM   1927 HG22 ILE   122      52.187  38.398  30.356  1.00  0.00           H  
ATOM   1928 HG23 ILE   122      53.268  37.883  31.663  1.00  0.00           H  
ATOM   1929  CG1 ILE   122      55.213  36.712  30.031  1.00  0.00           C  
ATOM   1930 HG12 ILE   122      55.396  36.703  31.107  1.00  0.00           H  
ATOM   1931 HG13 ILE   122      55.513  35.738  29.648  1.00  0.00           H  
ATOM   1932  CD1 ILE   122      56.147  37.715  29.375  1.00  0.00           C  
ATOM   1933 HD11 ILE   122      57.168  37.390  29.520  1.00  0.00           H  
ATOM   1934 HD12 ILE   122      55.945  37.760  28.304  1.00  0.00           H  
ATOM   1935 HD13 ILE   122      56.011  38.705  29.808  1.00  0.00           H  
ATOM   1936  C   ILE   122      51.420  35.953  29.742  1.00  0.00           C  
ATOM   1937  O   ILE   122      51.023  35.986  28.578  1.00  0.00           O  
ATOM   1938  N   THR   123      50.590  36.076  30.812  1.00  0.00           N  
ATOM   1939  H   THR   123      50.944  35.997  31.754  1.00  0.00           H  
ATOM   1940  CA  THR   123      49.171  36.345  30.609  1.00  0.00           C  
ATOM   1941  HA  THR   123      48.962  36.519  29.554  1.00  0.00           H  
ATOM   1942  CB  THR   123      48.307  35.150  31.054  1.00  0.00           C  
ATOM   1943  HB  THR   123      47.270  35.337  30.772  1.00  0.00           H  
ATOM   1944  CG2 THR   123      48.780  33.857  30.398  1.00  0.00           C  
ATOM   1945 HG21 THR   123      48.042  33.074  30.574  1.00  0.00           H  
ATOM   1946 HG22 THR   123      48.888  34.000  29.323  1.00  0.00           H  
ATOM   1947 HG23 THR   123      49.730  33.535  30.820  1.00  0.00           H  
ATOM   1948  OG1 THR   123      48.389  35.013  32.476  1.00  0.00           O  
ATOM   1949  HG1 THR   123      49.166  34.488  32.690  1.00  0.00           H  
ATOM   1950  C   THR   123      48.745  37.596  31.367  1.00  0.00           C  
ATOM   1951  O   THR   123      49.505  38.122  32.187  1.00  0.00           O  
ATOM   1952  N   VAL   124      47.594  38.101  31.031  1.00  0.00           N  
ATOM   1953  H   VAL   124      47.031  37.652  30.323  1.00  0.00           H  
ATOM   1954  CA  VAL   124      47.068  39.283  31.703  1.00  0.00           C  
ATOM   1955  HA  VAL   124      47.878  39.989  31.882  1.00  0.00           H  
ATOM   1956  CB  VAL   124      46.002  40.000  30.851  1.00  0.00           C  
ATOM   1957  HB  VAL   124      45.594  40.826  31.434  1.00  0.00           H  
ATOM   1958  CG1 VAL   124      46.627  40.576  29.578  1.00  0.00           C  
ATOM   1959 HG11 VAL   124      45.886  41.168  29.040  1.00  0.00           H  
ATOM   1960 HG12 VAL   124      47.480  41.201  29.834  1.00  0.00           H  
ATOM   1961 HG13 VAL   124      46.974  39.773  28.926  1.00  0.00           H  
ATOM   1962  CG2 VAL   124      44.865  39.040  30.499  1.00  0.00           C  
ATOM   1963 HG21 VAL   124      44.808  38.889  29.420  1.00  0.00           H  
ATOM   1964 HG22 VAL   124      44.957  38.060  30.953  1.00  0.00           H  
ATOM   1965 HG23 VAL   124      43.927  39.491  30.816  1.00  0.00           H  
ATOM   1966  C   VAL   124      46.479  38.886  33.054  1.00  0.00           C  
ATOM   1967  O   VAL   124      46.404  39.707  33.976  1.00  0.00           O  
ATOM   1968  N   TYR   125      46.111  37.591  33.132  1.00  0.00           N  
ATOM   1969  H   TYR   125      46.255  36.955  32.362  1.00  0.00           H  
ATOM   1970  CA  TYR   125      45.596  37.070  34.390  1.00  0.00           C  
ATOM   1971  HA  TYR   125      45.555  37.860  35.141  1.00  0.00           H  
ATOM   1972  CB  TYR   125      44.162  36.558  34.210  1.00  0.00           C  
ATOM   1973  HB2 TYR   125      44.164  35.744  33.484  1.00  0.00           H  
ATOM   1974  HB3 TYR   125      43.816  36.148  35.160  1.00  0.00           H  
ATOM   1975  CG  TYR   125      43.186  37.623  33.773  1.00  0.00           C  
ATOM   1976  CD1 TYR   125      42.807  38.645  34.644  1.00  0.00           C  
ATOM   1977  HD1 TYR   125      43.210  38.671  35.646  1.00  0.00           H  
ATOM   1978  CE1 TYR   125      41.904  39.627  34.246  1.00  0.00           C  
ATOM   1979  HE1 TYR   125      41.625  40.417  34.928  1.00  0.00           H  
ATOM   1980  CZ  TYR   125      41.381  39.589  32.968  1.00  0.00           C  
ATOM   1981  OH  TYR   125      40.482  40.559  32.570  1.00  0.00           O  
ATOM   1982  HH  TYR   125      40.285  41.193  33.262  1.00  0.00           H  
ATOM   1983  CE2 TYR   125      41.740  38.585  32.085  1.00  0.00           C  
ATOM   1984  HE2 TYR   125      41.323  38.560  31.089  1.00  0.00           H  
ATOM   1985  CD2 TYR   125      42.639  37.608  32.499  1.00  0.00           C  
ATOM   1986  HD2 TYR   125      42.909  36.822  31.808  1.00  0.00           H  
ATOM   1987  C   TYR   125      46.486  35.955  34.925  1.00  0.00           C  
ATOM   1988  O   TYR   125      46.943  35.099  34.164  1.00  0.00           O  
ATOM   1989  N   HIE   126      46.902  36.134  36.085  1.00  0.00           N  
ATOM   1990  H   HIE   126      46.600  36.933  36.623  1.00  0.00           H  
ATOM   1991  CA  HIE   126      47.473  34.986  36.785  1.00  0.00           C  
ATOM   1992  HA  HIE   126      47.589  34.127  36.122  1.00  0.00           H  
ATOM   1993  CB  HIE   126      48.874  35.318  37.300  1.00  0.00           C  
ATOM   1994  HB2 HIE   126      48.845  36.172  37.978  1.00  0.00           H  
ATOM   1995  HB3 HIE   126      49.190  34.425  37.829  1.00  0.00           H  
ATOM   1996  CG  HIE   126      49.878  35.544  36.214  1.00  0.00           C  
ATOM   1997  ND1 HIE   126      50.026  36.755  35.578  1.00  0.00           N  
ATOM   1998  CE1 HIE   126      50.984  36.656  34.671  1.00  0.00           C  
ATOM   1999  HE1 HIE   126      51.329  37.448  34.025  1.00  0.00           H  
ATOM   2000  NE2 HIE   126      51.462  35.423  34.703  1.00  0.00           N  
ATOM   2001  HE2 HIE   126      52.214  35.068  34.129  1.00  0.00           H  
ATOM   2002  CD2 HIE   126      50.787  34.709  35.660  1.00  0.00           C  
ATOM   2003  HD2 HIE   126      50.953  33.674  35.925  1.00  0.00           H  
ATOM   2004  C   HIE   126      46.580  34.541  37.937  1.00  0.00           C  
ATOM   2005  O   HIE   126      45.963  35.373  38.605  1.00  0.00           O  
ATOM   2006  N   THR   127      46.373  33.154  37.992  1.00  0.00           N  
ATOM   2007  H   THR   127      46.850  32.514  37.372  1.00  0.00           H  
ATOM   2008  CA  THR   127      45.592  32.642  39.115  1.00  0.00           C  
ATOM   2009  HA  THR   127      45.065  33.452  39.619  1.00  0.00           H  
ATOM   2010  CB  THR   127      44.518  31.650  38.640  1.00  0.00           C  
ATOM   2011  HB  THR   127      44.048  31.192  39.509  1.00  0.00           H  
ATOM   2012  CG2 THR   127      43.447  32.353  37.808  1.00  0.00           C  
ATOM   2013 HG21 THR   127      42.669  31.637  37.541  1.00  0.00           H  
ATOM   2014 HG22 THR   127      43.000  33.160  38.388  1.00  0.00           H  
ATOM   2015 HG23 THR   127      43.881  32.764  36.896  1.00  0.00           H  
ATOM   2016  OG1 THR   127      45.135  30.626  37.843  1.00  0.00           O  
ATOM   2017  HG1 THR   127      45.803  30.186  38.377  1.00  0.00           H  
ATOM   2018  C   THR   127      46.498  31.966  40.140  1.00  0.00           C  
ATOM   2019  O   THR   127      47.297  31.095  39.791  1.00  0.00           O  
ATOM   2020  N   PHE   128      46.479  32.494  41.379  1.00  0.00           N  
ATOM   2021  H   PHE   128      45.863  33.272  41.563  1.00  0.00           H  
ATOM   2022  CA  PHE   128      47.205  31.951  42.521  1.00  0.00           C  
ATOM   2023  HA  PHE   128      47.706  31.043  42.234  1.00  0.00           H  
ATOM   2024  CB  PHE   128      48.271  32.939  43.003  1.00  0.00           C  
ATOM   2025  HB2 PHE   128      47.809  33.910  43.188  1.00  0.00           H  
ATOM   2026  HB3 PHE   128      48.697  32.597  43.946  1.00  0.00           H  
ATOM   2027  CG  PHE   128      49.421  33.103  42.046  1.00  0.00           C  
ATOM   2028  CD1 PHE   128      50.581  32.353  42.193  1.00  0.00           C  
ATOM   2029  HD1 PHE   128      50.672  31.660  43.018  1.00  0.00           H  
ATOM   2030  CE1 PHE   128      51.647  32.505  41.308  1.00  0.00           C  
ATOM   2031  HE1 PHE   128      52.583  32.009  41.453  1.00  0.00           H  
ATOM   2032  CZ  PHE   128      51.554  33.416  40.268  1.00  0.00           C  
ATOM   2033  HZ  PHE   128      52.394  33.569  39.605  1.00  0.00           H  
ATOM   2034  CE2 PHE   128      50.402  34.169  40.111  1.00  0.00           C  
ATOM   2035  HE2 PHE   128      50.399  34.959  39.384  1.00  0.00           H  
ATOM   2036  CD2 PHE   128      49.342  34.013  40.999  1.00  0.00           C  
ATOM   2037  HD2 PHE   128      48.465  34.634  40.888  1.00  0.00           H  
ATOM   2038  C   PHE   128      46.248  31.615  43.661  1.00  0.00           C  
ATOM   2039  O   PHE   128      46.592  31.779  44.833  1.00  0.00           O  
ATOM   2040  N   HIE   129      45.033  31.103  43.260  1.00  0.00           N  
ATOM   2041  H   HIE   129      44.839  30.953  42.282  1.00  0.00           H  
ATOM   2042  CA  HIE   129      43.947  30.931  44.216  1.00  0.00           C  
ATOM   2043  HA  HIE   129      43.730  31.893  44.682  1.00  0.00           H  
ATOM   2044  CB  HIE   129      42.686  30.439  43.504  1.00  0.00           C  
ATOM   2045  HB2 HIE   129      42.902  29.506  42.982  1.00  0.00           H  
ATOM   2046  HB3 HIE   129      41.918  30.236  44.252  1.00  0.00           H  
ATOM   2047  CG  HIE   129      42.131  31.431  42.526  1.00  0.00           C  
ATOM   2048  ND1 HIE   129      41.748  32.701  42.888  1.00  0.00           N  
ATOM   2049  CE1 HIE   129      41.295  33.341  41.821  1.00  0.00           C  
ATOM   2050  HE1 HIE   129      40.922  34.355  41.806  1.00  0.00           H  
ATOM   2051  NE2 HIE   129      41.373  32.529  40.782  1.00  0.00           N  
ATOM   2052  HE2 HIE   129      41.086  32.752  39.840  1.00  0.00           H  
ATOM   2053  CD2 HIE   129      41.889  31.322  41.197  1.00  0.00           C  
ATOM   2054  HD2 HIE   129      42.057  30.446  40.587  1.00  0.00           H  
ATOM   2055  C   HIE   129      44.338  29.955  45.320  1.00  0.00           C  
ATOM   2056  O   HIE   129      44.119  30.228  46.503  1.00  0.00           O  
ATOM   2057  N   ASP   130      44.975  28.837  44.917  1.00  0.00           N  
ATOM   2058  H   ASP   130      45.149  28.645  43.943  1.00  0.00           H  
ATOM   2059  CA  ASP   130      45.322  27.845  45.921  1.00  0.00           C  
ATOM   2060  HA  ASP   130      44.430  27.594  46.498  1.00  0.00           H  
ATOM   2061  CB  ASP   130      45.842  26.564  45.253  1.00  0.00           C  
ATOM   2062  HB2 ASP   130      46.658  26.814  44.572  1.00  0.00           H  
ATOM   2063  HB3 ASP   130      46.234  25.900  46.025  1.00  0.00           H  
ATOM   2064  CG  ASP   130      44.764  25.814  44.496  1.00  0.00           C  
ATOM   2065  OD1 ASP   130      43.561  26.033  44.765  1.00  0.00           O  
ATOM   2066  OD2 ASP   130      45.115  24.994  43.625  1.00  0.00           O  
ATOM   2067  C   ASP   130      46.365  28.384  46.894  1.00  0.00           C  
ATOM   2068  O   ASP   130      46.268  28.166  48.105  1.00  0.00           O  
ATOM   2069  N   GLU   131      47.297  29.056  46.324  1.00  0.00           N  
ATOM   2070  H   GLU   131      47.304  29.188  45.323  1.00  0.00           H  
ATOM   2071  CA  GLU   131      48.355  29.634  47.148  1.00  0.00           C  
ATOM   2072  HA  GLU   131      48.798  28.844  47.757  1.00  0.00           H  
ATOM   2073  CB  GLU   131      49.455  30.236  46.269  1.00  0.00           C  
ATOM   2074  HB2 GLU   131      49.064  31.008  45.611  1.00  0.00           H  
ATOM   2075  HB3 GLU   131      50.171  30.705  46.944  1.00  0.00           H  
ATOM   2076  CG  GLU   131      50.248  29.197  45.482  1.00  0.00           C  
ATOM   2077  HG2 GLU   131      51.199  29.647  45.194  1.00  0.00           H  
ATOM   2078  HG3 GLU   131      50.460  28.335  46.117  1.00  0.00           H  
ATOM   2079  CD  GLU   131      49.550  28.744  44.210  1.00  0.00           C  
ATOM   2080  OE1 GLU   131      50.064  27.830  43.528  1.00  0.00           O  
ATOM   2081  OE2 GLU   131      48.480  29.314  43.892  1.00  0.00           O  
ATOM   2082  C   GLU   131      47.801  30.697  48.089  1.00  0.00           C  
ATOM   2083  O   GLU   131      48.150  30.728  49.273  1.00  0.00           O  
ATOM   2084  N   VAL   132      46.949  31.517  47.507  1.00  0.00           N  
ATOM   2085  H   VAL   132      46.672  31.380  46.549  1.00  0.00           H  
ATOM   2086  CA  VAL   132      46.307  32.544  48.320  1.00  0.00           C  
ATOM   2087  HA  VAL   132      47.080  33.167  48.772  1.00  0.00           H  
ATOM   2088  CB  VAL   132      45.393  33.451  47.464  1.00  0.00           C  
ATOM   2089  HB  VAL   132      44.716  32.822  46.885  1.00  0.00           H  
ATOM   2090  CG1 VAL   132      44.549  34.357  48.359  1.00  0.00           C  
ATOM   2091 HG11 VAL   132      44.021  35.083  47.742  1.00  0.00           H  
ATOM   2092 HG12 VAL   132      43.808  33.767  48.897  1.00  0.00           H  
ATOM   2093 HG13 VAL   132      45.187  34.886  49.068  1.00  0.00           H  
ATOM   2094  CG2 VAL   132      46.221  34.279  46.488  1.00  0.00           C  
ATOM   2095 HG21 VAL   132      45.614  34.530  45.618  1.00  0.00           H  
ATOM   2096 HG22 VAL   132      46.545  35.204  46.955  1.00  0.00           H  
ATOM   2097 HG23 VAL   132      47.115  33.753  46.162  1.00  0.00           H  
ATOM   2098  C   VAL   132      45.506  31.896  49.445  1.00  0.00           C  
ATOM   2099  O   VAL   132      45.623  32.291  50.609  1.00  0.00           O  
ATOM   2100  N   ASP   133      44.799  30.822  49.121  1.00  0.00           N  
ATOM   2101  H   ASP   133      44.800  30.482  48.171  1.00  0.00           H  
ATOM   2102  CA  ASP   133      43.979  30.119  50.105  1.00  0.00           C  
ATOM   2103  HA  ASP   133      43.316  30.834  50.591  1.00  0.00           H  
ATOM   2104  CB  ASP   133      43.135  29.041  49.425  1.00  0.00           C  
ATOM   2105  HB2 ASP   133      43.756  28.439  48.763  1.00  0.00           H  
ATOM   2106  HB3 ASP   133      42.728  28.381  50.193  1.00  0.00           H  
ATOM   2107  CG  ASP   133      41.959  29.611  48.648  1.00  0.00           C  
ATOM   2108  OD1 ASP   133      41.615  30.791  48.847  1.00  0.00           O  
ATOM   2109  OD2 ASP   133      41.373  28.861  47.835  1.00  0.00           O  
ATOM   2110  C   ASP   133      44.846  29.494  51.195  1.00  0.00           C  
ATOM   2111  O   ASP   133      44.424  29.400  52.351  1.00  0.00           O  
ATOM   2112  N   GLU   134      46.041  29.064  50.820  1.00  0.00           N  
ATOM   2113  H   GLU   134      46.324  29.125  49.851  1.00  0.00           H  
ATOM   2114  CA  GLU   134      46.969  28.486  51.789  1.00  0.00           C  
ATOM   2115  HA  GLU   134      46.475  27.638  52.262  1.00  0.00           H  
ATOM   2116  CB  GLU   134      48.236  27.994  51.085  1.00  0.00           C  
ATOM   2117  HB2 GLU   134      47.968  27.308  50.281  1.00  0.00           H  
ATOM   2118  HB3 GLU   134      48.755  28.839  50.643  1.00  0.00           H  
ATOM   2119  CG  GLU   134      49.230  27.314  52.023  1.00  0.00           C  
ATOM   2120  HG2 GLU   134      50.122  27.070  51.444  1.00  0.00           H  
ATOM   2121  HG3 GLU   134      49.543  27.996  52.814  1.00  0.00           H  
ATOM   2122  CD  GLU   134      48.699  26.025  52.625  1.00  0.00           C  
ATOM   2123  OE1 GLU   134      49.293  25.525  53.609  1.00  0.00           O  
ATOM   2124  OE2 GLU   134      47.686  25.502  52.101  1.00  0.00           O  
ATOM   2125  C   GLU   134      47.328  29.494  52.875  1.00  0.00           C  
ATOM   2126  O   GLU   134      47.561  29.119  54.023  1.00  0.00           O  
ATOM   2127  N   TYR   135      47.338  30.767  52.507  1.00  0.00           N  
ATOM   2128  H   TYR   135      47.121  31.031  51.554  1.00  0.00           H  
ATOM   2129  CA  TYR   135      47.785  31.783  53.460  1.00  0.00           C  
ATOM   2130  HA  TYR   135      48.457  31.345  54.199  1.00  0.00           H  
ATOM   2131  CB  TYR   135      48.559  32.888  52.734  1.00  0.00           C  
ATOM   2132  HB2 TYR   135      48.031  33.166  51.821  1.00  0.00           H  
ATOM   2133  HB3 TYR   135      48.588  33.776  53.368  1.00  0.00           H  
ATOM   2134  CG  TYR   135      49.988  32.521  52.414  1.00  0.00           C  
ATOM   2135  CD1 TYR   135      50.985  32.615  53.382  1.00  0.00           C  
ATOM   2136  HD1 TYR   135      50.726  32.939  54.380  1.00  0.00           H  
ATOM   2137  CE1 TYR   135      52.304  32.279  53.093  1.00  0.00           C  
ATOM   2138  HE1 TYR   135      53.067  32.367  53.852  1.00  0.00           H  
ATOM   2139  CZ  TYR   135      52.629  31.845  51.820  1.00  0.00           C  
ATOM   2140  OH  TYR   135      53.932  31.517  51.523  1.00  0.00           O  
ATOM   2141  HH  TYR   135      54.029  31.294  50.591  1.00  0.00           H  
ATOM   2142  CE2 TYR   135      51.658  31.748  50.843  1.00  0.00           C  
ATOM   2143  HE2 TYR   135      51.897  31.411  49.848  1.00  0.00           H  
ATOM   2144  CD2 TYR   135      50.343  32.087  51.148  1.00  0.00           C  
ATOM   2145  HD2 TYR   135      49.606  32.077  50.373  1.00  0.00           H  
ATOM   2146  C   TYR   135      46.607  32.380  54.210  1.00  0.00           C  
ATOM   2147  O   TYR   135      46.785  33.021  55.249  1.00  0.00           O  
ATOM   2148  N   ARG   136      45.361  32.169  53.757  1.00  0.00           N  
ATOM   2149  H   ARG   136      45.229  31.625  52.913  1.00  0.00           H  
ATOM   2150  CA  ARG   136      44.178  32.638  54.468  1.00  0.00           C  
ATOM   2151  HA  ARG   136      44.385  33.631  54.845  1.00  0.00           H  
ATOM   2152  CB  ARG   136      42.982  32.736  53.523  1.00  0.00           C  
ATOM   2153  HB2 ARG   136      42.850  31.787  53.000  1.00  0.00           H  
ATOM   2154  HB3 ARG   136      42.095  32.934  54.118  1.00  0.00           H  
ATOM   2155  CG  ARG   136      43.092  33.865  52.507  1.00  0.00           C  
ATOM   2156  HG2 ARG   136      43.142  34.815  53.040  1.00  0.00           H  
ATOM   2157  HG3 ARG   136      44.003  33.751  51.923  1.00  0.00           H  
ATOM   2158  CD  ARG   136      41.897  33.888  51.562  1.00  0.00           C  
ATOM   2159  HD2 ARG   136      41.886  32.952  51.001  1.00  0.00           H  
ATOM   2160  HD3 ARG   136      40.978  33.963  52.144  1.00  0.00           H  
ATOM   2161  NE  ARG   136      41.967  35.017  50.640  1.00  0.00           N  
ATOM   2162  HE  ARG   136      42.605  35.762  50.875  1.00  0.00           H  
ATOM   2163  CZ  ARG   136      41.279  35.107  49.499  1.00  0.00           C  
ATOM   2164  NH1 ARG   136      40.459  34.134  49.125  1.00  0.00           N  
ATOM   2165 HH11 ARG   136      40.426  33.275  49.656  1.00  0.00           H  
ATOM   2166 HH12 ARG   136      39.964  34.190  48.248  1.00  0.00           H  
ATOM   2167  NH2 ARG   136      41.420  36.181  48.734  1.00  0.00           N  
ATOM   2168 HH21 ARG   136      40.926  36.238  47.857  1.00  0.00           H  
ATOM   2169 HH22 ARG   136      42.064  36.910  49.001  1.00  0.00           H  
ATOM   2170  C   ARG   136      43.842  31.724  55.640  1.00  0.00           C  
ATOM   2171  O   ARG   136      42.869  30.970  55.593  1.00  0.00           O  
ATOM   2172  N   ARG   137      44.584  31.841  56.671  1.00  0.00           N  
ATOM   2173  H   ARG   137      45.351  32.499  56.647  1.00  0.00           H  
ATOM   2174  CA  ARG   137      44.533  30.900  57.789  1.00  0.00           C  
ATOM   2175  HA  ARG   137      44.127  29.944  57.456  1.00  0.00           H  
ATOM   2176  CB  ARG   137      45.936  30.642  58.328  1.00  0.00           C  
ATOM   2177  HB2 ARG   137      46.395  31.593  58.605  1.00  0.00           H  
ATOM   2178  HB3 ARG   137      45.850  30.036  59.231  1.00  0.00           H  
ATOM   2179  CG  ARG   137      46.850  29.908  57.359  1.00  0.00           C  
ATOM   2180  HG2 ARG   137      46.367  28.980  57.051  1.00  0.00           H  
ATOM   2181  HG3 ARG   137      47.016  30.524  56.476  1.00  0.00           H  
ATOM   2182  CD  ARG   137      48.195  29.580  57.992  1.00  0.00           C  
ATOM   2183  HD2 ARG   137      48.681  30.512  58.282  1.00  0.00           H  
ATOM   2184  HD3 ARG   137      48.030  28.974  58.885  1.00  0.00           H  
ATOM   2185  NE  ARG   137      49.059  28.845  57.070  1.00  0.00           N  
ATOM   2186  HE  ARG   137      48.647  28.555  56.193  1.00  0.00           H  
ATOM   2187  CZ  ARG   137      50.334  28.548  57.296  1.00  0.00           C  
ATOM   2188  NH1 ARG   137      50.923  28.916  58.437  1.00  0.00           N  
ATOM   2189 HH11 ARG   137      50.386  29.405  59.137  1.00  0.00           H  
ATOM   2190 HH12 ARG   137      51.881  28.661  58.619  1.00  0.00           H  
ATOM   2191  NH2 ARG   137      51.028  27.884  56.390  1.00  0.00           N  
ATOM   2192 HH21 ARG   137      51.992  27.647  56.558  1.00  0.00           H  
ATOM   2193 HH22 ARG   137      50.574  27.569  55.542  1.00  0.00           H  
ATOM   2194  C   ARG   137      43.627  31.423  58.890  1.00  0.00           C  
ATOM   2195  O   ARG   137      43.275  30.681  59.812  1.00  0.00           O  
ATOM   2196  N   HIE   138      43.217  32.666  58.781  1.00  0.00           N  
ATOM   2197  H   HIE   138      43.528  33.236  58.008  1.00  0.00           H  
ATOM   2198  CA  HIE   138      42.334  33.259  59.765  1.00  0.00           C  
ATOM   2199  HA  HIE   138      42.371  32.679  60.690  1.00  0.00           H  
ATOM   2200  CB  HIE   138      42.811  34.662  60.140  1.00  0.00           C  
ATOM   2201  HB2 HIE   138      42.710  35.320  59.280  1.00  0.00           H  
ATOM   2202  HB3 HIE   138      42.207  34.959  60.993  1.00  0.00           H  
ATOM   2203  CG  HIE   138      44.240  34.709  60.593  1.00  0.00           C  
ATOM   2204  ND1 HIE   138      44.635  34.322  61.859  1.00  0.00           N  
ATOM   2205  CE1 HIE   138      45.947  34.470  61.968  1.00  0.00           C  
ATOM   2206  HE1 HIE   138      46.541  34.220  62.836  1.00  0.00           H  
ATOM   2207  NE2 HIE   138      46.412  34.935  60.812  1.00  0.00           N  
ATOM   2208  HE2 HIE   138      47.386  35.094  60.595  1.00  0.00           H  
ATOM   2209  CD2 HIE   138      45.361  35.091  59.937  1.00  0.00           C  
ATOM   2210  HD2 HIE   138      45.384  35.413  58.916  1.00  0.00           H  
ATOM   2211  C   HIE   138      40.897  33.314  59.265  1.00  0.00           C  
ATOM   2212  O   HIE   138      40.592  34.052  58.328  1.00  0.00           O  
ATOM   2213  N   TRP   139      40.139  32.474  59.921  1.00  0.00           N  
ATOM   2214  H   TRP   139      40.506  31.916  60.681  1.00  0.00           H  
ATOM   2215  CA  TRP   139      38.748  32.322  59.515  1.00  0.00           C  
ATOM   2216  HA  TRP   139      38.579  32.817  58.558  1.00  0.00           H  
ATOM   2217  CB  TRP   139      38.404  30.845  59.312  1.00  0.00           C  
ATOM   2218  HB2 TRP   139      38.468  30.343  60.258  1.00  0.00           H  
ATOM   2219  HB3 TRP   139      37.348  30.809  59.042  1.00  0.00           H  
ATOM   2220  CG  TRP   139      39.147  30.189  58.187  1.00  0.00           C  
ATOM   2221  CD1 TRP   139      40.412  30.478  57.757  1.00  0.00           C  
ATOM   2222  HD1 TRP   139      41.103  31.182  58.160  1.00  0.00           H  
ATOM   2223  NE1 TRP   139      40.748  29.673  56.695  1.00  0.00           N  
ATOM   2224  HE1 TRP   139      41.636  29.714  56.212  1.00  0.00           H  
ATOM   2225  CE2 TRP   139      39.693  28.845  56.414  1.00  0.00           C  
ATOM   2226  CZ2 TRP   139      39.553  27.861  55.437  1.00  0.00           C  
ATOM   2227  HZ2 TRP   139      40.351  27.653  54.738  1.00  0.00           H  
ATOM   2228  CH2 TRP   139      38.365  27.173  55.390  1.00  0.00           C  
ATOM   2229  HH2 TRP   139      38.233  26.395  54.651  1.00  0.00           H  
ATOM   2230  CZ3 TRP   139      37.326  27.447  56.296  1.00  0.00           C  
ATOM   2231  HZ3 TRP   139      36.411  26.875  56.244  1.00  0.00           H  
ATOM   2232  CE3 TRP   139      37.459  28.431  57.273  1.00  0.00           C  
ATOM   2233  HE3 TRP   139      36.654  28.643  57.962  1.00  0.00           H  
ATOM   2234  CD2 TRP   139      38.662  29.142  57.335  1.00  0.00           C  
ATOM   2235  C   TRP   139      37.803  32.943  60.546  1.00  0.00           C  
ATOM   2236  O   TRP   139      37.928  32.689  61.734  1.00  0.00           O  
ATOM   2237  N   TRP   140      36.920  33.818  60.031  1.00  0.00           N  
ATOM   2238  H   TRP   140      36.920  34.005  59.040  1.00  0.00           H  
ATOM   2239  CA  TRP   140      35.834  34.376  60.828  1.00  0.00           C  
ATOM   2240  HA  TRP   140      35.906  33.999  61.846  1.00  0.00           H  
ATOM   2241  CB  TRP   140      35.951  35.902  60.890  1.00  0.00           C  
ATOM   2242  HB2 TRP   140      35.904  36.315  59.885  1.00  0.00           H  
ATOM   2243  HB3 TRP   140      35.099  36.266  61.449  1.00  0.00           H  
ATOM   2244  CG  TRP   140      37.193  36.388  61.562  1.00  0.00           C  
ATOM   2245  CD1 TRP   140      37.334  36.785  62.875  1.00  0.00           C  
ATOM   2246  HD1 TRP   140      36.532  36.812  63.600  1.00  0.00           H  
ATOM   2247  NE1 TRP   140      38.631  37.168  63.125  1.00  0.00           N  
ATOM   2248  HE1 TRP   140      38.963  37.507  64.017  1.00  0.00           H  
ATOM   2249  CE2 TRP   140      39.357  37.027  61.968  1.00  0.00           C  
ATOM   2250  CZ2 TRP   140      40.709  37.285  61.718  1.00  0.00           C  
ATOM   2251  HZ2 TRP   140      41.352  37.672  62.491  1.00  0.00           H  
ATOM   2252  CH2 TRP   140      41.178  37.046  60.453  1.00  0.00           C  
ATOM   2253  HH2 TRP   140      42.201  37.246  60.254  1.00  0.00           H  
ATOM   2254  CZ3 TRP   140      40.334  36.560  59.437  1.00  0.00           C  
ATOM   2255  HZ3 TRP   140      40.697  36.422  58.443  1.00  0.00           H  
ATOM   2256  CE3 TRP   140      38.990  36.302  59.687  1.00  0.00           C  
ATOM   2257  HE3 TRP   140      38.337  36.127  58.902  1.00  0.00           H  
ATOM   2258  CD2 TRP   140      38.490  36.537  60.968  1.00  0.00           C  
ATOM   2259  C   TRP   140      34.475  33.982  60.249  1.00  0.00           C  
ATOM   2260  O   TRP   140      34.334  33.865  59.031  1.00  0.00           O  
ATOM   2261  N   ARG   141      33.615  33.689  61.125  1.00  0.00           N  
ATOM   2262  H   ARG   141      33.819  33.766  62.112  1.00  0.00           H  
ATOM   2263  CA  ARG   141      32.240  33.416  60.687  1.00  0.00           C  
ATOM   2264  HA  ARG   141      32.169  33.600  59.645  1.00  0.00           H  
ATOM   2265  CB  ARG   141      31.912  31.931  60.859  1.00  0.00           C  
ATOM   2266  HB2 ARG   141      32.713  31.368  60.382  1.00  0.00           H  
ATOM   2267  HB3 ARG   141      31.894  31.678  61.921  1.00  0.00           H  
ATOM   2268  CG  ARG   141      30.615  31.509  60.218  1.00  0.00           C  
ATOM   2269  HG2 ARG   141      29.781  31.996  60.721  1.00  0.00           H  
ATOM   2270  HG3 ARG   141      30.622  31.817  59.171  1.00  0.00           H  
ATOM   2271  CD  ARG   141      30.412  30.002  60.281  1.00  0.00           C  
ATOM   2272  HD2 ARG   141      31.272  29.504  59.841  1.00  0.00           H  
ATOM   2273  HD3 ARG   141      30.341  29.708  61.329  1.00  0.00           H  
ATOM   2274  NE  ARG   141      29.193  29.587  59.578  1.00  0.00           N  
ATOM   2275  HE  ARG   141      28.726  30.286  59.018  1.00  0.00           H  
ATOM   2276  CZ  ARG   141      28.678  28.369  59.625  1.00  0.00           C  
ATOM   2277  NH1 ARG   141      29.240  27.408  60.343  1.00  0.00           N  
ATOM   2278 HH11 ARG   141      28.823  26.492  60.377  1.00  0.00           H  
ATOM   2279 HH12 ARG   141      30.075  27.608  60.871  1.00  0.00           H  
ATOM   2280  NH2 ARG   141      27.568  28.095  58.953  1.00  0.00           N  
ATOM   2281 HH21 ARG   141      27.226  27.155  58.856  1.00  0.00           H  
ATOM   2282 HH22 ARG   141      27.079  28.837  58.472  1.00  0.00           H  
ATOM   2283  C   ARG   141      31.240  34.263  61.468  1.00  0.00           C  
ATOM   2284  O   ARG   141      31.334  34.388  62.687  1.00  0.00           O  
ATOM   2285  N   CYM   142      30.350  34.865  60.687  1.00  0.00           N  
ATOM   2286  H   CYM   142      30.350  34.727  59.690  1.00  0.00           H  
ATOM   2287  CA  CYM   142      29.318  35.697  61.296  1.00  0.00           C  
ATOM   2288  HA  CYM   142      29.791  36.395  61.982  1.00  0.00           H  
ATOM   2289  CB  CYM   142      28.600  36.513  60.218  1.00  0.00           C  
ATOM   2290  HB3 CYM   142      28.173  35.787  59.529  1.00  0.00           H  
ATOM   2291  HB2 CYM   142      29.331  37.117  59.683  1.00  0.00           H  
ATOM   2292  SG  CYM   142      27.303  37.593  60.859  1.00  0.00           S  
ATOM   2293  C   CYM   142      28.303  34.845  62.046  1.00  0.00           C  
ATOM   2294  O   CYM   142      28.006  33.720  61.656  1.00  0.00           O  
ATOM   2295  N   ASN   143      27.834  35.365  63.234  1.00  0.00           N  
ATOM   2296  H   ASN   143      28.131  36.281  63.543  1.00  0.00           H  
ATOM   2297  CA  ASN   143      26.803  34.654  63.984  1.00  0.00           C  
ATOM   2298  HA  ASN   143      26.825  33.594  63.732  1.00  0.00           H  
ATOM   2299  CB  ASN   143      27.084  34.763  65.484  1.00  0.00           C  
ATOM   2300  HB2 ASN   143      26.394  34.117  66.027  1.00  0.00           H  
ATOM   2301  HB3 ASN   143      28.096  34.414  65.684  1.00  0.00           H  
ATOM   2302  CG  ASN   143      26.943  36.183  65.999  1.00  0.00           C  
ATOM   2303  OD1 ASN   143      26.787  37.128  65.234  1.00  0.00           O  
ATOM   2304  ND2 ASN   143      26.975  36.341  67.328  1.00  0.00           N  
ATOM   2305 HD21 ASN   143      27.049  35.550  67.948  1.00  0.00           H  
ATOM   2306 HD22 ASN   143      26.925  37.273  67.708  1.00  0.00           H  
ATOM   2307  C   ASN   143      25.412  35.173  63.656  1.00  0.00           C  
ATOM   2308  O   ASN   143      24.443  34.876  64.375  1.00  0.00           O  
ATOM   2309  N   GLY   144      25.256  35.898  62.578  1.00  0.00           N  
ATOM   2310  H   GLY   144      26.070  36.119  62.023  1.00  0.00           H  
ATOM   2311  CA  GLY   144      23.975  36.429  62.156  1.00  0.00           C  
ATOM   2312  HA2 GLY   144      23.253  36.409  62.972  1.00  0.00           H  
ATOM   2313  HA3 GLY   144      24.145  37.471  61.894  1.00  0.00           H  
ATOM   2314  C   GLY   144      23.397  35.697  60.968  1.00  0.00           C  
ATOM   2315  O   GLY   144      23.850  34.611  60.609  1.00  0.00           O  
ATOM   2316  N   PRO   145      22.303  36.234  60.421  1.00  0.00           N  
ATOM   2317  CD  PRO   145      21.756  37.548  60.796  1.00  0.00           C  
ATOM   2318  HD2 PRO   145      22.487  38.334  60.910  1.00  0.00           H  
ATOM   2319  HD3 PRO   145      21.185  37.443  61.719  1.00  0.00           H  
ATOM   2320  CG  PRO   145      20.818  37.813  59.656  1.00  0.00           C  
ATOM   2321  HG2 PRO   145      21.359  38.364  58.886  1.00  0.00           H  
ATOM   2322  HG3 PRO   145      19.958  38.400  59.981  1.00  0.00           H  
ATOM   2323  CB  PRO   145      20.397  36.503  59.078  1.00  0.00           C  
ATOM   2324  HB2 PRO   145      20.174  36.587  58.013  1.00  0.00           H  
ATOM   2325  HB3 PRO   145      19.517  36.145  59.613  1.00  0.00           H  
ATOM   2326  CA  PRO   145      21.568  35.552  59.359  1.00  0.00           C  
ATOM   2327  HA  PRO   145      21.190  34.593  59.715  1.00  0.00           H  
ATOM   2328  C   PRO   145      22.397  35.334  58.093  1.00  0.00           C  
ATOM   2329  O   PRO   145      22.084  34.447  57.296  1.00  0.00           O  
ATOM   2330  N   CYM   146      23.537  36.146  57.945  1.00  0.00           N  
ATOM   2331  H   CYM   146      23.745  36.882  58.604  1.00  0.00           H  
ATOM   2332  CA  CYM   146      24.303  36.027  56.710  1.00  0.00           C  
ATOM   2333  HA  CYM   146      23.622  36.131  55.865  1.00  0.00           H  
ATOM   2334  CB  CYM   146      25.350  37.142  56.625  1.00  0.00           C  
ATOM   2335  HB3 CYM   146      24.866  38.106  56.786  1.00  0.00           H  
ATOM   2336  HB2 CYM   146      25.758  37.144  55.613  1.00  0.00           H  
ATOM   2337  SG  CYM   146      26.725  36.951  57.773  1.00  0.00           S  
ATOM   2338  C   CYM   146      24.990  34.669  56.625  1.00  0.00           C  
ATOM   2339  O   CYM   146      25.428  34.259  55.554  1.00  0.00           O  
ATOM   2340  N   GLN   147      25.068  33.892  57.726  1.00  0.00           N  
ATOM   2341  H   GLN   147      24.698  34.233  58.602  1.00  0.00           H  
ATOM   2342  CA  GLN   147      25.693  32.580  57.710  1.00  0.00           C  
ATOM   2343  HA  GLN   147      26.705  32.693  57.337  1.00  0.00           H  
ATOM   2344  CB  GLN   147      25.787  32.009  59.125  1.00  0.00           C  
ATOM   2345  HB2 GLN   147      26.371  31.089  59.085  1.00  0.00           H  
ATOM   2346  HB3 GLN   147      26.325  32.722  59.751  1.00  0.00           H  
ATOM   2347  CG  GLN   147      24.428  31.720  59.765  1.00  0.00           C  
ATOM   2348  HG2 GLN   147      23.731  32.540  59.704  1.00  0.00           H  
ATOM   2349  HG3 GLN   147      24.003  30.932  59.160  1.00  0.00           H  
ATOM   2350  CD  GLN   147      24.553  31.134  61.156  1.00  0.00           C  
ATOM   2351  OE1 GLN   147      25.537  30.470  61.484  1.00  0.00           O  
ATOM   2352  NE2 GLN   147      23.537  31.369  61.984  1.00  0.00           N  
ATOM   2353 HE21 GLN   147      22.773  31.957  61.689  1.00  0.00           H  
ATOM   2354 HE22 GLN   147      23.581  31.019  62.929  1.00  0.00           H  
ATOM   2355  C   GLN   147      24.943  31.615  56.804  1.00  0.00           C  
ATOM   2356  O   GLN   147      25.490  30.580  56.398  1.00  0.00           O  
ATOM   2357  N   HIE   148      23.756  31.962  56.453  1.00  0.00           N  
ATOM   2358  H   HIE   148      23.356  32.825  56.794  1.00  0.00           H  
ATOM   2359  CA  HIE   148      22.928  31.080  55.648  1.00  0.00           C  
ATOM   2360  HA  HIE   148      23.404  30.109  55.508  1.00  0.00           H  
ATOM   2361  CB  HIE   148      21.600  30.814  56.343  1.00  0.00           C  
ATOM   2362  HB2 HIE   148      21.034  31.745  56.394  1.00  0.00           H  
ATOM   2363  HB3 HIE   148      21.022  30.100  55.755  1.00  0.00           H  
ATOM   2364  CG  HIE   148      21.740  30.267  57.726  1.00  0.00           C  
ATOM   2365  ND1 HIE   148      22.318  29.048  57.992  1.00  0.00           N  
ATOM   2366  CE1 HIE   148      22.303  28.837  59.296  1.00  0.00           C  
ATOM   2367  HE1 HIE   148      22.694  27.961  59.794  1.00  0.00           H  
ATOM   2368  NE2 HIE   148      21.725  29.869  59.890  1.00  0.00           N  
ATOM   2369  HE2 HIE   148      21.583  29.973  60.885  1.00  0.00           H  
ATOM   2370  CD2 HIE   148      21.365  30.783  58.921  1.00  0.00           C  
ATOM   2371  HD2 HIE   148      20.878  31.734  59.081  1.00  0.00           H  
ATOM   2372  C   HIE   148      22.693  31.662  54.257  1.00  0.00           C  
ATOM   2373  O   HIE   148      21.897  31.134  53.484  1.00  0.00           O  
ATOM   2374  N   ARG   149      23.381  32.763  53.937  1.00  0.00           N  
ATOM   2375  H   ARG   149      24.052  33.156  54.584  1.00  0.00           H  
ATOM   2376  CA  ARG   149      23.162  33.427  52.648  1.00  0.00           C  
ATOM   2377  HA  ARG   149      22.308  32.981  52.145  1.00  0.00           H  
ATOM   2378  CB  ARG   149      22.818  34.904  52.859  1.00  0.00           C  
ATOM   2379  HB2 ARG   149      23.627  35.380  53.416  1.00  0.00           H  
ATOM   2380  HB3 ARG   149      22.752  35.386  51.882  1.00  0.00           H  
ATOM   2381  CG  ARG   149      21.506  35.130  53.593  1.00  0.00           C  
ATOM   2382  HG2 ARG   149      20.693  34.670  53.029  1.00  0.00           H  
ATOM   2383  HG3 ARG   149      21.559  34.659  54.575  1.00  0.00           H  
ATOM   2384  CD  ARG   149      21.209  36.611  53.781  1.00  0.00           C  
ATOM   2385  HD2 ARG   149      22.066  37.079  54.269  1.00  0.00           H  
ATOM   2386  HD3 ARG   149      21.063  37.073  52.804  1.00  0.00           H  
ATOM   2387  NE  ARG   149      20.021  36.826  54.601  1.00  0.00           N  
ATOM   2388  HE  ARG   149      19.485  36.009  54.852  1.00  0.00           H  
ATOM   2389  CZ  ARG   149      19.600  38.011  55.031  1.00  0.00           C  
ATOM   2390  NH1 ARG   149      20.271  39.118  54.734  1.00  0.00           N  
ATOM   2391 HH11 ARG   149      19.962  40.011  55.089  1.00  0.00           H  
ATOM   2392 HH12 ARG   149      21.113  39.064  54.182  1.00  0.00           H  
ATOM   2393  NH2 ARG   149      18.521  38.092  55.773  1.00  0.00           N  
ATOM   2394 HH21 ARG   149      18.006  37.259  56.012  1.00  0.00           H  
ATOM   2395 HH22 ARG   149      18.213  38.991  56.112  1.00  0.00           H  
ATOM   2396  C   ARG   149      24.397  33.302  51.757  1.00  0.00           C  
ATOM   2397  O   ARG   149      25.521  33.502  52.210  1.00  0.00           O  
ATOM   2398  N   PRO   150      24.162  32.923  50.476  1.00  0.00           N  
ATOM   2399  CD  PRO   150      22.803  32.591  49.749  1.00  0.00           C  
ATOM   2400  HD2 PRO   150      22.043  33.351  49.934  1.00  0.00           H  
ATOM   2401  HD3 PRO   150      22.460  31.597  50.038  1.00  0.00           H  
ATOM   2402  CG  PRO   150      23.240  32.607  48.316  1.00  0.00           C  
ATOM   2403  HG2 PRO   150      23.059  33.603  47.908  1.00  0.00           H  
ATOM   2404  HG3 PRO   150      22.684  31.874  47.731  1.00  0.00           H  
ATOM   2405  CB  PRO   150      24.709  32.330  48.269  1.00  0.00           C  
ATOM   2406  HB2 PRO   150      25.156  32.720  47.354  1.00  0.00           H  
ATOM   2407  HB3 PRO   150      24.872  31.254  48.330  1.00  0.00           H  
ATOM   2408  CA  PRO   150      25.271  32.994  49.531  1.00  0.00           C  
ATOM   2409  HA  PRO   150      26.107  32.407  49.914  1.00  0.00           H  
ATOM   2410  C   PRO   150      25.709  34.427  49.242  1.00  0.00           C  
ATOM   2411  O   PRO   150      24.959  35.369  49.499  1.00  0.00           O  
ATOM   2412  N   PRO   151      26.959  34.576  48.742  1.00  0.00           N  
ATOM   2413  CD  PRO   151      27.412  35.953  48.074  1.00  0.00           C  
ATOM   2414  HD2 PRO   151      27.619  36.716  48.824  1.00  0.00           H  
ATOM   2415  HD3 PRO   151      26.658  36.288  47.362  1.00  0.00           H  
ATOM   2416  CG  PRO   151      28.662  35.533  47.359  1.00  0.00           C  
ATOM   2417  HG2 PRO   151      29.519  35.739  47.997  1.00  0.00           H  
ATOM   2418  HG3 PRO   151      28.776  36.073  46.418  1.00  0.00           H  
ATOM   2419  CB  PRO   151      28.600  34.056  47.132  1.00  0.00           C  
ATOM   2420  HB2 PRO   151      29.594  33.626  47.002  1.00  0.00           H  
ATOM   2421  HB3 PRO   151      27.994  33.857  46.247  1.00  0.00           H  
ATOM   2422  CA  PRO   151      27.881  33.498  48.363  1.00  0.00           C  
ATOM   2423  HA  PRO   151      27.360  32.588  48.071  1.00  0.00           H  
ATOM   2424  C   PRO   151      28.881  33.158  49.468  1.00  0.00           C  
ATOM   2425  O   PRO   151      29.600  32.158  49.375  1.00  0.00           O  
ATOM   2426  N   TYR   152      28.740  33.861  50.601  1.00  0.00           N  
ATOM   2427  H   TYR   152      28.098  34.636  50.678  1.00  0.00           H  
ATOM   2428  CA  TYR   152      29.865  33.732  51.515  1.00  0.00           C  
ATOM   2429  HA  TYR   152      30.721  33.246  51.044  1.00  0.00           H  
ATOM   2430  CB  TYR   152      30.365  35.115  51.953  1.00  0.00           C  
ATOM   2431  HB2 TYR   152      29.578  35.610  52.524  1.00  0.00           H  
ATOM   2432  HB3 TYR   152      31.219  34.984  52.619  1.00  0.00           H  
ATOM   2433  CG  TYR   152      30.787  36.002  50.812  1.00  0.00           C  
ATOM   2434  CD1 TYR   152      31.943  35.720  50.074  1.00  0.00           C  
ATOM   2435  HD1 TYR   152      32.537  34.852  50.322  1.00  0.00           H  
ATOM   2436  CE1 TYR   152      32.334  36.535  49.019  1.00  0.00           C  
ATOM   2437  HE1 TYR   152      33.231  36.304  48.464  1.00  0.00           H  
ATOM   2438  CZ  TYR   152      31.584  37.642  48.695  1.00  0.00           C  
ATOM   2439  OH  TYR   152      31.959  38.453  47.652  1.00  0.00           O  
ATOM   2440  HH  TYR   152      32.734  38.130  47.189  1.00  0.00           H  
ATOM   2441  CE2 TYR   152      30.428  37.944  49.406  1.00  0.00           C  
ATOM   2442  HE2 TYR   152      29.831  38.802  49.134  1.00  0.00           H  
ATOM   2443  CD2 TYR   152      30.037  37.121  50.460  1.00  0.00           C  
ATOM   2444  HD2 TYR   152      29.145  37.367  51.018  1.00  0.00           H  
ATOM   2445  C   TYR   152      29.490  32.900  52.734  1.00  0.00           C  
ATOM   2446  O   TYR   152      30.365  32.376  53.429  1.00  0.00           O  
ATOM   2447  N   TYR   153      28.225  32.845  52.976  1.00  0.00           N  
ATOM   2448  H   TYR   153      27.568  33.309  52.365  1.00  0.00           H  
ATOM   2449  CA  TYR   153      27.693  32.056  54.085  1.00  0.00           C  
ATOM   2450  HA  TYR   153      26.624  32.242  54.179  1.00  0.00           H  
ATOM   2451  CB  TYR   153      27.912  30.564  53.828  1.00  0.00           C  
ATOM   2452  HB2 TYR   153      28.971  30.330  53.723  1.00  0.00           H  
ATOM   2453  HB3 TYR   153      27.551  29.999  54.688  1.00  0.00           H  
ATOM   2454  CG  TYR   153      27.162  30.041  52.625  1.00  0.00           C  
ATOM   2455  CD1 TYR   153      25.803  29.720  52.710  1.00  0.00           C  
ATOM   2456  HD1 TYR   153      25.281  29.844  53.648  1.00  0.00           H  
ATOM   2457  CE1 TYR   153      25.115  29.236  51.609  1.00  0.00           C  
ATOM   2458  HE1 TYR   153      24.065  28.994  51.692  1.00  0.00           H  
ATOM   2459  CZ  TYR   153      25.771  29.080  50.406  1.00  0.00           C  
ATOM   2460  OH  TYR   153      25.084  28.603  49.308  1.00  0.00           O  
ATOM   2461  HH  TYR   153      25.648  28.476  48.544  1.00  0.00           H  
ATOM   2462  CE2 TYR   153      27.115  29.392  50.289  1.00  0.00           C  
ATOM   2463  HE2 TYR   153      27.631  29.264  49.349  1.00  0.00           H  
ATOM   2464  CD2 TYR   153      27.803  29.869  51.406  1.00  0.00           C  
ATOM   2465  HD2 TYR   153      28.849  30.124  51.309  1.00  0.00           H  
ATOM   2466  C   TYR   153      28.365  32.455  55.398  1.00  0.00           C  
ATOM   2467  O   TYR   153      28.693  31.599  56.218  1.00  0.00           O  
ATOM   2468  N   GLY   154      28.678  33.755  55.515  1.00  0.00           N  
ATOM   2469  H   GLY   154      28.416  34.383  54.769  1.00  0.00           H  
ATOM   2470  CA  GLY   154      29.131  34.349  56.757  1.00  0.00           C  
ATOM   2471  HA2 GLY   154      28.907  35.415  56.730  1.00  0.00           H  
ATOM   2472  HA3 GLY   154      28.591  33.910  57.597  1.00  0.00           H  
ATOM   2473  C   GLY   154      30.631  34.185  56.992  1.00  0.00           C  
ATOM   2474  O   GLY   154      31.131  34.521  58.062  1.00  0.00           O  
ATOM   2475  N   TYR   155      31.365  33.662  56.015  1.00  0.00           N  
ATOM   2476  H   TYR   155      30.937  33.373  55.146  1.00  0.00           H  
ATOM   2477  CA  TYR   155      32.803  33.459  56.203  1.00  0.00           C  
ATOM   2478  HA  TYR   155      33.000  33.303  57.257  1.00  0.00           H  
ATOM   2479  CB  TYR   155      33.256  32.185  55.492  1.00  0.00           C  
ATOM   2480  HB2 TYR   155      32.871  32.176  54.472  1.00  0.00           H  
ATOM   2481  HB3 TYR   155      34.345  32.197  55.422  1.00  0.00           H  
ATOM   2482  CG  TYR   155      32.865  30.916  56.203  1.00  0.00           C  
ATOM   2483  CD1 TYR   155      33.584  30.470  57.312  1.00  0.00           C  
ATOM   2484  HD1 TYR   155      34.460  31.017  57.632  1.00  0.00           H  
ATOM   2485  CE1 TYR   155      33.240  29.298  57.976  1.00  0.00           C  
ATOM   2486  HE1 TYR   155      33.860  28.790  58.660  1.00  0.00           H  
ATOM   2487  CZ  TYR   155      32.162  28.556  57.523  1.00  0.00           C  
ATOM   2488  OH  TYR   155      31.818  27.400  58.179  1.00  0.00           O  
ATOM   2489  HH  TYR   155      31.044  26.981  57.798  1.00  0.00           H  
ATOM   2490  CE2 TYR   155      31.428  28.978  56.429  1.00  0.00           C  
ATOM   2491  HE2 TYR   155      30.581  28.403  56.083  1.00  0.00           H  
ATOM   2492  CD2 TYR   155      31.787  30.150  55.773  1.00  0.00           C  
ATOM   2493  HD2 TYR   155      31.213  30.468  54.916  1.00  0.00           H  
ATOM   2494  C   TYR   155      33.584  34.658  55.695  1.00  0.00           C  
ATOM   2495  O   TYR   155      33.271  35.220  54.648  1.00  0.00           O  
ATOM   2496  N   VAL   156      34.490  35.013  56.468  1.00  0.00           N  
ATOM   2497  H   VAL   156      34.602  34.527  57.345  1.00  0.00           H  
ATOM   2498  CA  VAL   156      35.561  35.927  56.070  1.00  0.00           C  
ATOM   2499  HA  VAL   156      35.503  36.116  54.997  1.00  0.00           H  
ATOM   2500  CB  VAL   156      35.436  37.289  56.796  1.00  0.00           C  
ATOM   2501  HB  VAL   156      35.473  37.127  57.871  1.00  0.00           H  
ATOM   2502  CG1 VAL   156      36.592  38.212  56.406  1.00  0.00           C  
ATOM   2503 HG11 VAL   156      36.367  39.238  56.686  1.00  0.00           H  
ATOM   2504 HG12 VAL   156      37.503  37.897  56.914  1.00  0.00           H  
ATOM   2505 HG13 VAL   156      36.747  38.182  55.327  1.00  0.00           H  
ATOM   2506  CG2 VAL   156      34.100  37.941  56.476  1.00  0.00           C  
ATOM   2507 HG21 VAL   156      33.965  38.820  57.106  1.00  0.00           H  
ATOM   2508 HG22 VAL   156      34.081  38.253  55.431  1.00  0.00           H  
ATOM   2509 HG23 VAL   156      33.274  37.259  56.635  1.00  0.00           H  
ATOM   2510  C   VAL   156      36.920  35.294  56.367  1.00  0.00           C  
ATOM   2511  O   VAL   156      37.232  35.005  57.523  1.00  0.00           O  
ATOM   2512  N   LYS   157      37.686  35.033  55.296  1.00  0.00           N  
ATOM   2513  H   LYS   157      37.362  35.283  54.373  1.00  0.00           H  
ATOM   2514  CA  LYS   157      39.006  34.427  55.421  1.00  0.00           C  
ATOM   2515  HA  LYS   157      39.168  34.126  56.451  1.00  0.00           H  
ATOM   2516  CB  LYS   157      39.100  33.158  54.570  1.00  0.00           C  
ATOM   2517  HB2 LYS   157      39.046  33.436  53.516  1.00  0.00           H  
ATOM   2518  HB3 LYS   157      40.060  32.682  54.758  1.00  0.00           H  
ATOM   2519  CG  LYS   157      38.014  32.134  54.867  1.00  0.00           C  
ATOM   2520  HG2 LYS   157      38.133  31.767  55.887  1.00  0.00           H  
ATOM   2521  HG3 LYS   157      37.032  32.598  54.778  1.00  0.00           H  
ATOM   2522  CD  LYS   157      38.061  30.962  53.890  1.00  0.00           C  
ATOM   2523  HD2 LYS   157      38.003  31.345  52.870  1.00  0.00           H  
ATOM   2524  HD3 LYS   157      39.006  30.431  54.010  1.00  0.00           H  
ATOM   2525  CE  LYS   157      36.904  30.002  54.117  1.00  0.00           C  
ATOM   2526  HE2 LYS   157      36.962  29.613  55.132  1.00  0.00           H  
ATOM   2527  HE3 LYS   157      35.965  30.548  54.009  1.00  0.00           H  
ATOM   2528  NZ  LYS   157      36.928  28.869  53.140  1.00  0.00           N  
ATOM   2529  HZ1 LYS   157      37.791  28.353  53.243  1.00  0.00           H  
ATOM   2530  HZ2 LYS   157      36.148  28.250  53.310  1.00  0.00           H  
ATOM   2531  HZ3 LYS   157      36.870  29.226  52.196  1.00  0.00           H  
ATOM   2532  C   LYS   157      40.107  35.408  55.007  1.00  0.00           C  
ATOM   2533  O   LYS   157      40.014  36.046  53.960  1.00  0.00           O  
ATOM   2534  N   ARG   158      41.154  35.443  55.945  1.00  0.00           N  
ATOM   2535  H   ARG   158      41.161  34.870  56.776  1.00  0.00           H  
ATOM   2536  CA  ARG   158      42.225  36.398  55.679  1.00  0.00           C  
ATOM   2537  HA  ARG   158      42.228  36.663  54.621  1.00  0.00           H  
ATOM   2538  CB  ARG   158      42.014  37.679  56.492  1.00  0.00           C  
ATOM   2539  HB2 ARG   158      42.135  37.484  57.549  1.00  0.00           H  
ATOM   2540  HB3 ARG   158      42.813  38.374  56.227  1.00  0.00           H  
ATOM   2541  CG  ARG   158      40.693  38.385  56.203  1.00  0.00           C  
ATOM   2542  HG2 ARG   158      40.647  38.644  55.144  1.00  0.00           H  
ATOM   2543  HG3 ARG   158      39.862  37.722  56.442  1.00  0.00           H  
ATOM   2544  CD  ARG   158      40.537  39.646  57.039  1.00  0.00           C  
ATOM   2545  HD2 ARG   158      40.582  39.348  58.083  1.00  0.00           H  
ATOM   2546  HD3 ARG   158      41.366  40.327  56.849  1.00  0.00           H  
ATOM   2547  NE  ARG   158      39.240  40.288  56.796  1.00  0.00           N  
ATOM   2548  HE  ARG   158      38.444  39.909  57.290  1.00  0.00           H  
ATOM   2549  CZ  ARG   158      39.053  41.344  56.015  1.00  0.00           C  
ATOM   2550  NH1 ARG   158      40.076  41.900  55.367  1.00  0.00           N  
ATOM   2551 HH11 ARG   158      41.006  41.530  55.489  1.00  0.00           H  
ATOM   2552 HH12 ARG   158      39.894  42.586  54.651  1.00  0.00           H  
ATOM   2553  NH2 ARG   158      37.842  41.849  55.867  1.00  0.00           N  
ATOM   2554 HH21 ARG   158      37.710  42.721  55.374  1.00  0.00           H  
ATOM   2555 HH22 ARG   158      37.072  41.470  56.398  1.00  0.00           H  
ATOM   2556  C   ARG   158      43.584  35.796  55.999  1.00  0.00           C  
ATOM   2557  O   ARG   158      43.682  34.853  56.789  1.00  0.00           O  
ATOM   2558  N   ALA   159      44.557  36.375  55.343  1.00  0.00           N  
ATOM   2559  H   ALA   159      44.375  37.120  54.687  1.00  0.00           H  
ATOM   2560  CA  ALA   159      45.936  36.019  55.656  1.00  0.00           C  
ATOM   2561  HA  ALA   159      45.978  34.960  55.813  1.00  0.00           H  
ATOM   2562  CB  ALA   159      46.863  36.425  54.507  1.00  0.00           C  
ATOM   2563  HB1 ALA   159      47.880  36.098  54.726  1.00  0.00           H  
ATOM   2564  HB2 ALA   159      46.535  35.949  53.582  1.00  0.00           H  
ATOM   2565  HB3 ALA   159      46.854  37.508  54.380  1.00  0.00           H  
ATOM   2566  C   ALA   159      46.389  36.669  56.960  1.00  0.00           C  
ATOM   2567  O   ALA   159      47.227  36.119  57.679  1.00  0.00           O  
ATOM   2568  N   THR   160      45.814  37.821  57.234  1.00  0.00           N  
ATOM   2569  H   THR   160      45.126  38.217  56.612  1.00  0.00           H  
ATOM   2570  CA  THR   160      46.174  38.551  58.437  1.00  0.00           C  
ATOM   2571  HA  THR   160      47.115  38.173  58.839  1.00  0.00           H  
ATOM   2572  CB  THR   160      46.389  40.047  58.148  1.00  0.00           C  
ATOM   2573  HB  THR   160      46.625  40.566  59.077  1.00  0.00           H  
ATOM   2574  CG2 THR   160      47.535  40.254  57.164  1.00  0.00           C  
ATOM   2575 HG21 THR   160      47.693  41.322  57.013  1.00  0.00           H  
ATOM   2576 HG22 THR   160      48.449  39.817  57.567  1.00  0.00           H  
ATOM   2577 HG23 THR   160      47.309  39.792  56.203  1.00  0.00           H  
ATOM   2578  OG1 THR   160      45.189  40.597  57.593  1.00  0.00           O  
ATOM   2579  HG1 THR   160      44.741  41.097  58.282  1.00  0.00           H  
ATOM   2580  C   THR   160      45.096  38.390  59.515  1.00  0.00           C  
ATOM   2581  O   THR   160      43.928  38.171  59.187  1.00  0.00           O  
ATOM   2582  N   ASN   161      45.592  38.397  60.734  1.00  0.00           N  
ATOM   2583  H   ASN   161      46.580  38.520  60.897  1.00  0.00           H  
ATOM   2584  CA  ASN   161      44.678  38.300  61.875  1.00  0.00           C  
ATOM   2585  HA  ASN   161      43.930  37.539  61.652  1.00  0.00           H  
ATOM   2586  CB  ASN   161      45.424  37.845  63.125  1.00  0.00           C  
ATOM   2587  HB2 ASN   161      45.987  36.943  62.903  1.00  0.00           H  
ATOM   2588  HB3 ASN   161      46.145  38.608  63.425  1.00  0.00           H  
ATOM   2589  CG  ASN   161      44.494  37.548  64.281  1.00  0.00           C  
ATOM   2590  OD1 ASN   161      43.271  37.488  64.109  1.00  0.00           O  
ATOM   2591  ND2 ASN   161      45.064  37.359  65.468  1.00  0.00           N  
ATOM   2592 HD21 ASN   161      46.066  37.430  65.566  1.00  0.00           H  
ATOM   2593 HD22 ASN   161      44.485  37.209  66.281  1.00  0.00           H  
ATOM   2594  C   ASN   161      43.963  39.625  62.125  1.00  0.00           C  
ATOM   2595  O   ASN   161      44.248  40.305  63.109  1.00  0.00           O  
ATOM   2596  N   ARG   162      43.201  40.003  61.140  1.00  0.00           N  
ATOM   2597  H   ARG   162      43.051  39.389  60.353  1.00  0.00           H  
ATOM   2598  CA  ARG   162      42.381  41.206  61.249  1.00  0.00           C  
ATOM   2599  HA  ARG   162      42.618  41.732  62.177  1.00  0.00           H  
ATOM   2600  CB  ARG   162      42.701  42.177  60.109  1.00  0.00           C  
ATOM   2601  HB2 ARG   162      43.775  42.371  60.108  1.00  0.00           H  
ATOM   2602  HB3 ARG   162      42.447  41.701  59.161  1.00  0.00           H  
ATOM   2603  CG  ARG   162      41.975  43.509  60.218  1.00  0.00           C  
ATOM   2604  HG2 ARG   162      40.903  43.357  60.337  1.00  0.00           H  
ATOM   2605  HG3 ARG   162      42.346  44.037  61.098  1.00  0.00           H  
ATOM   2606  CD  ARG   162      42.209  44.380  58.984  1.00  0.00           C  
ATOM   2607  HD2 ARG   162      41.901  45.398  59.227  1.00  0.00           H  
ATOM   2608  HD3 ARG   162      43.271  44.386  58.735  1.00  0.00           H  
ATOM   2609  NE  ARG   162      41.428  43.919  57.843  1.00  0.00           N  
ATOM   2610  HE  ARG   162      40.848  43.104  57.981  1.00  0.00           H  
ATOM   2611  CZ  ARG   162      41.381  44.533  56.664  1.00  0.00           C  
ATOM   2612  NH1 ARG   162      42.068  45.650  56.453  1.00  0.00           N  
ATOM   2613 HH11 ARG   162      42.001  46.131  55.569  1.00  0.00           H  
ATOM   2614 HH12 ARG   162      42.615  46.050  57.200  1.00  0.00           H  
ATOM   2615  NH2 ARG   162      40.639  44.029  55.687  1.00  0.00           N  
ATOM   2616 HH21 ARG   162      39.811  43.547  56.002  1.00  0.00           H  
ATOM   2617 HH22 ARG   162      40.631  44.484  54.787  1.00  0.00           H  
ATOM   2618  C   ARG   162      40.897  40.857  61.234  1.00  0.00           C  
ATOM   2619  O   ARG   162      40.365  40.396  60.218  1.00  0.00           O  
ATOM   2620  N   GLU   163      40.381  41.175  62.328  1.00  0.00           N  
ATOM   2621  H   GLU   163      40.913  41.579  63.085  1.00  0.00           H  
ATOM   2622  CA  GLU   163      38.951  40.913  62.484  1.00  0.00           C  
ATOM   2623  HA  GLU   163      38.770  39.873  62.216  1.00  0.00           H  
ATOM   2624  CB  GLU   163      38.537  41.082  63.953  1.00  0.00           C  
ATOM   2625  HB2 GLU   163      39.132  40.399  64.560  1.00  0.00           H  
ATOM   2626  HB3 GLU   163      38.757  42.105  64.262  1.00  0.00           H  
ATOM   2627  CG  GLU   163      37.061  40.798  64.203  1.00  0.00           C  
ATOM   2628  HG2 GLU   163      36.451  41.459  63.618  1.00  0.00           H  
ATOM   2629  HG3 GLU   163      36.846  39.772  63.902  1.00  0.00           H  
ATOM   2630  CD  GLU   163      36.662  40.970  65.656  1.00  0.00           C  
ATOM   2631  OE1 GLU   163      35.482  40.702  65.999  1.00  0.00           O  
ATOM   2632  OE2 GLU   163      37.521  41.378  66.468  1.00  0.00           O  
ATOM   2633  C   GLU   163      38.123  41.828  61.593  1.00  0.00           C  
ATOM   2634  O   GLU   163      38.459  43.000  61.421  1.00  0.00           O  
ATOM   2635  N   PRO   164      37.076  41.161  60.953  1.00  0.00           N  
ATOM   2636  CD  PRO   164      36.647  39.637  60.796  1.00  0.00           C  
ATOM   2637  HD2 PRO   164      36.197  39.267  61.717  1.00  0.00           H  
ATOM   2638  HD3 PRO   164      37.474  39.016  60.455  1.00  0.00           H  
ATOM   2639  CG  PRO   164      35.607  39.806  59.718  1.00  0.00           C  
ATOM   2640  HG2 PRO   164      34.858  39.018  59.762  1.00  0.00           H  
ATOM   2641  HG3 PRO   164      36.116  39.766  58.760  1.00  0.00           H  
ATOM   2642  CB  PRO   164      34.998  41.162  59.859  1.00  0.00           C  
ATOM   2643  HB2 PRO   164      34.233  41.120  60.631  1.00  0.00           H  
ATOM   2644  HB3 PRO   164      34.634  41.567  58.945  1.00  0.00           H  
ATOM   2645  CA  PRO   164      36.154  42.074  60.281  1.00  0.00           C  
ATOM   2646  HA  PRO   164      36.650  42.462  59.394  1.00  0.00           H  
ATOM   2647  C   PRO   164      35.662  43.201  61.187  1.00  0.00           C  
ATOM   2648  O   PRO   164      35.287  42.957  62.328  1.00  0.00           O  
ATOM   2649  N   SER   165      35.818  44.419  60.625  1.00  0.00           N  
ATOM   2650  H   SER   165      36.338  44.539  59.787  1.00  0.00           H  
ATOM   2651  CA  SER   165      35.490  45.580  61.437  1.00  0.00           C  
ATOM   2652  HA  SER   165      34.693  45.326  62.135  1.00  0.00           H  
ATOM   2653  CB  SER   165      36.717  46.029  62.249  1.00  0.00           C  
ATOM   2654  HB2 SER   165      36.402  46.721  63.030  1.00  0.00           H  
ATOM   2655  HB3 SER   165      37.187  45.168  62.726  1.00  0.00           H  
ATOM   2656  OG  SER   165      37.654  46.685  61.406  1.00  0.00           O  
ATOM   2657  HG  SER   165      38.176  46.009  60.966  1.00  0.00           H  
ATOM   2658  C   SER   165      34.990  46.736  60.578  1.00  0.00           C  
ATOM   2659  O   SER   165      34.748  46.572  59.390  1.00  0.00           O  
ATOM   2660  N   ALA   166      34.811  47.908  61.296  1.00  0.00           N  
ATOM   2661  H   ALA   166      35.033  47.931  62.280  1.00  0.00           H  
ATOM   2662  CA  ALA   166      34.303  49.119  60.671  1.00  0.00           C  
ATOM   2663  HA  ALA   166      33.385  48.916  60.149  1.00  0.00           H  
ATOM   2664  CB  ALA   166      34.053  50.205  61.703  1.00  0.00           C  
ATOM   2665  HB1 ALA   166      33.650  51.093  61.214  1.00  0.00           H  
ATOM   2666  HB2 ALA   166      33.331  49.851  62.440  1.00  0.00           H  
ATOM   2667  HB3 ALA   166      34.985  50.464  62.207  1.00  0.00           H  
ATOM   2668  C   ALA   166      35.271  49.626  59.609  1.00  0.00           C  
ATOM   2669  O   ALA   166      34.912  50.462  58.765  1.00  0.00           O  
ATOM   2670  N   HIE   167      36.443  49.048  59.546  1.00  0.00           N  
ATOM   2671  H   HIE   167      36.695  48.340  60.222  1.00  0.00           H  
ATOM   2672  CA  HIE   167      37.436  49.447  58.562  1.00  0.00           C  
ATOM   2673  HA  HIE   167      37.363  50.520  58.382  1.00  0.00           H  
ATOM   2674  CB  HIE   167      38.850  49.158  59.078  1.00  0.00           C  
ATOM   2675  HB2 HIE   167      38.931  48.103  59.345  1.00  0.00           H  
ATOM   2676  HB3 HIE   167      39.564  49.352  58.276  1.00  0.00           H  
ATOM   2677  CG  HIE   167      39.248  50.002  60.249  1.00  0.00           C  
ATOM   2678  ND1 HIE   167      39.100  49.587  61.546  1.00  0.00           N  
ATOM   2679  CE1 HIE   167      39.529  50.533  62.359  1.00  0.00           C  
ATOM   2680  HE1 HIE   167      39.532  50.484  63.438  1.00  0.00           H  
ATOM   2681  NE2 HIE   167      39.959  51.548  61.625  1.00  0.00           N  
ATOM   2682  HE2 HIE   167      40.338  52.411  61.987  1.00  0.00           H  
ATOM   2683  CD2 HIE   167      39.787  51.244  60.296  1.00  0.00           C  
ATOM   2684  HD2 HIE   167      40.034  51.869  59.450  1.00  0.00           H  
ATOM   2685  C   HIE   167      37.209  48.736  57.226  1.00  0.00           C  
ATOM   2686  O   HIE   167      37.834  49.080  56.218  1.00  0.00           O  
ATOM   2687  N   ASP   168      36.342  47.783  57.242  1.00  0.00           N  
ATOM   2688  H   ASP   168      35.860  47.539  58.096  1.00  0.00           H  
ATOM   2689  CA  ASP   168      35.967  47.091  56.007  1.00  0.00           C  
ATOM   2690  HA  ASP   168      36.842  46.997  55.362  1.00  0.00           H  
ATOM   2691  CB  ASP   168      35.482  45.673  56.320  1.00  0.00           C  
ATOM   2692  HB2 ASP   168      34.606  45.701  56.960  1.00  0.00           H  
ATOM   2693  HB3 ASP   168      35.181  45.206  55.383  1.00  0.00           H  
ATOM   2694  CG  ASP   168      36.553  44.806  56.953  1.00  0.00           C  
ATOM   2695  OD1 ASP   168      37.498  44.396  56.249  1.00  0.00           O  
ATOM   2696  OD2 ASP   168      36.451  44.529  58.171  1.00  0.00           O  
ATOM   2697  C   ASP   168      34.881  47.861  55.257  1.00  0.00           C  
ATOM   2698  O   ASP   168      33.897  48.306  55.859  1.00  0.00           O  
ATOM   2699  N   TYR   169      35.045  48.056  53.921  1.00  0.00           N  
ATOM   2700  H   TYR   169      35.861  47.687  53.458  1.00  0.00           H  
ATOM   2701  CA  TYR   169      34.147  48.923  53.156  1.00  0.00           C  
ATOM   2702  HA  TYR   169      34.176  49.923  53.591  1.00  0.00           H  
ATOM   2703  CB  TYR   169      34.615  49.009  51.695  1.00  0.00           C  
ATOM   2704  HB2 TYR   169      34.088  49.835  51.217  1.00  0.00           H  
ATOM   2705  HB3 TYR   169      35.679  49.250  51.671  1.00  0.00           H  
ATOM   2706  CG  TYR   169      34.365  47.759  50.898  1.00  0.00           C  
ATOM   2707  CD1 TYR   169      35.311  46.740  50.835  1.00  0.00           C  
ATOM   2708  HD1 TYR   169      36.241  46.842  51.376  1.00  0.00           H  
ATOM   2709  CE1 TYR   169      35.076  45.584  50.093  1.00  0.00           C  
ATOM   2710  HE1 TYR   169      35.828  44.810  50.035  1.00  0.00           H  
ATOM   2711  CZ  TYR   169      33.881  45.443  49.414  1.00  0.00           C  
ATOM   2712  OH  TYR   169      33.647  44.302  48.679  1.00  0.00           O  
ATOM   2713  HH  TYR   169      32.783  44.301  48.261  1.00  0.00           H  
ATOM   2714  CE2 TYR   169      32.928  46.443  49.460  1.00  0.00           C  
ATOM   2715  HE2 TYR   169      31.998  46.332  48.922  1.00  0.00           H  
ATOM   2716  CD2 TYR   169      33.162  47.595  50.203  1.00  0.00           C  
ATOM   2717  HD2 TYR   169      32.403  48.364  50.246  1.00  0.00           H  
ATOM   2718  C   TYR   169      32.725  48.408  53.210  1.00  0.00           C  
ATOM   2719  O   TYR   169      31.771  49.181  53.039  1.00  0.00           O  
ATOM   2720  N   TRP   170      32.459  47.021  53.468  1.00  0.00           N  
ATOM   2721  H   TRP   170      33.242  46.402  53.618  1.00  0.00           H  
ATOM   2722  CA  TRP   170      31.131  46.412  53.476  1.00  0.00           C  
ATOM   2723  HA  TRP   170      30.453  47.005  52.861  1.00  0.00           H  
ATOM   2724  CB  TRP   170      31.193  44.998  52.882  1.00  0.00           C  
ATOM   2725  HB2 TRP   170      30.257  44.470  53.067  1.00  0.00           H  
ATOM   2726  HB3 TRP   170      31.299  45.094  51.801  1.00  0.00           H  
ATOM   2727  CG  TRP   170      32.334  44.177  53.382  1.00  0.00           C  
ATOM   2728  CD1 TRP   170      33.521  43.923  52.734  1.00  0.00           C  
ATOM   2729  HD1 TRP   170      33.760  44.263  51.745  1.00  0.00           H  
ATOM   2730  NE1 TRP   170      34.318  43.128  53.507  1.00  0.00           N  
ATOM   2731  HE1 TRP   170      35.231  42.802  53.229  1.00  0.00           H  
ATOM   2732  CE2 TRP   170      33.678  42.853  54.687  1.00  0.00           C  
ATOM   2733  CZ2 TRP   170      34.084  42.093  55.781  1.00  0.00           C  
ATOM   2734  HZ2 TRP   170      35.015  41.550  55.765  1.00  0.00           H  
ATOM   2735  CH2 TRP   170      33.225  41.988  56.843  1.00  0.00           C  
ATOM   2736  HH2 TRP   170      33.371  41.228  57.579  1.00  0.00           H  
ATOM   2737  CZ3 TRP   170      31.975  42.617  56.828  1.00  0.00           C  
ATOM   2738  HZ3 TRP   170      31.293  42.459  57.651  1.00  0.00           H  
ATOM   2739  CE3 TRP   170      31.553  43.375  55.734  1.00  0.00           C  
ATOM   2740  HE3 TRP   170      30.572  43.813  55.719  1.00  0.00           H  
ATOM   2741  CD2 TRP   170      32.428  43.498  54.640  1.00  0.00           C  
ATOM   2742  C   TRP   170      30.553  46.361  54.882  1.00  0.00           C  
ATOM   2743  O   TRP   170      29.428  45.923  55.085  1.00  0.00           O  
ATOM   2744  N   TRP   171      31.287  46.837  55.859  1.00  0.00           N  
ATOM   2745  H   TRP   171      32.195  47.230  55.652  1.00  0.00           H  
ATOM   2746  CA  TRP   171      30.928  46.677  57.265  1.00  0.00           C  
ATOM   2747  HA  TRP   171      30.796  45.615  57.474  1.00  0.00           H  
ATOM   2748  CB  TRP   171      32.037  47.205  58.179  1.00  0.00           C  
ATOM   2749  HB2 TRP   171      32.924  46.643  57.927  1.00  0.00           H  
ATOM   2750  HB3 TRP   171      32.222  48.258  57.963  1.00  0.00           H  
ATOM   2751  CG  TRP   171      31.740  47.056  59.640  1.00  0.00           C  
ATOM   2752  CD1 TRP   171      31.240  48.017  60.484  1.00  0.00           C  
ATOM   2753  HD1 TRP   171      30.974  49.023  60.191  1.00  0.00           H  
ATOM   2754  NE1 TRP   171      31.115  47.502  61.749  1.00  0.00           N  
ATOM   2755  HE1 TRP   171      30.769  48.023  62.541  1.00  0.00           H  
ATOM   2756  CE2 TRP   171      31.521  46.197  61.749  1.00  0.00           C  
ATOM   2757  CZ2 TRP   171      31.568  45.263  62.796  1.00  0.00           C  
ATOM   2758  HZ2 TRP   171      31.252  45.517  63.797  1.00  0.00           H  
ATOM   2759  CH2 TRP   171      32.037  44.005  62.484  1.00  0.00           C  
ATOM   2760  HH2 TRP   171      32.097  43.259  63.263  1.00  0.00           H  
ATOM   2761  CZ3 TRP   171      32.443  43.662  61.187  1.00  0.00           C  
ATOM   2762  HZ3 TRP   171      32.783  42.662  60.986  1.00  0.00           H  
ATOM   2763  CE3 TRP   171      32.381  44.587  60.156  1.00  0.00           C  
ATOM   2764  HE3 TRP   171      32.690  44.318  59.156  1.00  0.00           H  
ATOM   2765  CD2 TRP   171      31.928  45.880  60.437  1.00  0.00           C  
ATOM   2766  C   TRP   171      29.615  47.392  57.562  1.00  0.00           C  
ATOM   2767  O   TRP   171      28.709  46.822  58.187  1.00  0.00           O  
ATOM   2768  N   ALA   172      29.475  48.681  57.164  1.00  0.00           N  
ATOM   2769  H   ALA   172      30.232  49.129  56.668  1.00  0.00           H  
ATOM   2770  CA  ALA   172      28.271  49.462  57.421  1.00  0.00           C  
ATOM   2771  HA  ALA   172      28.161  49.567  58.501  1.00  0.00           H  
ATOM   2772  CB  ALA   172      28.397  50.861  56.820  1.00  0.00           C  
ATOM   2773  HB1 ALA   172      27.499  51.437  57.041  1.00  0.00           H  
ATOM   2774  HB2 ALA   172      29.259  51.369  57.254  1.00  0.00           H  
ATOM   2775  HB3 ALA   172      28.527  50.798  55.739  1.00  0.00           H  
ATOM   2776  C   ALA   172      27.021  48.767  56.882  1.00  0.00           C  
ATOM   2777  O   ALA   172      26.006  48.666  57.570  1.00  0.00           O  
ATOM   2778  N   GLU   173      27.209  48.275  55.671  1.00  0.00           N  
ATOM   2779  H   GLU   173      28.087  48.370  55.182  1.00  0.00           H  
ATOM   2780  CA  GLU   173      26.100  47.537  55.070  1.00  0.00           C  
ATOM   2781  HA  GLU   173      25.208  48.164  55.105  1.00  0.00           H  
ATOM   2782  CB  GLU   173      26.397  47.224  53.601  1.00  0.00           C  
ATOM   2783  HB2 GLU   173      26.622  48.152  53.074  1.00  0.00           H  
ATOM   2784  HB3 GLU   173      27.289  46.599  53.548  1.00  0.00           H  
ATOM   2785  CG  GLU   173      25.271  46.498  52.882  1.00  0.00           C  
ATOM   2786  HG2 GLU   173      25.616  46.257  51.875  1.00  0.00           H  
ATOM   2787  HG3 GLU   173      25.050  45.553  53.380  1.00  0.00           H  
ATOM   2788  CD  GLU   173      24.006  47.326  52.757  1.00  0.00           C  
ATOM   2789  OE1 GLU   173      22.912  46.740  52.640  1.00  0.00           O  
ATOM   2790  OE2 GLU   173      24.115  48.572  52.781  1.00  0.00           O  
ATOM   2791  C   GLU   173      25.803  46.248  55.828  1.00  0.00           C  
ATOM   2792  O   GLU   173      24.647  45.884  56.023  1.00  0.00           O  
ATOM   2793  N   HIE   174      26.803  45.502  56.210  1.00  0.00           N  
ATOM   2794  H   HIE   174      27.747  45.806  56.016  1.00  0.00           H  
ATOM   2795  CA  HIE   174      26.631  44.279  56.984  1.00  0.00           C  
ATOM   2796  HA  HIE   174      26.044  43.573  56.394  1.00  0.00           H  
ATOM   2797  CB  HIE   174      27.990  43.638  57.281  1.00  0.00           C  
ATOM   2798  HB2 HIE   174      28.445  43.355  56.333  1.00  0.00           H  
ATOM   2799  HB3 HIE   174      28.647  44.356  57.768  1.00  0.00           H  
ATOM   2800  CG  HIE   174      27.912  42.421  58.140  1.00  0.00           C  
ATOM   2801  ND1 HIE   174      27.990  42.480  59.515  1.00  0.00           N  
ATOM   2802  CE1 HIE   174      27.881  41.256  60.015  1.00  0.00           C  
ATOM   2803  HE1 HIE   174      27.977  40.981  61.052  1.00  0.00           H  
ATOM   2804  NE2 HIE   174      27.725  40.411  58.999  1.00  0.00           N  
ATOM   2805  HE2 HIE   174      27.775  39.408  59.075  1.00  0.00           H  
ATOM   2806  CD2 HIE   174      27.740  41.117  57.828  1.00  0.00           C  
ATOM   2807  HD2 HIE   174      27.656  40.708  56.832  1.00  0.00           H  
ATOM   2808  C   HIE   174      25.881  44.548  58.281  1.00  0.00           C  
ATOM   2809  O   HIE   174      24.990  43.791  58.656  1.00  0.00           O  
ATOM   2810  N   GLN   175      26.225  45.638  58.984  1.00  0.00           N  
ATOM   2811  H   GLN   175      26.963  46.239  58.647  1.00  0.00           H  
ATOM   2812  CA  GLN   175      25.568  45.986  60.234  1.00  0.00           C  
ATOM   2813  HA  GLN   175      25.640  45.137  60.915  1.00  0.00           H  
ATOM   2814  CB  GLN   175      26.240  47.201  60.875  1.00  0.00           C  
ATOM   2815  HB2 GLN   175      26.397  47.974  60.122  1.00  0.00           H  
ATOM   2816  HB3 GLN   175      25.572  47.612  61.634  1.00  0.00           H  
ATOM   2817  CG  GLN   175      27.568  46.884  61.546  1.00  0.00           C  
ATOM   2818  HG2 GLN   175      28.265  46.509  60.796  1.00  0.00           H  
ATOM   2819  HG3 GLN   175      27.988  47.805  61.950  1.00  0.00           H  
ATOM   2820  CD  GLN   175      27.443  45.884  62.671  1.00  0.00           C  
ATOM   2821  OE1 GLN   175      26.709  46.119  63.640  1.00  0.00           O  
ATOM   2822  NE2 GLN   175      28.147  44.767  62.562  1.00  0.00           N  
ATOM   2823 HE21 GLN   175      28.066  44.059  63.277  1.00  0.00           H  
ATOM   2824 HE22 GLN   175      28.729  44.607  61.753  1.00  0.00           H  
ATOM   2825  C   GLN   175      24.084  46.267  60.015  1.00  0.00           C  
ATOM   2826  O   GLN   175      23.240  45.896  60.828  1.00  0.00           O  
ATOM   2827  N   LYS   176      23.740  46.869  58.921  1.00  0.00           N  
ATOM   2828  H   LYS   176      24.459  47.135  58.262  1.00  0.00           H  
ATOM   2829  CA  LYS   176      22.365  47.252  58.609  1.00  0.00           C  
ATOM   2830  HA  LYS   176      21.904  47.697  59.493  1.00  0.00           H  
ATOM   2831  CB  LYS   176      22.350  48.283  57.476  1.00  0.00           C  
ATOM   2832  HB2 LYS   176      23.001  47.946  56.668  1.00  0.00           H  
ATOM   2833  HB3 LYS   176      21.334  48.341  57.081  1.00  0.00           H  
ATOM   2834  CG  LYS   176      22.756  49.681  57.906  1.00  0.00           C  
ATOM   2835  HG2 LYS   176      22.084  50.020  58.696  1.00  0.00           H  
ATOM   2836  HG3 LYS   176      23.768  49.659  58.307  1.00  0.00           H  
ATOM   2837  CD  LYS   176      22.693  50.666  56.749  1.00  0.00           C  
ATOM   2838  HD2 LYS   176      23.287  50.276  55.920  1.00  0.00           H  
ATOM   2839  HD3 LYS   176      21.658  50.769  56.420  1.00  0.00           H  
ATOM   2840  CE  LYS   176      23.240  52.033  57.140  1.00  0.00           C  
ATOM   2841  HE2 LYS   176      22.641  52.433  57.959  1.00  0.00           H  
ATOM   2842  HE3 LYS   176      24.270  51.915  57.483  1.00  0.00           H  
ATOM   2843  NZ  LYS   176      23.209  52.986  55.992  1.00  0.00           N  
ATOM   2844  HZ1 LYS   176      23.771  52.619  55.236  1.00  0.00           H  
ATOM   2845  HZ2 LYS   176      22.257  53.095  55.669  1.00  0.00           H  
ATOM   2846  HZ3 LYS   176      23.575  53.883  56.278  1.00  0.00           H  
ATOM   2847  C   LYS   176      21.537  46.033  58.218  1.00  0.00           C  
ATOM   2848  O   LYS   176      20.381  45.908  58.625  1.00  0.00           O  
ATOM   2849  N   THR   177      22.147  45.126  57.492  1.00  0.00           N  
ATOM   2850  H   THR   177      23.110  45.252  57.215  1.00  0.00           H  
ATOM   2851  CA  THR   177      21.365  44.056  56.882  1.00  0.00           C  
ATOM   2852  HA  THR   177      20.308  44.323  56.853  1.00  0.00           H  
ATOM   2853  CB  THR   177      21.803  43.806  55.429  1.00  0.00           C  
ATOM   2854  HB  THR   177      21.242  42.961  55.027  1.00  0.00           H  
ATOM   2855  CG2 THR   177      21.553  45.033  54.554  1.00  0.00           C  
ATOM   2856 HG21 THR   177      21.763  44.764  53.520  1.00  0.00           H  
ATOM   2857 HG22 THR   177      20.506  45.329  54.628  1.00  0.00           H  
ATOM   2858 HG23 THR   177      22.181  45.864  54.873  1.00  0.00           H  
ATOM   2859  OG1 THR   177      23.209  43.500  55.406  1.00  0.00           O  
ATOM   2860  HG1 THR   177      23.694  44.312  55.581  1.00  0.00           H  
ATOM   2861  C   THR   177      21.490  42.765  57.679  1.00  0.00           C  
ATOM   2862  O   THR   177      20.584  41.937  57.687  1.00  0.00           O  
ATOM   2863  N   CYM   178      22.521  42.505  58.375  1.00  0.00           N  
ATOM   2864  H   CYM   178      23.267  43.183  58.393  1.00  0.00           H  
ATOM   2865  CA  CYM   178      22.740  41.261  59.109  1.00  0.00           C  
ATOM   2866  HA  CYM   178      21.986  40.519  58.853  1.00  0.00           H  
ATOM   2867  CB  CYM   178      24.100  40.658  58.734  1.00  0.00           C  
ATOM   2868  HB3 CYM   178      24.890  41.365  58.982  1.00  0.00           H  
ATOM   2869  HB2 CYM   178      24.122  40.489  57.657  1.00  0.00           H  
ATOM   2870  SG  CYM   178      24.459  39.100  59.578  1.00  0.00           S  
ATOM   2871  C   CYM   178      22.678  41.489  60.609  1.00  0.00           C  
ATOM   2872  O   CYM   178      21.928  40.801  61.312  1.00  0.00           O  
ATOM   2873  N   GLY   179      23.443  42.576  61.156  1.00  0.00           N  
ATOM   2874  H   GLY   179      24.003  43.127  60.520  1.00  0.00           H  
ATOM   2875  CA  GLY   179      23.506  42.931  62.562  1.00  0.00           C  
ATOM   2876  HA2 GLY   179      23.967  43.914  62.655  1.00  0.00           H  
ATOM   2877  HA3 GLY   179      22.493  42.987  62.960  1.00  0.00           H  
ATOM   2878  C   GLY   179      24.303  41.947  63.390  1.00  0.00           C  
ATOM   2879  O   GLY   179      24.365  42.072  64.609  1.00  0.00           O  
ATOM   2880  N   GLY   180      24.850  40.880  62.765  1.00  0.00           N  
ATOM   2881  H   GLY   180      24.746  40.774  61.766  1.00  0.00           H  
ATOM   2882  CA  GLY   180      25.662  39.907  63.484  1.00  0.00           C  
ATOM   2883  HA2 GLY   180      25.188  39.667  64.437  1.00  0.00           H  
ATOM   2884  HA3 GLY   180      25.705  38.993  62.895  1.00  0.00           H  
ATOM   2885  C   GLY   180      27.068  40.379  63.734  1.00  0.00           C  
ATOM   2886  O   GLY   180      27.443  41.482  63.328  1.00  0.00           O  
ATOM   2887  N   THR   181      27.787  39.530  64.531  1.00  0.00           N  
ATOM   2888  H   THR   181      27.372  38.675  64.847  1.00  0.00           H  
ATOM   2889  CA  THR   181      29.209  39.763  64.812  1.00  0.00           C  
ATOM   2890  HA  THR   181      29.540  40.659  64.286  1.00  0.00           H  
ATOM   2891  CB  THR   181      29.459  39.985  66.312  1.00  0.00           C  
ATOM   2892  HB  THR   181      30.523  40.157  66.478  1.00  0.00           H  
ATOM   2893  CG2 THR   181      28.678  41.189  66.828  1.00  0.00           C  
ATOM   2894 HG21 THR   181      28.965  41.392  67.860  1.00  0.00           H  
ATOM   2895 HG22 THR   181      28.910  42.065  66.221  1.00  0.00           H  
ATOM   2896 HG23 THR   181      27.605  41.000  66.789  1.00  0.00           H  
ATOM   2897  OG1 THR   181      29.053  38.818  67.031  1.00  0.00           O  
ATOM   2898  HG1 THR   181      28.148  38.622  66.781  1.00  0.00           H  
ATOM   2899  C   THR   181      30.053  38.593  64.312  1.00  0.00           C  
ATOM   2900  O   THR   181      29.553  37.472  64.171  1.00  0.00           O  
ATOM   2901  N   TYR   182      31.271  38.889  63.968  1.00  0.00           N  
ATOM   2902  H   TYR   182      31.636  39.821  64.097  1.00  0.00           H  
ATOM   2903  CA  TYR   182      32.162  37.850  63.468  1.00  0.00           C  
ATOM   2904  HA  TYR   182      31.586  37.048  63.008  1.00  0.00           H  
ATOM   2905  CB  TYR   182      33.084  38.410  62.375  1.00  0.00           C  
ATOM   2906  HB2 TYR   182      33.469  39.382  62.689  1.00  0.00           H  
ATOM   2907  HB3 TYR   182      33.942  37.759  62.273  1.00  0.00           H  
ATOM   2908  CG  TYR   182      32.412  38.548  61.031  1.00  0.00           C  
ATOM   2909  CD1 TYR   182      32.459  37.517  60.093  1.00  0.00           C  
ATOM   2910  HD1 TYR   182      32.972  36.599  60.335  1.00  0.00           H  
ATOM   2911  CE1 TYR   182      31.850  37.640  58.859  1.00  0.00           C  
ATOM   2912  HE1 TYR   182      31.879  36.821  58.165  1.00  0.00           H  
ATOM   2913  CZ  TYR   182      31.178  38.807  58.531  1.00  0.00           C  
ATOM   2914  OH  TYR   182      30.568  38.935  57.312  1.00  0.00           O  
ATOM   2915  HH  TYR   182      30.702  38.169  56.748  1.00  0.00           H  
ATOM   2916  CE2 TYR   182      31.115  39.846  59.453  1.00  0.00           C  
ATOM   2917  HE2 TYR   182      30.597  40.760  59.205  1.00  0.00           H  
ATOM   2918  CD2 TYR   182      31.725  39.711  60.687  1.00  0.00           C  
ATOM   2919  HD2 TYR   182      31.661  40.522  61.398  1.00  0.00           H  
ATOM   2920  C   TYR   182      32.990  37.259  64.593  1.00  0.00           C  
ATOM   2921  O   TYR   182      33.568  37.995  65.406  1.00  0.00           O  
ATOM   2922  N   ILE   183      32.943  35.871  64.609  1.00  0.00           N  
ATOM   2923  H   ILE   183      32.397  35.380  63.916  1.00  0.00           H  
ATOM   2924  CA  ILE   183      33.678  35.080  65.593  1.00  0.00           C  
ATOM   2925  HA  ILE   183      34.124  35.752  66.329  1.00  0.00           H  
ATOM   2926  CB  ILE   183      32.740  34.115  66.343  1.00  0.00           C  
ATOM   2927  HB  ILE   183      32.301  33.432  65.613  1.00  0.00           H  
ATOM   2928  CG2 ILE   183      33.521  33.291  67.375  1.00  0.00           C  
ATOM   2929 HG21 ILE   183      34.238  32.640  66.877  1.00  0.00           H  
ATOM   2930 HG22 ILE   183      34.048  33.951  68.065  1.00  0.00           H  
ATOM   2931 HG23 ILE   183      32.845  32.652  67.941  1.00  0.00           H  
ATOM   2932  CG1 ILE   183      31.600  34.892  67.031  1.00  0.00           C  
ATOM   2933 HG12 ILE   183      31.991  35.435  67.893  1.00  0.00           H  
ATOM   2934 HG13 ILE   183      31.174  35.626  66.348  1.00  0.00           H  
ATOM   2935  CD1 ILE   183      30.443  34.021  67.468  1.00  0.00           C  
ATOM   2936 HD11 ILE   183      29.629  34.655  67.821  1.00  0.00           H  
ATOM   2937 HD12 ILE   183      30.089  33.422  66.629  1.00  0.00           H  
ATOM   2938 HD13 ILE   183      30.745  33.363  68.282  1.00  0.00           H  
ATOM   2939  C   ILE   183      34.795  34.302  64.890  1.00  0.00           C  
ATOM   2940  O   ILE   183      34.568  33.669  63.859  1.00  0.00           O  
ATOM   2941  N   LYS   184      35.951  34.396  65.437  1.00  0.00           N  
ATOM   2942  H   LYS   184      36.085  34.934  66.281  1.00  0.00           H  
ATOM   2943  CA  LYS   184      37.068  33.638  64.875  1.00  0.00           C  
ATOM   2944  HA  LYS   184      37.133  33.874  63.813  1.00  0.00           H  
ATOM   2945  CB  LYS   184      38.389  34.060  65.531  1.00  0.00           C  
ATOM   2946  HB2 LYS   184      38.389  35.150  65.596  1.00  0.00           H  
ATOM   2947  HB3 LYS   184      38.441  33.668  66.548  1.00  0.00           H  
ATOM   2948  CG  LYS   184      39.623  33.646  64.765  1.00  0.00           C  
ATOM   2949  HG2 LYS   184      39.726  32.560  64.784  1.00  0.00           H  
ATOM   2950  HG3 LYS   184      39.509  33.966  63.728  1.00  0.00           H  
ATOM   2951  CD  LYS   184      40.881  34.287  65.328  1.00  0.00           C  
ATOM   2952  HD2 LYS   184      40.716  35.358  65.455  1.00  0.00           H  
ATOM   2953  HD3 LYS   184      41.101  33.847  66.302  1.00  0.00           H  
ATOM   2954  CE  LYS   184      42.076  34.099  64.406  1.00  0.00           C  
ATOM   2955  HE2 LYS   184      42.236  33.033  64.247  1.00  0.00           H  
ATOM   2956  HE3 LYS   184      41.854  34.562  63.443  1.00  0.00           H  
ATOM   2957  NZ  LYS   184      43.318  34.712  64.968  1.00  0.00           N  
ATOM   2958  HZ1 LYS   184      43.581  34.224  65.815  1.00  0.00           H  
ATOM   2959  HZ2 LYS   184      44.068  34.603  64.299  1.00  0.00           H  
ATOM   2960  HZ3 LYS   184      43.168  35.693  65.155  1.00  0.00           H  
ATOM   2961  C   LYS   184      36.857  32.138  65.046  1.00  0.00           C  
ATOM   2962  O   LYS   184      36.639  31.662  66.171  1.00  0.00           O  
ATOM   2963  N   ILE   185      36.998  31.345  63.953  1.00  0.00           N  
ATOM   2964  H   ILE   185      37.172  31.738  63.043  1.00  0.00           H  
ATOM   2965  CA  ILE   185      36.639  29.931  64.078  1.00  0.00           C  
ATOM   2966  HA  ILE   185      36.365  29.669  65.099  1.00  0.00           H  
ATOM   2967  CB  ILE   185      35.428  29.572  63.187  1.00  0.00           C  
ATOM   2968  HB  ILE   185      35.247  28.500  63.285  1.00  0.00           H  
ATOM   2969  CG2 ILE   185      34.178  30.306  63.656  1.00  0.00           C  
ATOM   2970 HG21 ILE   185      33.288  29.823  63.254  1.00  0.00           H  
ATOM   2971 HG22 ILE   185      34.115  30.282  64.745  1.00  0.00           H  
ATOM   2972 HG23 ILE   185      34.194  31.337  63.319  1.00  0.00           H  
ATOM   2973  CG1 ILE   185      35.740  29.892  61.718  1.00  0.00           C  
ATOM   2974 HG12 ILE   185      35.758  30.974  61.579  1.00  0.00           H  
ATOM   2975 HG13 ILE   185      36.715  29.497  61.445  1.00  0.00           H  
ATOM   2976  CD1 ILE   185      34.748  29.298  60.734  1.00  0.00           C  
ATOM   2977 HD11 ILE   185      35.001  29.840  59.828  1.00  0.00           H  
ATOM   2978 HD12 ILE   185      34.922  28.227  60.626  1.00  0.00           H  
ATOM   2979 HD13 ILE   185      33.719  29.488  61.030  1.00  0.00           H  
ATOM   2980  C   ILE   185      37.834  29.056  63.734  1.00  0.00           C  
ATOM   2981  O   ILE   185      37.826  27.853  63.984  1.00  0.00           O  
ATOM   2982  N   LYS   186      38.834  29.720  63.093  1.00  0.00           N  
ATOM   2983  H   LYS   186      38.808  30.714  62.912  1.00  0.00           H  
ATOM   2984  CA  LYS   186      39.998  28.923  62.734  1.00  0.00           C  
ATOM   2985  HA  LYS   186      40.167  28.156  63.492  1.00  0.00           H  
ATOM   2986  CB  LYS   186      39.787  28.236  61.390  1.00  0.00           C  
ATOM   2987  HB2 LYS   186      38.858  27.666  61.390  1.00  0.00           H  
ATOM   2988  HB3 LYS   186      39.773  28.981  60.621  1.00  0.00           H  
ATOM   2989  CG  LYS   186      40.951  27.345  60.953  1.00  0.00           C  
ATOM   2990  HG2 LYS   186      41.860  27.939  60.859  1.00  0.00           H  
ATOM   2991  HG3 LYS   186      41.111  26.569  61.703  1.00  0.00           H  
ATOM   2992  CD  LYS   186      40.686  26.697  59.609  1.00  0.00           C  
ATOM   2993  HD2 LYS   186      39.804  26.059  59.684  1.00  0.00           H  
ATOM   2994  HD3 LYS   186      40.496  27.476  58.871  1.00  0.00           H  
ATOM   2995  CE  LYS   186      41.873  25.861  59.140  1.00  0.00           C  
ATOM   2996  HE2 LYS   186      42.755  26.502  59.078  1.00  0.00           H  
ATOM   2997  HE3 LYS   186      42.066  25.079  59.877  1.00  0.00           H  
ATOM   2998  NZ  LYS   186      41.623  25.236  57.812  1.00  0.00           N  
ATOM   2999  HZ1 LYS   186      42.420  24.673  57.549  1.00  0.00           H  
ATOM   3000  HZ2 LYS   186      40.799  24.655  57.858  1.00  0.00           H  
ATOM   3001  HZ3 LYS   186      41.486  25.958  57.118  1.00  0.00           H  
ATOM   3002  C   LYS   186      41.264  29.783  62.687  1.00  0.00           C  
ATOM   3003  O   LYS   186      41.193  30.986  62.406  1.00  0.00           O  
ATOM   3004  N   GLU   187      42.475  29.252  63.093  1.00  0.00           N  
ATOM   3005  H   GLU   187      42.477  28.300  63.432  1.00  0.00           H  
ATOM   3006  CA  GLU   187      43.799  29.814  62.859  1.00  0.00           C  
ATOM   3007  HA  GLU   187      43.787  30.449  61.987  1.00  0.00           H  
ATOM   3008  CB  GLU   187      44.213  30.705  64.046  1.00  0.00           C  
ATOM   3009  HB2 GLU   187      45.106  31.260  63.755  1.00  0.00           H  
ATOM   3010  HB3 GLU   187      43.417  31.420  64.247  1.00  0.00           H  
ATOM   3011  CG  GLU   187      44.518  29.931  65.312  1.00  0.00           C  
ATOM   3012  HG2 GLU   187      43.627  29.387  65.629  1.00  0.00           H  
ATOM   3013  HG3 GLU   187      45.322  29.219  65.136  1.00  0.00           H  
ATOM   3014  CD  GLU   187      44.982  30.822  66.453  1.00  0.00           C  
ATOM   3015  OE1 GLU   187      45.314  30.298  67.546  1.00  0.00           O  
ATOM   3016  OE2 GLU   187      45.014  32.060  66.265  1.00  0.00           O  
ATOM   3017  C   GLU   187      44.838  28.712  62.656  1.00  0.00           C  
ATOM   3018  O   GLU   187      44.748  27.642  63.249  1.00  0.00           O  
ATOM   3019  OXT GLU   187      45.785  28.881  61.891  1.00  0.00           O  
TER    3020      GLU   187 
ATOM   3020 ZN    ZN   188      49.575  43.140  34.281  1.00  0.00          ZN  
ATOM   3021 ZN    ZN   189      26.162  37.881  59.403  1.00  0.00          ZN    
END   
