# Supplementary material for: Allosteric activation of the SPRTN protease by ubiquitin maintains genome stability
Source: Nat Commun. 2025 Jul 21;16:5422. doi: 10.1038/s41467-025-61224-z (PMC12279946; doi:10.1038/s41467-025-61224-z)
Supplement: Supplementary file 4 — Supplementary Data 2 [file 41467_2025_61224_MOESM4_ESM.pdb]

CRYST1   99.357   71.538   91.221  90.00  90.00  90.00 P 1           1
ATOM      1  N   SER     1      18.591  29.207  47.489  1.00  0.00           N  
ATOM      2  H1  SER     1      17.916  29.428  48.207  1.00  0.00           H  
ATOM      3  H2  SER     1      18.115  29.027  46.616  1.00  0.00           H  
ATOM      4  H3  SER     1      19.111  28.381  47.752  1.00  0.00           H  
ATOM      5  CA  SER     1      19.513  30.324  47.317  1.00  0.00           C  
ATOM      6  HA  SER     1      18.944  31.203  47.014  1.00  0.00           H  
ATOM      7  CB  SER     1      20.216  30.641  48.634  1.00  0.00           C  
ATOM      8  HB2 SER     1      19.496  31.045  49.347  1.00  0.00           H  
ATOM      9  HB3 SER     1      20.647  29.726  49.042  1.00  0.00           H  
ATOM     10  OG  SER     1      21.263  31.578  48.431  1.00  0.00           O  
ATOM     11  HG  SER     1      21.763  31.672  49.246  1.00  0.00           H  
ATOM     12  C   SER     1      20.544  30.031  46.231  1.00  0.00           C  
ATOM     13  O   SER     1      20.888  28.871  46.001  1.00  0.00           O  
ATOM     14  N   LEU     2      20.685  30.945  45.169  1.00  0.00           N  
ATOM     15  H   LEU     2      20.229  31.842  45.250  1.00  0.00           H  
ATOM     16  CA  LEU     2      21.685  30.828  44.107  1.00  0.00           C  
ATOM     17  HA  LEU     2      21.433  29.965  43.490  1.00  0.00           H  
ATOM     18  CB  LEU     2      21.685  32.082  43.227  1.00  0.00           C  
ATOM     19  HB2 LEU     2      21.777  32.947  43.887  1.00  0.00           H  
ATOM     20  HB3 LEU     2      22.577  32.073  42.597  1.00  0.00           H  
ATOM     21  CG  LEU     2      20.450  32.269  42.324  1.00  0.00           C  
ATOM     22  HG  LEU     2      19.550  32.022  42.888  1.00  0.00           H  
ATOM     23  CD1 LEU     2      20.341  33.725  41.882  1.00  0.00           C  
ATOM     24 HD11 LEU     2      19.478  33.848  41.227  1.00  0.00           H  
ATOM     25 HD12 LEU     2      20.215  34.369  42.753  1.00  0.00           H  
ATOM     26 HD13 LEU     2      21.242  34.027  41.346  1.00  0.00           H  
ATOM     27  CD2 LEU     2      20.544  31.344  41.116  1.00  0.00           C  
ATOM     28 HD21 LEU     2      19.660  31.466  40.490  1.00  0.00           H  
ATOM     29 HD22 LEU     2      21.427  31.587  40.524  1.00  0.00           H  
ATOM     30 HD23 LEU     2      20.602  30.303  41.432  1.00  0.00           H  
ATOM     31  C   LEU     2      23.076  30.609  44.687  1.00  0.00           C  
ATOM     32  O   LEU     2      23.419  31.176  45.727  1.00  0.00           O  
ATOM     33  N   SER     3      23.810  29.578  44.143  1.00  0.00           N  
ATOM     34  H   SER     3      23.439  29.077  43.348  1.00  0.00           H  
ATOM     35  CA  SER     3      25.216  29.355  44.482  1.00  0.00           C  
ATOM     36  HA  SER     3      25.272  29.017  45.517  1.00  0.00           H  
ATOM     37  CB  SER     3      25.810  28.269  43.589  1.00  0.00           C  
ATOM     38  HB2 SER     3      25.400  27.296  43.861  1.00  0.00           H  
ATOM     39  HB3 SER     3      25.557  28.484  42.550  1.00  0.00           H  
ATOM     40  OG  SER     3      27.216  28.246  43.702  1.00  0.00           O  
ATOM     41  HG  SER     3      27.477  27.686  44.444  1.00  0.00           H  
ATOM     42  C   SER     3      26.013  30.641  44.350  1.00  0.00           C  
ATOM     43  O   SER     3      25.685  31.516  43.551  1.00  0.00           O  
ATOM     44  N   LEU     4      27.091  30.867  45.207  1.00  0.00           N  
ATOM     45  H   LEU     4      27.332  30.137  45.861  1.00  0.00           H  
ATOM     46  CA  LEU     4      27.950  32.043  45.221  1.00  0.00           C  
ATOM     47  HA  LEU     4      27.342  32.918  45.446  1.00  0.00           H  
ATOM     48  CB  LEU     4      29.044  31.891  46.280  1.00  0.00           C  
ATOM     49  HB2 LEU     4      29.604  30.978  46.064  1.00  0.00           H  
ATOM     50  HB3 LEU     4      29.739  32.726  46.174  1.00  0.00           H  
ATOM     51  CG  LEU     4      28.576  31.844  47.735  1.00  0.00           C  
ATOM     52  HG  LEU     4      27.879  31.015  47.864  1.00  0.00           H  
ATOM     53  CD1 LEU     4      29.763  31.598  48.665  1.00  0.00           C  
ATOM     54 HD11 LEU     4      30.200  30.628  48.479  1.00  0.00           H  
ATOM     55 HD12 LEU     4      30.530  32.352  48.480  1.00  0.00           H  
ATOM     56 HD13 LEU     4      29.414  31.740  49.666  1.00  0.00           H  
ATOM     57  CD2 LEU     4      27.857  33.135  48.106  1.00  0.00           C  
ATOM     58 HD21 LEU     4      27.676  33.179  49.181  1.00  0.00           H  
ATOM     59 HD22 LEU     4      28.448  33.995  47.796  1.00  0.00           H  
ATOM     60 HD23 LEU     4      26.891  33.177  47.602  1.00  0.00           H  
ATOM     61  C   LEU     4      28.576  32.269  43.850  1.00  0.00           C  
ATOM     62  O   LEU     4      29.013  33.381  43.537  1.00  0.00           O  
ATOM     63  N   VAL     5      28.622  31.242  43.017  1.00  0.00           N  
ATOM     64  H   VAL     5      28.253  30.342  43.292  1.00  0.00           H  
ATOM     65  CA  VAL     5      29.326  31.351  41.743  1.00  0.00           C  
ATOM     66  HA  VAL     5      29.672  32.367  41.558  1.00  0.00           H  
ATOM     67  CB  VAL     5      30.560  30.430  41.696  1.00  0.00           C  
ATOM     68  HB  VAL     5      30.980  30.438  40.689  1.00  0.00           H  
ATOM     69  CG1 VAL     5      31.661  30.941  42.635  1.00  0.00           C  
ATOM     70 HG11 VAL     5      32.547  30.311  42.538  1.00  0.00           H  
ATOM     71 HG12 VAL     5      31.930  31.962  42.365  1.00  0.00           H  
ATOM     72 HG13 VAL     5      31.324  30.920  43.672  1.00  0.00           H  
ATOM     73  CG2 VAL     5      30.185  28.996  42.057  1.00  0.00           C  
ATOM     74 HG21 VAL     5      31.032  28.342  41.855  1.00  0.00           H  
ATOM     75 HG22 VAL     5      29.923  28.910  43.112  1.00  0.00           H  
ATOM     76 HG23 VAL     5      29.347  28.654  41.450  1.00  0.00           H  
ATOM     77  C   VAL     5      28.372  31.016  40.597  1.00  0.00           C  
ATOM     78  O   VAL     5      28.810  30.613  39.517  1.00  0.00           O  
ATOM     79  N   ASP     6      27.091  31.082  40.907  1.00  0.00           N  
ATOM     80  H   ASP     6      26.787  31.373  41.825  1.00  0.00           H  
ATOM     81  CA  ASP     6      26.107  30.863  39.852  1.00  0.00           C  
ATOM     82  HA  ASP     6      26.207  29.835  39.501  1.00  0.00           H  
ATOM     83  CB  ASP     6      24.685  31.035  40.397  1.00  0.00           C  
ATOM     84  HB2 ASP     6      24.590  30.460  41.319  1.00  0.00           H  
ATOM     85  HB3 ASP     6      24.506  32.084  40.638  1.00  0.00           H  
ATOM     86  CG  ASP     6      23.622  30.555  39.431  1.00  0.00           C  
ATOM     87  OD1 ASP     6      23.200  31.328  38.544  1.00  0.00           O  
ATOM     88  OD2 ASP     6      23.185  29.391  39.563  1.00  0.00           O  
ATOM     89  C   ASP     6      26.341  31.812  38.677  1.00  0.00           C  
ATOM     90  O   ASP     6      26.622  32.992  38.876  1.00  0.00           O  
ATOM     91  N   ALA     7      26.154  31.359  37.442  1.00  0.00           N  
ATOM     92  H   ALA     7      25.862  30.399  37.334  1.00  0.00           H  
ATOM     93  CA  ALA     7      26.435  32.094  36.212  1.00  0.00           C  
ATOM     94  HA  ALA     7      27.485  32.391  36.216  1.00  0.00           H  
ATOM     95  CB  ALA     7      26.185  31.203  34.997  1.00  0.00           C  
ATOM     96  HB1 ALA     7      26.822  30.320  35.054  1.00  0.00           H  
ATOM     97  HB2 ALA     7      25.140  30.890  34.969  1.00  0.00           H  
ATOM     98  HB3 ALA     7      26.423  31.752  34.085  1.00  0.00           H  
ATOM     99  C   ALA     7      25.576  33.353  36.126  1.00  0.00           C  
ATOM    100  O   ALA     7      25.966  34.332  35.481  1.00  0.00           O  
ATOM    101  N   SER     8      24.450  33.318  36.743  1.00  0.00           N  
ATOM    102  H   SER     8      24.164  32.497  37.259  1.00  0.00           H  
ATOM    103  CA  SER     8      23.560  34.471  36.685  1.00  0.00           C  
ATOM    104  HA  SER     8      23.315  34.666  35.640  1.00  0.00           H  
ATOM    105  CB  SER     8      22.247  34.182  37.431  1.00  0.00           C  
ATOM    106  HB2 SER     8      21.554  35.006  37.258  1.00  0.00           H  
ATOM    107  HB3 SER     8      21.800  33.260  37.057  1.00  0.00           H  
ATOM    108  OG  SER     8      22.482  34.070  38.825  1.00  0.00           O  
ATOM    109  HG  SER     8      22.838  33.189  38.986  1.00  0.00           H  
ATOM    110  C   SER     8      24.216  35.715  37.263  1.00  0.00           C  
ATOM    111  O   SER     8      23.919  36.836  36.841  1.00  0.00           O  
ATOM    112  N   TRP     9      25.169  35.459  38.192  1.00  0.00           N  
ATOM    113  H   TRP     9      25.387  34.516  38.481  1.00  0.00           H  
ATOM    114  CA  TRP     9      25.810  36.589  38.849  1.00  0.00           C  
ATOM    115  HA  TRP     9      25.044  37.281  39.198  1.00  0.00           H  
ATOM    116  CB  TRP     9      26.638  36.116  40.052  1.00  0.00           C  
ATOM    117  HB2 TRP     9      27.330  35.322  39.773  1.00  0.00           H  
ATOM    118  HB3 TRP     9      27.194  36.976  40.390  1.00  0.00           H  
ATOM    119  CG  TRP     9      25.810  35.731  41.239  1.00  0.00           C  
ATOM    120  CD1 TRP     9      25.716  34.494  41.815  1.00  0.00           C  
ATOM    121  HD1 TRP     9      26.241  33.617  41.471  1.00  0.00           H  
ATOM    122  NE1 TRP     9      24.841  34.533  42.884  1.00  0.00           N  
ATOM    123  HE1 TRP     9      24.624  33.733  43.462  1.00  0.00           H  
ATOM    124  CE2 TRP     9      24.357  35.806  43.013  1.00  0.00           C  
ATOM    125  CZ2 TRP     9      23.466  36.336  43.940  1.00  0.00           C  
ATOM    126  HZ2 TRP     9      23.044  35.725  44.724  1.00  0.00           H  
ATOM    127  CH2 TRP     9      23.154  37.666  43.830  1.00  0.00           C  
ATOM    128  HH2 TRP     9      22.454  38.102  44.528  1.00  0.00           H  
ATOM    129  CZ3 TRP     9      23.700  38.472  42.825  1.00  0.00           C  
ATOM    130  HZ3 TRP     9      23.431  39.517  42.771  1.00  0.00           H  
ATOM    131  CE3 TRP     9      24.607  37.946  41.903  1.00  0.00           C  
ATOM    132  HE3 TRP     9      25.033  38.566  41.130  1.00  0.00           H  
ATOM    133  CD2 TRP     9      24.935  36.589  41.991  1.00  0.00           C  
ATOM    134  C   TRP     9      26.716  37.341  37.872  1.00  0.00           C  
ATOM    135  O   TRP     9      27.044  38.508  38.091  1.00  0.00           O  
ATOM    136  N   GLU    10      27.013  36.738  36.794  1.00  0.00           N  
ATOM    137  H   GLU    10      26.699  35.795  36.615  1.00  0.00           H  
ATOM    138  CA  GLU    10      27.857  37.405  35.809  1.00  0.00           C  
ATOM    139  HA  GLU    10      28.720  37.838  36.316  1.00  0.00           H  
ATOM    140  CB  GLU    10      28.357  36.402  34.770  1.00  0.00           C  
ATOM    141  HB2 GLU    10      27.509  35.966  34.243  1.00  0.00           H  
ATOM    142  HB3 GLU    10      28.952  36.937  34.029  1.00  0.00           H  
ATOM    143  CG  GLU    10      29.216  35.287  35.356  1.00  0.00           C  
ATOM    144  HG2 GLU    10      28.606  34.666  36.013  1.00  0.00           H  
ATOM    145  HG3 GLU    10      29.571  34.657  34.539  1.00  0.00           H  
ATOM    146  CD  GLU    10      30.419  35.797  36.134  1.00  0.00           C  
ATOM    147  OE1 GLU    10      30.857  35.114  37.087  1.00  0.00           O  
ATOM    148  OE2 GLU    10      30.919  36.889  35.794  1.00  0.00           O  
ATOM    149  C   GLU    10      27.107  38.542  35.122  1.00  0.00           C  
ATOM    150  O   GLU    10      27.716  39.498  34.645  1.00  0.00           O  
ATOM    151  N   SER    11      25.872  38.470  35.200  1.00  0.00           N  
ATOM    152  H   SER    11      25.435  37.672  35.637  1.00  0.00           H  
ATOM    153  CA  SER    11      25.029  39.492  34.583  1.00  0.00           C  
ATOM    154  HA  SER    11      25.607  40.122  33.906  1.00  0.00           H  
ATOM    155  CB  SER    11      23.935  38.844  33.739  1.00  0.00           C  
ATOM    156  HB2 SER    11      23.288  38.243  34.379  1.00  0.00           H  
ATOM    157  HB3 SER    11      23.338  39.622  33.262  1.00  0.00           H  
ATOM    158  OG  SER    11      24.497  38.010  32.739  1.00  0.00           O  
ATOM    159  HG  SER    11      25.058  38.548  32.175  1.00  0.00           H  
ATOM    160  C   SER    11      24.404  40.408  35.630  1.00  0.00           C  
ATOM    161  O   SER    11      24.326  41.625  35.427  1.00  0.00           O  
ATOM    162  N   VAL    12      24.076  39.891  36.704  1.00  0.00           N  
ATOM    163  H   VAL    12      24.213  38.898  36.834  1.00  0.00           H  
ATOM    164  CA  VAL    12      23.326  40.615  37.720  1.00  0.00           C  
ATOM    165  HA  VAL    12      22.590  41.257  37.232  1.00  0.00           H  
ATOM    166  CB  VAL    12      22.560  39.650  38.661  1.00  0.00           C  
ATOM    167  HB  VAL    12      23.268  38.930  39.074  1.00  0.00           H  
ATOM    168  CG1 VAL    12      21.935  40.414  39.825  1.00  0.00           C  
ATOM    169 HG11 VAL    12      21.315  39.737  40.414  1.00  0.00           H  
ATOM    170 HG12 VAL    12      22.706  40.812  40.484  1.00  0.00           H  
ATOM    171 HG13 VAL    12      21.316  41.231  39.452  1.00  0.00           H  
ATOM    172  CG2 VAL    12      21.497  38.875  37.892  1.00  0.00           C  
ATOM    173 HG21 VAL    12      21.040  38.132  38.547  1.00  0.00           H  
ATOM    174 HG22 VAL    12      20.726  39.559  37.536  1.00  0.00           H  
ATOM    175 HG23 VAL    12      21.927  38.363  37.034  1.00  0.00           H  
ATOM    176  C   VAL    12      24.263  41.508  38.524  1.00  0.00           C  
ATOM    177  O   VAL    12      23.935  42.664  38.809  1.00  0.00           O  
ATOM    178  N   ASP    13      25.419  41.000  38.778  1.00  0.00           N  
ATOM    179  H   ASP    13      25.652  40.071  38.456  1.00  0.00           H  
ATOM    180  CA  ASP    13      26.388  41.711  39.606  1.00  0.00           C  
ATOM    181  HA  ASP    13      26.301  42.783  39.428  1.00  0.00           H  
ATOM    182  CB  ASP    13      26.107  41.461  41.091  1.00  0.00           C  
ATOM    183  HB2 ASP    13      25.062  41.692  41.301  1.00  0.00           H  
ATOM    184  HB3 ASP    13      26.271  40.410  41.328  1.00  0.00           H  
ATOM    185  CG  ASP    13      26.966  42.324  42.006  1.00  0.00           C  
ATOM    186  OD1 ASP    13      27.404  43.414  41.581  1.00  0.00           O  
ATOM    187  OD2 ASP    13      27.200  41.910  43.163  1.00  0.00           O  
ATOM    188  C   ASP    13      27.810  41.289  39.263  1.00  0.00           C  
ATOM    189  O   ASP    13      28.497  40.664  40.079  1.00  0.00           O  
ATOM    190  N   PRO    14      28.263  41.641  38.083  1.00  0.00           N  
ATOM    191  CD  PRO    14      27.529  42.535  37.040  1.00  0.00           C  
ATOM    192  HD2 PRO    14      27.162  43.467  37.470  1.00  0.00           H  
ATOM    193  HD3 PRO    14      26.739  41.970  36.547  1.00  0.00           H  
ATOM    194  CG  PRO    14      28.669  42.781  36.095  1.00  0.00           C  
ATOM    195  HG2 PRO    14      29.210  43.669  36.427  1.00  0.00           H  
ATOM    196  HG3 PRO    14      28.303  42.945  35.081  1.00  0.00           H  
ATOM    197  CB  PRO    14      29.591  41.609  36.145  1.00  0.00           C  
ATOM    198  HB2 PRO    14      30.598  41.912  35.852  1.00  0.00           H  
ATOM    199  HB3 PRO    14      29.294  40.822  35.486  1.00  0.00           H  
ATOM    200  CA  PRO    14      29.560  41.148  37.606  1.00  0.00           C  
ATOM    201  HA  PRO    14      29.595  40.058  37.648  1.00  0.00           H  
ATOM    202  C   PRO    14      30.732  41.730  38.384  1.00  0.00           C  
ATOM    203  O   PRO    14      31.818  41.141  38.407  1.00  0.00           O  
ATOM    204  N   THR    15      30.529  42.914  39.040  1.00  0.00           N  
ATOM    205  H   THR    15      29.620  43.352  39.005  1.00  0.00           H  
ATOM    206  CA  THR    15      31.591  43.582  39.786  1.00  0.00           C  
ATOM    207  HA  THR    15      32.480  42.954  39.836  1.00  0.00           H  
ATOM    208  CB  THR    15      32.021  44.887  39.091  1.00  0.00           C  
ATOM    209  HB  THR    15      32.785  45.380  39.694  1.00  0.00           H  
ATOM    210  CG2 THR    15      32.599  44.609  37.708  1.00  0.00           C  
ATOM    211 HG21 THR    15      33.000  45.534  37.293  1.00  0.00           H  
ATOM    212 HG22 THR    15      33.405  43.879  37.784  1.00  0.00           H  
ATOM    213 HG23 THR    15      31.828  44.226  37.038  1.00  0.00           H  
ATOM    214  OG1 THR    15      30.888  45.754  38.958  1.00  0.00           O  
ATOM    215  HG1 THR    15      30.561  45.939  39.844  1.00  0.00           H  
ATOM    216  C   THR    15      31.138  43.891  41.210  1.00  0.00           C  
ATOM    217  O   THR    15      30.904  45.051  41.559  1.00  0.00           O  
ATOM    218  N   PRO    16      31.013  42.848  41.907  1.00  0.00           N  
ATOM    219  CD  PRO    16      31.591  41.383  41.710  1.00  0.00           C  
ATOM    220  HD2 PRO    16      32.618  41.387  41.347  1.00  0.00           H  
ATOM    221  HD3 PRO    16      30.933  40.805  41.063  1.00  0.00           H  
ATOM    222  CG  PRO    16      31.513  40.879  43.123  1.00  0.00           C  
ATOM    223  HG2 PRO    16      32.448  41.109  43.622  1.00  0.00           H  
ATOM    224  HG3 PRO    16      31.322  39.806  43.130  1.00  0.00           H  
ATOM    225  CB  PRO    16      30.450  41.637  43.843  1.00  0.00           C  
ATOM    226  HB2 PRO    16      30.593  41.627  44.922  1.00  0.00           H  
ATOM    227  HB3 PRO    16      29.494  41.182  43.601  1.00  0.00           H  
ATOM    228  CA  PRO    16      30.513  43.055  43.274  1.00  0.00           C  
ATOM    229  HA  PRO    16      29.512  43.490  43.256  1.00  0.00           H  
ATOM    230  C   PRO    16      31.450  43.926  44.107  1.00  0.00           C  
ATOM    231  O   PRO    16      32.646  44.043  43.791  1.00  0.00           O  
ATOM    232  N   ASP    17      30.857  44.586  45.078  1.00  0.00           N  
ATOM    233  H   ASP    17      29.865  44.478  45.230  1.00  0.00           H  
ATOM    234  CA  ASP    17      31.638  45.348  46.052  1.00  0.00           C  
ATOM    235  HA  ASP    17      32.302  46.026  45.514  1.00  0.00           H  
ATOM    236  CB  ASP    17      30.716  46.199  46.923  1.00  0.00           C  
ATOM    237  HB2 ASP    17      30.155  46.878  46.278  1.00  0.00           H  
ATOM    238  HB3 ASP    17      29.995  45.556  47.426  1.00  0.00           H  
ATOM    239  CG  ASP    17      31.466  47.019  47.956  1.00  0.00           C  
ATOM    240  OD1 ASP    17      31.591  46.582  49.118  1.00  0.00           O  
ATOM    241  OD2 ASP    17      31.935  48.121  47.602  1.00  0.00           O  
ATOM    242  C   ASP    17      32.474  44.418  46.929  1.00  0.00           C  
ATOM    243  O   ASP    17      31.943  43.535  47.599  1.00  0.00           O  
ATOM    244  N   LEU    18      33.771  44.629  46.946  1.00  0.00           N  
ATOM    245  H   LEU    18      34.144  45.393  46.402  1.00  0.00           H  
ATOM    246  CA  LEU    18      34.724  43.754  47.622  1.00  0.00           C  
ATOM    247  HA  LEU    18      34.591  42.746  47.226  1.00  0.00           H  
ATOM    248  CB  LEU    18      36.161  44.207  47.351  1.00  0.00           C  
ATOM    249  HB2 LEU    18      36.336  44.132  46.278  1.00  0.00           H  
ATOM    250  HB3 LEU    18      36.244  45.261  47.624  1.00  0.00           H  
ATOM    251  CG  LEU    18      37.263  43.441  48.083  1.00  0.00           C  
ATOM    252  HG  LEU    18      37.125  43.550  49.159  1.00  0.00           H  
ATOM    253  CD1 LEU    18      37.193  41.957  47.735  1.00  0.00           C  
ATOM    254 HD11 LEU    18      38.045  41.443  48.175  1.00  0.00           H  
ATOM    255 HD12 LEU    18      36.282  41.523  48.140  1.00  0.00           H  
ATOM    256 HD13 LEU    18      37.202  41.828  46.653  1.00  0.00           H  
ATOM    257  CD2 LEU    18      38.630  44.012  47.735  1.00  0.00           C  
ATOM    258 HD21 LEU    18      39.422  43.438  48.213  1.00  0.00           H  
ATOM    259 HD22 LEU    18      38.789  43.961  46.660  1.00  0.00           H  
ATOM    260 HD23 LEU    18      38.692  45.051  48.060  1.00  0.00           H  
ATOM    261  C   LEU    18      34.458  43.723  49.122  1.00  0.00           C  
ATOM    262  O   LEU    18      34.404  42.648  49.727  1.00  0.00           O  
ATOM    263  N   GLN    19      34.216  44.840  49.763  1.00  0.00           N  
ATOM    264  H   GLN    19      34.194  45.706  49.240  1.00  0.00           H  
ATOM    265  CA  GLN    19      33.997  44.926  51.204  1.00  0.00           C  
ATOM    266  HA  GLN    19      34.824  44.429  51.713  1.00  0.00           H  
ATOM    267  CB  GLN    19      33.958  46.387  51.657  1.00  0.00           C  
ATOM    268  HB2 GLN    19      33.303  46.979  51.018  1.00  0.00           H  
ATOM    269  HB3 GLN    19      33.529  46.408  52.660  1.00  0.00           H  
ATOM    270  CG  GLN    19      35.333  47.035  51.763  1.00  0.00           C  
ATOM    271  HG2 GLN    19      35.239  47.973  52.311  1.00  0.00           H  
ATOM    272  HG3 GLN    19      35.997  46.382  52.331  1.00  0.00           H  
ATOM    273  CD  GLN    19      35.943  47.340  50.407  1.00  0.00           C  
ATOM    274  OE1 GLN    19      35.240  47.441  49.399  1.00  0.00           O  
ATOM    275  NE2 GLN    19      37.263  47.473  50.372  1.00  0.00           N  
ATOM    276 HE21 GLN    19      37.807  47.357  51.215  1.00  0.00           H  
ATOM    277 HE22 GLN    19      37.711  47.669  49.491  1.00  0.00           H  
ATOM    278  C   GLN    19      32.716  44.215  51.610  1.00  0.00           C  
ATOM    279  O   GLN    19      32.685  43.508  52.622  1.00  0.00           O  
ATOM    280  N   ALA    20      31.755  44.418  50.786  1.00  0.00           N  
ATOM    281  H   ALA    20      31.865  45.003  49.970  1.00  0.00           H  
ATOM    282  CA  ALA    20      30.482  43.769  51.067  1.00  0.00           C  
ATOM    283  HA  ALA    20      30.167  44.040  52.076  1.00  0.00           H  
ATOM    284  CB  ALA    20      29.404  44.262  50.091  1.00  0.00           C  
ATOM    285  HB1 ALA    20      28.444  43.817  50.356  1.00  0.00           H  
ATOM    286  HB2 ALA    20      29.319  45.348  50.150  1.00  0.00           H  
ATOM    287  HB3 ALA    20      29.659  43.970  49.073  1.00  0.00           H  
ATOM    288  C   ALA    20      30.607  42.254  50.993  1.00  0.00           C  
ATOM    289  O   ALA    20      30.076  41.539  51.852  1.00  0.00           O  
ATOM    290  N   LEU    21      31.310  41.773  49.970  1.00  0.00           N  
ATOM    291  H   LEU    21      31.719  42.394  49.284  1.00  0.00           H  
ATOM    292  CA  LEU    21      31.529  40.338  49.856  1.00  0.00           C  
ATOM    293  HA  LEU    21      30.565  39.833  49.859  1.00  0.00           H  
ATOM    294  CB  LEU    21      32.294  40.016  48.571  1.00  0.00           C  
ATOM    295  HB2 LEU    21      33.139  40.698  48.473  1.00  0.00           H  
ATOM    296  HB3 LEU    21      32.704  39.010  48.677  1.00  0.00           H  
ATOM    297  CG  LEU    21      31.482  40.045  47.272  1.00  0.00           C  
ATOM    298  HG  LEU    21      31.081  41.046  47.124  1.00  0.00           H  
ATOM    299  CD1 LEU    21      32.380  39.705  46.085  1.00  0.00           C  
ATOM    300 HD11 LEU    21      31.771  39.421  45.236  1.00  0.00           H  
ATOM    301 HD12 LEU    21      33.011  40.560  45.843  1.00  0.00           H  
ATOM    302 HD13 LEU    21      33.013  38.850  46.327  1.00  0.00           H  
ATOM    303  CD2 LEU    21      30.310  39.084  47.356  1.00  0.00           C  
ATOM    304 HD21 LEU    21      29.566  39.438  48.069  1.00  0.00           H  
ATOM    305 HD22 LEU    21      29.813  39.023  46.387  1.00  0.00           H  
ATOM    306 HD23 LEU    21      30.655  38.091  47.642  1.00  0.00           H  
ATOM    307  C   LEU    21      32.294  39.812  51.063  1.00  0.00           C  
ATOM    308  O   LEU    21      31.950  38.769  51.622  1.00  0.00           O  
ATOM    309  N   PHE    22      33.286  40.535  51.450  1.00  0.00           N  
ATOM    310  H   PHE    22      33.509  41.388  50.957  1.00  0.00           H  
ATOM    311  CA  PHE    22      34.122  40.131  52.575  1.00  0.00           C  
ATOM    312  HA  PHE    22      34.574  39.165  52.344  1.00  0.00           H  
ATOM    313  CB  PHE    22      35.247  41.144  52.802  1.00  0.00           C  
ATOM    314  HB2 PHE    22      35.855  41.189  51.897  1.00  0.00           H  
ATOM    315  HB3 PHE    22      34.823  42.135  52.957  1.00  0.00           H  
ATOM    316  CG  PHE    22      36.138  40.812  53.966  1.00  0.00           C  
ATOM    317  CD1 PHE    22      35.911  41.379  55.216  1.00  0.00           C  
ATOM    318  HD1 PHE    22      35.094  42.071  55.360  1.00  0.00           H  
ATOM    319  CE1 PHE    22      36.740  41.074  56.294  1.00  0.00           C  
ATOM    320  HE1 PHE    22      36.543  41.502  57.266  1.00  0.00           H  
ATOM    321  CZ  PHE    22      37.794  40.195  56.130  1.00  0.00           C  
ATOM    322  HZ  PHE    22      38.389  39.914  56.967  1.00  0.00           H  
ATOM    323  CE2 PHE    22      38.029  39.623  54.888  1.00  0.00           C  
ATOM    324  HE2 PHE    22      38.841  38.924  54.769  1.00  0.00           H  
ATOM    325  CD2 PHE    22      37.200  39.933  53.809  1.00  0.00           C  
ATOM    326  HD2 PHE    22      37.379  39.468  52.853  1.00  0.00           H  
ATOM    327  C   PHE    22      33.294  39.980  53.841  1.00  0.00           C  
ATOM    328  O   PHE    22      33.380  38.961  54.528  1.00  0.00           O  
ATOM    329  N   VAL    23      32.497  40.949  54.145  1.00  0.00           N  
ATOM    330  H   VAL    23      32.447  41.758  53.541  1.00  0.00           H  
ATOM    331  CA  VAL    23      31.669  40.941  55.349  1.00  0.00           C  
ATOM    332  HA  VAL    23      32.312  40.799  56.220  1.00  0.00           H  
ATOM    333  CB  VAL    23      30.904  42.269  55.520  1.00  0.00           C  
ATOM    334  HB  VAL    23      30.417  42.515  54.575  1.00  0.00           H  
ATOM    335  CG1 VAL    23      29.826  42.141  56.591  1.00  0.00           C  
ATOM    336 HG11 VAL    23      29.396  43.122  56.794  1.00  0.00           H  
ATOM    337 HG12 VAL    23      29.016  41.492  56.257  1.00  0.00           H  
ATOM    338 HG13 VAL    23      30.253  41.745  57.514  1.00  0.00           H  
ATOM    339  CG2 VAL    23      31.872  43.402  55.864  1.00  0.00           C  
ATOM    340 HG21 VAL    23      31.388  44.362  55.669  1.00  0.00           H  
ATOM    341 HG22 VAL    23      32.149  43.347  56.920  1.00  0.00           H  
ATOM    342 HG23 VAL    23      32.779  43.339  55.260  1.00  0.00           H  
ATOM    343  C   VAL    23      30.685  39.771  55.294  1.00  0.00           C  
ATOM    344  O   VAL    23      30.513  39.047  56.278  1.00  0.00           O  
ATOM    345  N   GLN    24      30.122  39.650  54.114  1.00  0.00           N  
ATOM    346  H   GLN    24      30.326  40.286  53.355  1.00  0.00           H  
ATOM    347  CA  GLN    24      29.185  38.554  53.927  1.00  0.00           C  
ATOM    348  HA  GLN    24      28.378  38.659  54.655  1.00  0.00           H  
ATOM    349  CB  GLN    24      28.576  38.610  52.528  1.00  0.00           C  
ATOM    350  HB2 GLN    24      28.070  39.569  52.408  1.00  0.00           H  
ATOM    351  HB3 GLN    24      29.376  38.555  51.790  1.00  0.00           H  
ATOM    352  CG  GLN    24      27.576  37.495  52.247  1.00  0.00           C  
ATOM    353  HG2 GLN    24      28.045  36.523  52.403  1.00  0.00           H  
ATOM    354  HG3 GLN    24      26.740  37.584  52.942  1.00  0.00           H  
ATOM    355  CD  GLN    24      27.044  37.519  50.825  1.00  0.00           C  
ATOM    356  OE1 GLN    24      27.466  38.350  50.009  1.00  0.00           O  
ATOM    357  NE2 GLN    24      26.138  36.609  50.517  1.00  0.00           N  
ATOM    358 HE21 GLN    24      25.777  36.581  49.577  1.00  0.00           H  
ATOM    359 HE22 GLN    24      25.822  35.956  51.218  1.00  0.00           H  
ATOM    360  C   GLN    24      29.857  37.203  54.145  1.00  0.00           C  
ATOM    361  O   GLN    24      29.341  36.360  54.888  1.00  0.00           O  
ATOM    362  N   PHE    25      30.950  36.996  53.544  1.00  0.00           N  
ATOM    363  H   PHE    25      31.351  37.718  52.966  1.00  0.00           H  
ATOM    364  CA  PHE    25      31.638  35.713  53.638  1.00  0.00           C  
ATOM    365  HA  PHE    25      30.941  34.898  53.454  1.00  0.00           H  
ATOM    366  CB  PHE    25      32.786  35.646  52.638  1.00  0.00           C  
ATOM    367  HB2 PHE    25      33.411  36.529  52.767  1.00  0.00           H  
ATOM    368  HB3 PHE    25      33.384  34.755  52.834  1.00  0.00           H  
ATOM    369  CG  PHE    25      32.341  35.609  51.200  1.00  0.00           C  
ATOM    370  CD1 PHE    25      31.029  35.286  50.872  1.00  0.00           C  
ATOM    371  HD1 PHE    25      30.276  35.067  51.607  1.00  0.00           H  
ATOM    372  CE1 PHE    25      30.622  35.251  49.540  1.00  0.00           C  
ATOM    373  HE1 PHE    25      29.599  35.012  49.312  1.00  0.00           H  
ATOM    374  CZ  PHE    25      31.513  35.541  48.528  1.00  0.00           C  
ATOM    375  HZ  PHE    25      31.187  35.527  47.498  1.00  0.00           H  
ATOM    376  CE2 PHE    25      32.826  35.865  48.845  1.00  0.00           C  
ATOM    377  HE2 PHE    25      33.529  36.089  48.056  1.00  0.00           H  
ATOM    378  CD2 PHE    25      33.240  35.898  50.173  1.00  0.00           C  
ATOM    379  HD2 PHE    25      34.265  36.140  50.409  1.00  0.00           H  
ATOM    380  C   PHE    25      32.154  35.478  55.052  1.00  0.00           C  
ATOM    381  O   PHE    25      32.154  34.346  55.536  1.00  0.00           O  
ATOM    382  N   ASN    26      32.622  36.540  55.661  1.00  0.00           N  
ATOM    383  H   ASN    26      32.585  37.450  55.227  1.00  0.00           H  
ATOM    384  CA  ASN    26      33.060  36.415  57.052  1.00  0.00           C  
ATOM    385  HA  ASN    26      33.907  35.736  57.086  1.00  0.00           H  
ATOM    386  CB  ASN    26      33.536  37.767  57.583  1.00  0.00           C  
ATOM    387  HB2 ASN    26      34.305  38.167  56.922  1.00  0.00           H  
ATOM    388  HB3 ASN    26      32.702  38.469  57.593  1.00  0.00           H  
ATOM    389  CG  ASN    26      34.130  37.666  58.981  1.00  0.00           C  
ATOM    390  OD1 ASN    26      34.740  36.654  59.333  1.00  0.00           O  
ATOM    391  ND2 ASN    26      33.958  38.717  59.770  1.00  0.00           N  
ATOM    392 HD21 ASN    26      34.269  38.685  60.729  1.00  0.00           H  
ATOM    393 HD22 ASN    26      33.437  39.512  59.430  1.00  0.00           H  
ATOM    394  C   ASN    26      31.950  35.854  57.942  1.00  0.00           C  
ATOM    395  O   ASN    26      32.193  34.941  58.731  1.00  0.00           O  
ATOM    396  N   ASP    27      30.841  36.339  57.786  1.00  0.00           N  
ATOM    397  H   ASP    27      30.706  37.102  57.136  1.00  0.00           H  
ATOM    398  CA  ASP    27      29.700  35.897  58.599  1.00  0.00           C  
ATOM    399  HA  ASP    27      29.990  35.884  59.652  1.00  0.00           H  
ATOM    400  CB  ASP    27      28.529  36.857  58.442  1.00  0.00           C  
ATOM    401  HB2 ASP    27      28.330  37.023  57.382  1.00  0.00           H  
ATOM    402  HB3 ASP    27      27.642  36.400  58.884  1.00  0.00           H  
ATOM    403  CG  ASP    27      28.747  38.191  59.130  1.00  0.00           C  
ATOM    404  OD1 ASP    27      29.669  38.298  59.966  1.00  0.00           O  
ATOM    405  OD2 ASP    27      27.997  39.144  58.841  1.00  0.00           O  
ATOM    406  C   ASP    27      29.279  34.478  58.224  1.00  0.00           C  
ATOM    407  O   ASP    27      29.013  33.654  59.099  1.00  0.00           O  
ATOM    408  N   GLN    28      29.341  34.183  57.036  1.00  0.00           N  
ATOM    409  H   GLN    28      29.622  34.887  56.367  1.00  0.00           H  
ATOM    410  CA  GLN    28      28.779  32.930  56.544  1.00  0.00           C  
ATOM    411  HA  GLN    28      27.849  32.720  57.077  1.00  0.00           H  
ATOM    412  CB  GLN    28      28.450  33.045  55.052  1.00  0.00           C  
ATOM    413  HB2 GLN    28      27.844  33.943  54.919  1.00  0.00           H  
ATOM    414  HB3 GLN    28      29.372  33.168  54.482  1.00  0.00           H  
ATOM    415  CG  GLN    28      27.669  31.859  54.505  1.00  0.00           C  
ATOM    416  HG2 GLN    28      28.280  30.961  54.556  1.00  0.00           H  
ATOM    417  HG3 GLN    28      26.791  31.698  55.132  1.00  0.00           H  
ATOM    418  CD  GLN    28      27.200  32.070  53.083  1.00  0.00           C  
ATOM    419  OE1 GLN    28      27.404  33.139  52.497  1.00  0.00           O  
ATOM    420  NE2 GLN    28      26.560  31.055  52.513  1.00  0.00           N  
ATOM    421 HE21 GLN    28      26.253  31.154  51.558  1.00  0.00           H  
ATOM    422 HE22 GLN    28      26.387  30.214  53.039  1.00  0.00           H  
ATOM    423  C   GLN    28      29.747  31.769  56.770  1.00  0.00           C  
ATOM    424  O   GLN    28      29.326  30.660  57.099  1.00  0.00           O  
ATOM    425  N   PHE    29      31.044  32.055  56.622  1.00  0.00           N  
ATOM    426  H   PHE    29      31.361  32.979  56.384  1.00  0.00           H  
ATOM    427  CA  PHE    29      31.943  30.898  56.552  1.00  0.00           C  
ATOM    428  HA  PHE    29      31.425  29.952  56.698  1.00  0.00           H  
ATOM    429  CB  PHE    29      32.607  30.820  55.169  1.00  0.00           C  
ATOM    430  HB2 PHE    29      33.247  31.693  55.040  1.00  0.00           H  
ATOM    431  HB3 PHE    29      33.247  29.937  55.134  1.00  0.00           H  
ATOM    432  CG  PHE    29      31.638  30.742  54.028  1.00  0.00           C  
ATOM    433  CD1 PHE    29      30.747  29.676  53.927  1.00  0.00           C  
ATOM    434  HD1 PHE    29      30.750  28.896  54.675  1.00  0.00           H  
ATOM    435  CE1 PHE    29      29.841  29.601  52.872  1.00  0.00           C  
ATOM    436  HE1 PHE    29      29.142  28.780  52.815  1.00  0.00           H  
ATOM    437  CZ  PHE    29      29.826  30.594  51.907  1.00  0.00           C  
ATOM    438  HZ  PHE    29      29.062  30.523  51.158  1.00  0.00           H  
ATOM    439  CE2 PHE    29      30.700  31.660  51.997  1.00  0.00           C  
ATOM    440  HE2 PHE    29      30.678  32.453  51.267  1.00  0.00           H  
ATOM    441  CD2 PHE    29      31.607  31.730  53.059  1.00  0.00           C  
ATOM    442  HD2 PHE    29      32.276  32.575  53.124  1.00  0.00           H  
ATOM    443  C   PHE    29      32.997  30.965  57.638  1.00  0.00           C  
ATOM    444  O   PHE    29      33.716  29.988  57.880  1.00  0.00           O  
ATOM    445  N   PHE    30      33.107  32.137  58.263  1.00  0.00           N  
ATOM    446  H   PHE    30      32.526  32.937  58.049  1.00  0.00           H  
ATOM    447  CA  PHE    30      34.247  32.258  59.161  1.00  0.00           C  
ATOM    448  HA  PHE    30      34.775  31.321  59.324  1.00  0.00           H  
ATOM    449  CB  PHE    30      35.279  33.236  58.591  1.00  0.00           C  
ATOM    450  HB2 PHE    30      34.818  34.214  58.473  1.00  0.00           H  
ATOM    451  HB3 PHE    30      36.105  33.343  59.295  1.00  0.00           H  
ATOM    452  CG  PHE    30      35.872  32.805  57.278  1.00  0.00           C  
ATOM    453  CD1 PHE    30      36.896  31.867  57.231  1.00  0.00           C  
ATOM    454  HD1 PHE    30      37.263  31.432  58.147  1.00  0.00           H  
ATOM    455  CE1 PHE    30      37.435  31.465  56.013  1.00  0.00           C  
ATOM    456  HE1 PHE    30      38.224  30.729  55.992  1.00  0.00           H  
ATOM    457  CZ  PHE    30      36.958  32.004  54.833  1.00  0.00           C  
ATOM    458  HZ  PHE    30      37.373  31.690  53.887  1.00  0.00           H  
ATOM    459  CE2 PHE    30      35.943  32.941  54.864  1.00  0.00           C  
ATOM    460  HE2 PHE    30      35.566  33.357  53.941  1.00  0.00           H  
ATOM    461  CD2 PHE    30      35.396  33.338  56.083  1.00  0.00           C  
ATOM    462  HD2 PHE    30      34.600  34.058  56.088  1.00  0.00           H  
ATOM    463  C   PHE    30      33.802  32.713  60.544  1.00  0.00           C  
ATOM    464  O   PHE    30      34.552  33.392  61.247  1.00  0.00           O  
ATOM    465  N   TRP    31      32.536  32.559  60.888  1.00  0.00           N  
ATOM    466  H   TRP    31      31.921  32.120  60.219  1.00  0.00           H  
ATOM    467  CA  TRP    31      31.990  32.752  62.216  1.00  0.00           C  
ATOM    468  HA  TRP    31      30.907  32.633  62.168  1.00  0.00           H  
ATOM    469  CB  TRP    31      32.560  31.711  63.185  1.00  0.00           C  
ATOM    470  HB2 TRP    31      33.636  31.850  63.291  1.00  0.00           H  
ATOM    471  HB3 TRP    31      32.110  31.857  64.168  1.00  0.00           H  
ATOM    472  CG  TRP    31      32.294  30.293  62.778  1.00  0.00           C  
ATOM    473  CD1 TRP    31      31.169  29.559  63.044  1.00  0.00           C  
ATOM    474  HD1 TRP    31      30.308  29.924  63.588  1.00  0.00           H  
ATOM    475  NE1 TRP    31      31.294  28.293  62.513  1.00  0.00           N  
ATOM    476  HE1 TRP    31      30.577  27.584  62.569  1.00  0.00           H  
ATOM    477  CE2 TRP    31      32.513  28.191  61.903  1.00  0.00           C  
ATOM    478  CZ2 TRP    31      33.099  27.121  61.216  1.00  0.00           C  
ATOM    479  HZ2 TRP    31      32.586  26.177  61.112  1.00  0.00           H  
ATOM    480  CH2 TRP    31      34.349  27.309  60.700  1.00  0.00           C  
ATOM    481  HH2 TRP    31      34.827  26.495  60.176  1.00  0.00           H  
ATOM    482  CZ3 TRP    31      35.029  28.527  60.825  1.00  0.00           C  
ATOM    483  HZ3 TRP    31      36.014  28.636  60.394  1.00  0.00           H  
ATOM    484  CE3 TRP    31      34.450  29.598  61.497  1.00  0.00           C  
ATOM    485  HE3 TRP    31      34.989  30.525  61.618  1.00  0.00           H  
ATOM    486  CD2 TRP    31      33.169  29.437  62.044  1.00  0.00           C  
ATOM    487  C   TRP    31      32.294  34.158  62.731  1.00  0.00           C  
ATOM    488  O   TRP    31      32.568  34.348  63.919  1.00  0.00           O  
ATOM    489  N   GLY    32      32.513  35.120  61.856  1.00  0.00           N  
ATOM    490  H   GLY    32      32.399  34.926  60.870  1.00  0.00           H  
ATOM    491  CA  GLY    32      32.747  36.501  62.247  1.00  0.00           C  
ATOM    492  HA2 GLY    32      32.577  37.141  61.383  1.00  0.00           H  
ATOM    493  HA3 GLY    32      32.026  36.787  63.014  1.00  0.00           H  
ATOM    494  C   GLY    32      34.146  36.741  62.778  1.00  0.00           C  
ATOM    495  O   GLY    32      34.404  37.764  63.419  1.00  0.00           O  
ATOM    496  N   GLN    33      35.036  35.876  62.559  1.00  0.00           N  
ATOM    497  H   GLN    33      34.810  35.059  62.012  1.00  0.00           H  
ATOM    498  CA  GLN    33      36.349  35.930  63.200  1.00  0.00           C  
ATOM    499  HA  GLN    33      36.268  36.386  64.188  1.00  0.00           H  
ATOM    500  CB  GLN    33      36.919  34.521  63.372  1.00  0.00           C  
ATOM    501  HB2 GLN    33      36.904  34.014  62.406  1.00  0.00           H  
ATOM    502  HB3 GLN    33      37.961  34.581  63.691  1.00  0.00           H  
ATOM    503  CG  GLN    33      36.154  33.678  64.388  1.00  0.00           C  
ATOM    504  HG2 GLN    33      35.100  33.649  64.116  1.00  0.00           H  
ATOM    505  HG3 GLN    33      36.527  32.655  64.347  1.00  0.00           H  
ATOM    506  CD  GLN    33      36.318  34.172  65.809  1.00  0.00           C  
ATOM    507  OE1 GLN    33      37.435  34.375  66.294  1.00  0.00           O  
ATOM    508  NE2 GLN    33      35.200  34.369  66.497  1.00  0.00           N  
ATOM    509 HE21 GLN    33      34.304  34.208  66.060  1.00  0.00           H  
ATOM    510 HE22 GLN    33      35.260  34.732  67.435  1.00  0.00           H  
ATOM    511  C   GLN    33      37.318  36.780  62.372  1.00  0.00           C  
ATOM    512  O   GLN    33      38.482  36.935  62.747  1.00  0.00           O  
ATOM    513  N   LEU    34      36.880  37.356  61.278  1.00  0.00           N  
ATOM    514  H   LEU    34      35.928  37.212  60.970  1.00  0.00           H  
ATOM    515  CA  LEU    34      37.794  38.120  60.435  1.00  0.00           C  
ATOM    516  HA  LEU    34      38.829  38.001  60.749  1.00  0.00           H  
ATOM    517  CB  LEU    34      37.708  37.654  58.981  1.00  0.00           C  
ATOM    518  HB2 LEU    34      36.729  37.876  58.570  1.00  0.00           H  
ATOM    519  HB3 LEU    34      38.419  38.248  58.410  1.00  0.00           H  
ATOM    520  CG  LEU    34      38.083  36.194  58.716  1.00  0.00           C  
ATOM    521  HG  LEU    34      37.382  35.546  59.243  1.00  0.00           H  
ATOM    522  CD1 LEU    34      37.966  35.884  57.224  1.00  0.00           C  
ATOM    523 HD11 LEU    34      38.190  34.833  57.040  1.00  0.00           H  
ATOM    524 HD12 LEU    34      36.942  36.089  56.920  1.00  0.00           H  
ATOM    525 HD13 LEU    34      38.653  36.507  56.649  1.00  0.00           H  
ATOM    526  CD2 LEU    34      39.482  35.894  59.231  1.00  0.00           C  
ATOM    527 HD21 LEU    34      39.751  34.907  58.887  1.00  0.00           H  
ATOM    528 HD22 LEU    34      40.197  36.606  58.831  1.00  0.00           H  
ATOM    529 HD23 LEU    34      39.499  35.905  60.318  1.00  0.00           H  
ATOM    530  C   LEU    34      37.497  39.613  60.528  1.00  0.00           C  
ATOM    531  O   LEU    34      37.849  40.375  59.622  1.00  0.00           O  
ATOM    532  N   GLU    35      36.802  40.101  61.528  1.00  0.00           N  
ATOM    533  H   GLU    35      36.506  39.448  62.240  1.00  0.00           H  
ATOM    534  CA  GLU    35      36.349  41.480  61.700  1.00  0.00           C  
ATOM    535  HA  GLU    35      35.704  41.736  60.858  1.00  0.00           H  
ATOM    536  CB  GLU    35      35.536  41.637  62.981  1.00  0.00           C  
ATOM    537  HB2 GLU    35      36.090  41.184  63.805  1.00  0.00           H  
ATOM    538  HB3 GLU    35      35.426  42.702  63.191  1.00  0.00           H  
ATOM    539  CG  GLU    35      34.146  41.035  62.919  1.00  0.00           C  
ATOM    540  HG2 GLU    35      33.591  41.548  62.131  1.00  0.00           H  
ATOM    541  HG3 GLU    35      34.213  39.993  62.629  1.00  0.00           H  
ATOM    542  CD  GLU    35      33.365  41.176  64.216  1.00  0.00           C  
ATOM    543  OE1 GLU    35      32.185  40.746  64.263  1.00  0.00           O  
ATOM    544  OE2 GLU    35      33.927  41.723  65.185  1.00  0.00           O  
ATOM    545  C   GLU    35      37.521  42.453  61.685  1.00  0.00           C  
ATOM    546  O   GLU    35      37.404  43.574  61.185  1.00  0.00           O  
ATOM    547  N   ALA    36      38.654  42.008  62.185  1.00  0.00           N  
ATOM    548  H   ALA    36      38.709  41.073  62.559  1.00  0.00           H  
ATOM    549  CA  ALA    36      39.810  42.887  62.325  1.00  0.00           C  
ATOM    550  HA  ALA    36      39.478  43.921  62.430  1.00  0.00           H  
ATOM    551  CB  ALA    36      40.599  42.531  63.591  1.00  0.00           C  
ATOM    552  HB1 ALA    36      40.986  41.514  63.516  1.00  0.00           H  
ATOM    553  HB2 ALA    36      41.433  43.223  63.716  1.00  0.00           H  
ATOM    554  HB3 ALA    36      39.946  42.608  64.462  1.00  0.00           H  
ATOM    555  C   ALA    36      40.708  42.805  61.106  1.00  0.00           C  
ATOM    556  O   ALA    36      41.736  43.488  61.028  1.00  0.00           O  
ATOM    557  N   VAL    37      40.361  41.976  60.138  1.00  0.00           N  
ATOM    558  H   VAL    37      39.496  41.457  60.205  1.00  0.00           H  
ATOM    559  CA  VAL    37      41.161  41.820  58.927  1.00  0.00           C  
ATOM    560  HA  VAL    37      42.214  41.931  59.184  1.00  0.00           H  
ATOM    561  CB  VAL    37      40.978  40.418  58.302  1.00  0.00           C  
ATOM    562  HB  VAL    37      39.931  40.256  58.127  1.00  0.00           H  
ATOM    563  CG1 VAL    37      41.732  40.312  56.981  1.00  0.00           C  
ATOM    564 HG11 VAL    37      41.655  39.294  56.599  1.00  0.00           H  
ATOM    565 HG12 VAL    37      41.297  40.972  56.231  1.00  0.00           H  
ATOM    566 HG13 VAL    37      42.784  40.552  57.121  1.00  0.00           H  
ATOM    567  CG2 VAL    37      41.447  39.336  59.278  1.00  0.00           C  
ATOM    568 HG21 VAL    37      41.465  38.372  58.780  1.00  0.00           H  
ATOM    569 HG22 VAL    37      42.440  39.562  59.643  1.00  0.00           H  
ATOM    570 HG23 VAL    37      40.767  39.278  60.128  1.00  0.00           H  
ATOM    571  C   VAL    37      40.786  42.898  57.911  1.00  0.00           C  
ATOM    572  O   VAL    37      39.599  43.133  57.661  1.00  0.00           O  
ATOM    573  N   GLU    38      41.771  43.562  57.333  1.00  0.00           N  
ATOM    574  H   GLU    38      42.722  43.333  57.586  1.00  0.00           H  
ATOM    575  CA  GLU    38      41.576  44.551  56.278  1.00  0.00           C  
ATOM    576  HA  GLU    38      40.617  45.047  56.442  1.00  0.00           H  
ATOM    577  CB  GLU    38      42.661  45.629  56.341  1.00  0.00           C  
ATOM    578  HB2 GLU    38      42.657  46.078  57.335  1.00  0.00           H  
ATOM    579  HB3 GLU    38      43.631  45.153  56.188  1.00  0.00           H  
ATOM    580  CG  GLU    38      42.486  46.738  55.317  1.00  0.00           C  
ATOM    581  HG2 GLU    38      42.460  46.299  54.324  1.00  0.00           H  
ATOM    582  HG3 GLU    38      41.537  47.247  55.496  1.00  0.00           H  
ATOM    583  CD  GLU    38      43.626  47.746  55.325  1.00  0.00           C  
ATOM    584  OE1 GLU    38      43.361  48.965  55.380  1.00  0.00           O  
ATOM    585  OE2 GLU    38      44.798  47.309  55.270  1.00  0.00           O  
ATOM    586  C   GLU    38      41.568  43.898  54.903  1.00  0.00           C  
ATOM    587  O   GLU    38      42.396  43.031  54.614  1.00  0.00           O  
ATOM    588  N   VAL    39      40.599  44.336  54.114  1.00  0.00           N  
ATOM    589  H   VAL    39      39.944  45.038  54.427  1.00  0.00           H  
ATOM    590  CA  VAL    39      40.544  43.863  52.739  1.00  0.00           C  
ATOM    591  HA  VAL    39      41.417  43.266  52.521  1.00  0.00           H  
ATOM    592  CB  VAL    39      39.318  42.953  52.497  1.00  0.00           C  
ATOM    593  HB  VAL    39      39.377  42.110  53.187  1.00  0.00           H  
ATOM    594  CG1 VAL    39      38.021  43.715  52.770  1.00  0.00           C  
ATOM    595 HG11 VAL    39      37.189  43.022  52.710  1.00  0.00           H  
ATOM    596 HG12 VAL    39      38.017  44.154  53.768  1.00  0.00           H  
ATOM    597 HG13 VAL    39      37.840  44.484  52.021  1.00  0.00           H  
ATOM    598  CG2 VAL    39      39.333  42.406  51.071  1.00  0.00           C  
ATOM    599 HG21 VAL    39      38.519  41.690  50.946  1.00  0.00           H  
ATOM    600 HG22 VAL    39      39.193  43.220  50.367  1.00  0.00           H  
ATOM    601 HG23 VAL    39      40.279  41.905  50.868  1.00  0.00           H  
ATOM    602  C   VAL    39      40.513  45.051  51.782  1.00  0.00           C  
ATOM    603  O   VAL    39      39.751  46.004  51.989  1.00  0.00           O  
ATOM    604  N   LYS    40      41.435  45.004  50.704  1.00  0.00           N  
ATOM    605  H   LYS    40      42.048  44.207  50.598  1.00  0.00           H  
ATOM    606  CA  LYS    40      41.533  46.113  49.755  1.00  0.00           C  
ATOM    607  HA  LYS    40      40.546  46.566  49.641  1.00  0.00           H  
ATOM    608  CB  LYS    40      42.505  47.176  50.270  1.00  0.00           C  
ATOM    609  HB2 LYS    40      43.482  46.715  50.428  1.00  0.00           H  
ATOM    610  HB3 LYS    40      42.617  47.949  49.508  1.00  0.00           H  
ATOM    611  CG  LYS    40      42.056  47.848  51.559  1.00  0.00           C  
ATOM    612  HG2 LYS    40      41.078  48.307  51.408  1.00  0.00           H  
ATOM    613  HG3 LYS    40      41.998  47.115  52.355  1.00  0.00           H  
ATOM    614  CD  LYS    40      43.052  48.918  52.005  1.00  0.00           C  
ATOM    615  HD2 LYS    40      44.013  48.440  52.204  1.00  0.00           H  
ATOM    616  HD3 LYS    40      43.180  49.656  51.211  1.00  0.00           H  
ATOM    617  CE  LYS    40      42.583  49.621  53.270  1.00  0.00           C  
ATOM    618  HE2 LYS    40      41.716  50.206  52.962  1.00  0.00           H  
ATOM    619  HE3 LYS    40      42.122  48.900  53.935  1.00  0.00           H  
ATOM    620  NZ  LYS    40      43.576  50.637  53.739  1.00  0.00           N  
ATOM    621  HZ1 LYS    40      43.847  51.250  52.986  1.00  0.00           H  
ATOM    622  HZ2 LYS    40      43.177  51.165  54.503  1.00  0.00           H  
ATOM    623  HZ3 LYS    40      44.378  50.143  54.109  1.00  0.00           H  
ATOM    624  C   LYS    40      41.978  45.613  48.384  1.00  0.00           C  
ATOM    625  O   LYS    40      42.560  44.539  48.263  1.00  0.00           O  
ATOM    626  N   TRP    41      41.669  46.496  47.399  1.00  0.00           N  
ATOM    627  H   TRP    41      41.174  47.353  47.592  1.00  0.00           H  
ATOM    628  CA  TRP    41      42.236  46.269  46.071  1.00  0.00           C  
ATOM    629  HA  TRP    41      42.196  45.203  45.842  1.00  0.00           H  
ATOM    630  CB  TRP    41      41.415  47.012  45.009  1.00  0.00           C  
ATOM    631  HB2 TRP    41      41.326  48.063  45.288  1.00  0.00           H  
ATOM    632  HB3 TRP    41      41.949  46.967  44.059  1.00  0.00           H  
ATOM    633  CG  TRP    41      40.044  46.433  44.790  1.00  0.00           C  
ATOM    634  CD1 TRP    41      38.849  47.019  45.096  1.00  0.00           C  
ATOM    635  HD1 TRP    41      38.736  48.001  45.538  1.00  0.00           H  
ATOM    636  NE1 TRP    41      37.810  46.183  44.751  1.00  0.00           N  
ATOM    637  HE1 TRP    41      36.831  46.412  44.858  1.00  0.00           H  
ATOM    638  CE2 TRP    41      38.326  45.043  44.213  1.00  0.00           C  
ATOM    639  CZ2 TRP    41      37.677  43.906  43.718  1.00  0.00           C  
ATOM    640  HZ2 TRP    41      36.598  43.863  43.648  1.00  0.00           H  
ATOM    641  CH2 TRP    41      38.458  42.891  43.231  1.00  0.00           C  
ATOM    642  HH2 TRP    41      37.991  42.204  42.563  1.00  0.00           H  
ATOM    643  CZ3 TRP    41      39.861  42.980  43.226  1.00  0.00           C  
ATOM    644  HZ3 TRP    41      40.442  42.221  42.735  1.00  0.00           H  
ATOM    645  CE3 TRP    41      40.509  44.109  43.717  1.00  0.00           C  
ATOM    646  HE3 TRP    41      41.578  44.200  43.657  1.00  0.00           H  
ATOM    647  CD2 TRP    41      39.736  45.160  44.221  1.00  0.00           C  
ATOM    648  C   TRP    41      43.689  46.730  46.015  1.00  0.00           C  
ATOM    649  O   TRP    41      44.062  47.715  46.651  1.00  0.00           O  
ATOM    650  N   SER    42      44.507  45.980  45.273  1.00  0.00           N  
ATOM    651  H   SER    42      44.117  45.213  44.754  1.00  0.00           H  
ATOM    652  CA  SER    42      45.805  46.488  44.838  1.00  0.00           C  
ATOM    653  HA  SER    42      46.056  47.394  45.389  1.00  0.00           H  
ATOM    654  CB  SER    42      46.905  45.465  45.133  1.00  0.00           C  
ATOM    655  HB2 SER    42      47.020  45.355  46.211  1.00  0.00           H  
ATOM    656  HB3 SER    42      46.625  44.500  44.707  1.00  0.00           H  
ATOM    657  OG  SER    42      48.137  45.879  44.563  1.00  0.00           O  
ATOM    658  HG  SER    42      48.787  45.193  44.738  1.00  0.00           H  
ATOM    659  C   SER    42      45.796  46.824  43.350  1.00  0.00           C  
ATOM    660  O   SER    42      45.501  45.965  42.517  1.00  0.00           O  
ATOM    661  N   VAL    43      46.289  48.027  43.009  1.00  0.00           N  
ATOM    662  H   VAL    43      46.545  48.700  43.716  1.00  0.00           H  
ATOM    663  CA  VAL    43      46.304  48.433  41.608  1.00  0.00           C  
ATOM    664  HA  VAL    43      45.558  47.875  41.043  1.00  0.00           H  
ATOM    665  CB  VAL    43      45.956  49.933  41.448  1.00  0.00           C  
ATOM    666  HB  VAL    43      46.021  50.205  40.393  1.00  0.00           H  
ATOM    667  CG1 VAL    43      44.531  50.207  41.923  1.00  0.00           C  
ATOM    668 HG11 VAL    43      44.457  51.184  42.402  1.00  0.00           H  
ATOM    669 HG12 VAL    43      43.895  50.237  41.043  1.00  0.00           H  
ATOM    670 HG13 VAL    43      44.165  49.449  42.615  1.00  0.00           H  
ATOM    671  CG2 VAL    43      46.954  50.801  42.217  1.00  0.00           C  
ATOM    672 HG21 VAL    43      46.682  51.851  42.104  1.00  0.00           H  
ATOM    673 HG22 VAL    43      46.959  50.557  43.279  1.00  0.00           H  
ATOM    674 HG23 VAL    43      47.950  50.679  41.799  1.00  0.00           H  
ATOM    675  C   VAL    43      47.674  48.144  40.999  1.00  0.00           C  
ATOM    676  O   VAL    43      47.853  48.238  39.782  1.00  0.00           O  
ATOM    677  N   ARG    44      48.587  47.691  41.819  1.00  0.00           N  
ATOM    678  H   ARG    44      48.378  47.569  42.799  1.00  0.00           H  
ATOM    679  CA  ARG    44      49.958  47.488  41.366  1.00  0.00           C  
ATOM    680  HA  ARG    44      50.103  47.888  40.361  1.00  0.00           H  
ATOM    681  CB  ARG    44      50.943  48.207  42.289  1.00  0.00           C  
ATOM    682  HB2 ARG    44      50.786  47.824  43.300  1.00  0.00           H  
ATOM    683  HB3 ARG    44      51.947  47.941  41.951  1.00  0.00           H  
ATOM    684  CG  ARG    44      50.806  49.723  42.271  1.00  0.00           C  
ATOM    685  HG2 ARG    44      50.815  50.092  41.245  1.00  0.00           H  
ATOM    686  HG3 ARG    44      49.858  49.989  42.734  1.00  0.00           H  
ATOM    687  CD  ARG    44      51.919  50.394  43.061  1.00  0.00           C  
ATOM    688  HD2 ARG    44      52.623  50.838  42.355  1.00  0.00           H  
ATOM    689  HD3 ARG    44      51.493  51.188  43.677  1.00  0.00           H  
ATOM    690  NE  ARG    44      52.642  49.441  43.896  1.00  0.00           N  
ATOM    691  HE  ARG    44      52.406  48.465  43.812  1.00  0.00           H  
ATOM    692  CZ  ARG    44      53.615  49.769  44.747  1.00  0.00           C  
ATOM    693  NH1 ARG    44      53.993  51.027  44.894  1.00  0.00           N  
ATOM    694 HH11 ARG    44      53.523  51.750  44.371  1.00  0.00           H  
ATOM    695 HH12 ARG    44      54.768  51.261  45.495  1.00  0.00           H  
ATOM    696  NH2 ARG    44      54.204  48.816  45.458  1.00  0.00           N  
ATOM    697 HH21 ARG    44      53.906  47.857  45.373  1.00  0.00           H  
ATOM    698 HH22 ARG    44      54.957  49.052  46.086  1.00  0.00           H  
ATOM    699  C   ARG    44      50.298  45.996  41.304  1.00  0.00           C  
ATOM    700  O   ARG    44      51.349  45.621  40.784  1.00  0.00           O  
ATOM    701  N   MET    45      49.422  45.191  41.851  1.00  0.00           N  
ATOM    702  H   MET    45      48.563  45.555  42.238  1.00  0.00           H  
ATOM    703  CA  MET    45      49.693  43.758  41.935  1.00  0.00           C  
ATOM    704  HA  MET    45      50.752  43.608  42.156  1.00  0.00           H  
ATOM    705  CB  MET    45      48.892  43.121  43.073  1.00  0.00           C  
ATOM    706  HB2 MET    45      49.124  43.662  43.987  1.00  0.00           H  
ATOM    707  HB3 MET    45      47.825  43.216  42.874  1.00  0.00           H  
ATOM    708  CG  MET    45      49.256  41.672  43.345  1.00  0.00           C  
ATOM    709  HG2 MET    45      48.996  41.061  42.484  1.00  0.00           H  
ATOM    710  HG3 MET    45      50.334  41.609  43.495  1.00  0.00           H  
ATOM    711  SD  MET    45      48.436  41.012  44.848  1.00  0.00           S  
ATOM    712  CE  MET    45      46.759  40.746  44.207  1.00  0.00           C  
ATOM    713  HE1 MET    45      46.092  40.566  45.040  1.00  0.00           H  
ATOM    714  HE2 MET    45      46.519  41.708  43.786  1.00  0.00           H  
ATOM    715  HE3 MET    45      46.738  39.940  43.498  1.00  0.00           H  
ATOM    716  C   MET    45      49.362  43.062  40.616  1.00  0.00           C  
ATOM    717  O   MET    45      48.190  42.859  40.294  1.00  0.00           O  
ATOM    718  N   THR    46      50.413  42.555  39.864  1.00  0.00           N  
ATOM    719  H   THR    46      51.366  42.696  40.166  1.00  0.00           H  
ATOM    720  CA  THR    46      50.185  42.016  38.528  1.00  0.00           C  
ATOM    721  HA  THR    46      49.119  41.935  38.318  1.00  0.00           H  
ATOM    722  CB  THR    46      50.804  42.918  37.446  1.00  0.00           C  
ATOM    723  HB  THR    46      50.721  42.433  36.473  1.00  0.00           H  
ATOM    724  CG2 THR    46      50.089  44.262  37.380  1.00  0.00           C  
ATOM    725 HG21 THR    46      50.504  44.850  36.560  1.00  0.00           H  
ATOM    726 HG22 THR    46      49.028  44.101  37.189  1.00  0.00           H  
ATOM    727 HG23 THR    46      50.208  44.813  38.313  1.00  0.00           H  
ATOM    728  OG1 THR    46      52.185  43.141  37.751  1.00  0.00           O  
ATOM    729  HG1 THR    46      52.229  43.738  38.501  1.00  0.00           H  
ATOM    730  C   THR    46      50.759  40.605  38.411  1.00  0.00           C  
ATOM    731  O   THR    46      50.722  40.004  37.333  1.00  0.00           O  
ATOM    732  N   LEU    47      51.310  40.098  39.493  1.00  0.00           N  
ATOM    733  H   LEU    47      51.338  40.619  40.356  1.00  0.00           H  
ATOM    734  CA  LEU    47      51.935  38.781  39.427  1.00  0.00           C  
ATOM    735  HA  LEU    47      52.157  38.501  38.400  1.00  0.00           H  
ATOM    736  CB  LEU    47      53.247  38.769  40.218  1.00  0.00           C  
ATOM    737  HB2 LEU    47      53.048  39.160  41.218  1.00  0.00           H  
ATOM    738  HB3 LEU    47      53.565  37.731  40.338  1.00  0.00           H  
ATOM    739  CG  LEU    47      54.411  39.547  39.606  1.00  0.00           C  
ATOM    740  HG  LEU    47      54.107  40.585  39.464  1.00  0.00           H  
ATOM    741  CD1 LEU    47      55.611  39.535  40.548  1.00  0.00           C  
ATOM    742 HD11 LEU    47      56.427  40.115  40.117  1.00  0.00           H  
ATOM    743 HD12 LEU    47      55.334  39.979  41.505  1.00  0.00           H  
ATOM    744 HD13 LEU    47      55.947  38.510  40.714  1.00  0.00           H  
ATOM    745  CD2 LEU    47      54.790  38.965  38.247  1.00  0.00           C  
ATOM    746 HD21 LEU    47      55.683  39.464  37.872  1.00  0.00           H  
ATOM    747 HD22 LEU    47      54.989  37.896  38.336  1.00  0.00           H  
ATOM    748 HD23 LEU    47      53.990  39.130  37.525  1.00  0.00           H  
ATOM    749  C   LEU    47      50.995  37.707  39.966  1.00  0.00           C  
ATOM    750  O   LEU    47      51.118  36.533  39.606  1.00  0.00           O  
ATOM    751  N   CYS    48      50.183  38.087  40.897  1.00  0.00           N  
ATOM    752  H   CYS    48      50.159  39.052  41.191  1.00  0.00           H  
ATOM    753  CA  CYS    48      49.199  37.173  41.466  1.00  0.00           C  
ATOM    754  HA  CYS    48      49.015  36.350  40.774  1.00  0.00           H  
ATOM    755  CB  CYS    48      49.708  36.587  42.782  1.00  0.00           C  
ATOM    756  HB2 CYS    48      49.025  35.807  43.121  1.00  0.00           H  
ATOM    757  HB3 CYS    48      50.680  36.126  42.603  1.00  0.00           H  
ATOM    758  SG  CYS    48      49.886  37.807  44.102  1.00  0.00           S  
ATOM    759  HG  CYS    48      48.589  37.889  44.416  1.00  0.00           H  
ATOM    760  C   CYS    48      47.868  37.880  41.694  1.00  0.00           C  
ATOM    761  O   CYS    48      47.804  39.111  41.688  1.00  0.00           O  
ATOM    762  N   ALA    49      46.799  37.110  41.933  1.00  0.00           N  
ATOM    763  H   ALA    49      46.898  36.105  41.944  1.00  0.00           H  
ATOM    764  CA  ALA    49      45.454  37.675  41.997  1.00  0.00           C  
ATOM    765  HA  ALA    49      45.396  38.544  41.349  1.00  0.00           H  
ATOM    766  CB  ALA    49      44.427  36.668  41.483  1.00  0.00           C  
ATOM    767  HB1 ALA    49      43.427  37.096  41.552  1.00  0.00           H  
ATOM    768  HB2 ALA    49      44.641  36.452  40.438  1.00  0.00           H  
ATOM    769  HB3 ALA    49      44.466  35.751  42.073  1.00  0.00           H  
ATOM    770  C   ALA    49      45.107  38.104  43.420  1.00  0.00           C  
ATOM    771  O   ALA    49      44.212  38.928  43.627  1.00  0.00           O  
ATOM    772  N   GLY    50      45.840  37.579  44.444  1.00  0.00           N  
ATOM    773  H   GLY    50      46.565  36.903  44.256  1.00  0.00           H  
ATOM    774  CA  GLY    50      45.572  37.925  45.831  1.00  0.00           C  
ATOM    775  HA2 GLY    50      45.360  38.976  45.896  1.00  0.00           H  
ATOM    776  HA3 GLY    50      44.679  37.387  46.150  1.00  0.00           H  
ATOM    777  C   GLY    50      46.702  37.549  46.768  1.00  0.00           C  
ATOM    778  O   GLY    50      47.498  36.658  46.466  1.00  0.00           O  
ATOM    779  N   ILE    51      46.733  38.312  47.852  1.00  0.00           N  
ATOM    780  H   ILE    51      46.030  39.015  48.015  1.00  0.00           H  
ATOM    781  CA  ILE    51      47.718  38.021  48.888  1.00  0.00           C  
ATOM    782  HA  ILE    51      47.974  36.960  48.834  1.00  0.00           H  
ATOM    783  CB  ILE    51      49.008  38.848  48.688  1.00  0.00           C  
ATOM    784  HB  ILE    51      49.347  38.702  47.660  1.00  0.00           H  
ATOM    785  CG2 ILE    51      48.734  40.340  48.907  1.00  0.00           C  
ATOM    786 HG21 ILE    51      49.637  40.916  48.710  1.00  0.00           H  
ATOM    787 HG22 ILE    51      47.989  40.648  48.177  1.00  0.00           H  
ATOM    788 HG23 ILE    51      48.401  40.555  49.922  1.00  0.00           H  
ATOM    789  CG1 ILE    51      50.111  38.351  49.630  1.00  0.00           C  
ATOM    790 HG12 ILE    51      49.888  38.640  50.657  1.00  0.00           H  
ATOM    791 HG13 ILE    51      50.149  37.262  49.582  1.00  0.00           H  
ATOM    792  CD1 ILE    51      51.501  38.871  49.286  1.00  0.00           C  
ATOM    793 HD11 ILE    51      51.554  39.949  49.438  1.00  0.00           H  
ATOM    794 HD12 ILE    51      52.234  38.391  49.936  1.00  0.00           H  
ATOM    795 HD13 ILE    51      51.739  38.636  48.248  1.00  0.00           H  
ATOM    796  C   ILE    51      47.117  38.301  50.263  1.00  0.00           C  
ATOM    797  O   ILE    51      46.280  39.193  50.411  1.00  0.00           O  
ATOM    798  N   CYS    52      47.529  37.463  51.134  1.00  0.00           N  
ATOM    799  H   CYS    52      48.176  36.728  50.889  1.00  0.00           H  
ATOM    800  CA  CYS    52      47.198  37.678  52.536  1.00  0.00           C  
ATOM    801  HA  CYS    52      46.588  38.570  52.648  1.00  0.00           H  
ATOM    802  CB  CYS    52      46.372  36.511  53.075  1.00  0.00           C  
ATOM    803  HB2 CYS    52      45.480  36.396  52.457  1.00  0.00           H  
ATOM    804  HB3 CYS    52      46.960  35.595  53.000  1.00  0.00           H  
ATOM    805  SG  CYS    52      45.847  36.725  54.794  1.00  0.00           S  
ATOM    806  HG  CYS    52      45.059  37.786  54.579  1.00  0.00           H  
ATOM    807  C   CYS    52      48.460  37.850  53.372  1.00  0.00           C  
ATOM    808  O   CYS    52      49.360  37.010  53.325  1.00  0.00           O  
ATOM    809  N   SER    53      48.499  38.973  54.145  1.00  0.00           N  
ATOM    810  H   SER    53      47.722  39.611  54.147  1.00  0.00           H  
ATOM    811  CA  SER    53      49.665  39.283  54.966  1.00  0.00           C  
ATOM    812  HA  SER    53      50.429  38.516  54.834  1.00  0.00           H  
ATOM    813  CB  SER    53      50.284  40.613  54.536  1.00  0.00           C  
ATOM    814  HB2 SER    53      49.565  41.417  54.693  1.00  0.00           H  
ATOM    815  HB3 SER    53      51.171  40.809  55.139  1.00  0.00           H  
ATOM    816  OG  SER    53      50.652  40.578  53.169  1.00  0.00           O  
ATOM    817  HG  SER    53      51.092  41.403  52.949  1.00  0.00           H  
ATOM    818  C   SER    53      49.300  39.336  56.442  1.00  0.00           C  
ATOM    819  O   SER    53      48.224  39.818  56.809  1.00  0.00           O  
ATOM    820  N   TYR    54      50.171  38.742  57.270  1.00  0.00           N  
ATOM    821  H   TYR    54      51.008  38.324  56.892  1.00  0.00           H  
ATOM    822  CA  TYR    54      49.974  38.713  58.716  1.00  0.00           C  
ATOM    823  HA  TYR    54      49.213  39.446  58.980  1.00  0.00           H  
ATOM    824  CB  TYR    54      49.492  37.330  59.169  1.00  0.00           C  
ATOM    825  HB2 TYR    54      48.591  37.081  58.607  1.00  0.00           H  
ATOM    826  HB3 TYR    54      50.251  36.585  58.925  1.00  0.00           H  
ATOM    827  CG  TYR    54      49.151  37.255  60.638  1.00  0.00           C  
ATOM    828  CD1 TYR    54      49.728  36.287  61.450  1.00  0.00           C  
ATOM    829  HD1 TYR    54      50.424  35.575  61.030  1.00  0.00           H  
ATOM    830  CE1 TYR    54      49.413  36.212  62.809  1.00  0.00           C  
ATOM    831  HE1 TYR    54      49.842  35.438  63.430  1.00  0.00           H  
ATOM    832  CZ  TYR    54      48.517  37.113  63.341  1.00  0.00           C  
ATOM    833  OH  TYR    54      48.203  37.044  64.685  1.00  0.00           O  
ATOM    834  HH  TYR    54      47.676  37.816  64.945  1.00  0.00           H  
ATOM    835  CE2 TYR    54      47.931  38.084  62.559  1.00  0.00           C  
ATOM    836  HE2 TYR    54      47.242  38.795  62.989  1.00  0.00           H  
ATOM    837  CD2 TYR    54      48.252  38.149  61.200  1.00  0.00           C  
ATOM    838  HD2 TYR    54      47.827  38.927  60.592  1.00  0.00           H  
ATOM    839  C   TYR    54      51.257  39.082  59.450  1.00  0.00           C  
ATOM    840  O   TYR    54      52.314  38.496  59.200  1.00  0.00           O  
ATOM    841  N   GLU    55      51.142  40.080  60.325  1.00  0.00           N  
ATOM    842  H   GLU    55      50.251  40.542  60.453  1.00  0.00           H  
ATOM    843  CA  GLU    55      52.306  40.603  61.028  1.00  0.00           C  
ATOM    844  HA  GLU    55      53.193  40.496  60.403  1.00  0.00           H  
ATOM    845  CB  GLU    55      52.130  42.094  61.325  1.00  0.00           C  
ATOM    846  HB2 GLU    55      51.180  42.220  61.824  1.00  0.00           H  
ATOM    847  HB3 GLU    55      52.938  42.447  61.966  1.00  0.00           H  
ATOM    848  CG  GLU    55      52.079  42.969  60.075  1.00  0.00           C  
ATOM    849  HG2 GLU    55      53.021  42.860  59.535  1.00  0.00           H  
ATOM    850  HG3 GLU    55      51.275  42.631  59.421  1.00  0.00           H  
ATOM    851  CD  GLU    55      51.861  44.441  60.388  1.00  0.00           C  
ATOM    852  OE1 GLU    55      51.876  45.269  59.450  1.00  0.00           O  
ATOM    853  OE2 GLU    55      51.669  44.769  61.591  1.00  0.00           O  
ATOM    854  C   GLU    55      52.556  39.836  62.325  1.00  0.00           C  
ATOM    855  O   GLU    55      53.462  40.174  63.091  1.00  0.00           O  
ATOM    856  N   GLY    56      51.833  38.726  62.606  1.00  0.00           N  
ATOM    857  H   GLY    56      51.095  38.441  61.979  1.00  0.00           H  
ATOM    858  CA  GLY    56      52.025  37.954  63.825  1.00  0.00           C  
ATOM    859  HA2 GLY    56      51.836  36.905  63.603  1.00  0.00           H  
ATOM    860  HA3 GLY    56      53.060  38.029  64.158  1.00  0.00           H  
ATOM    861  C   GLY    56      51.109  38.385  64.966  1.00  0.00           C  
ATOM    862  O   GLY    56      50.167  39.150  64.747  1.00  0.00           O  
ATOM    863  N   LYS    57      51.378  37.744  66.185  1.00  0.00           N  
ATOM    864  H   LYS    57      52.155  37.106  66.267  1.00  0.00           H  
ATOM    865  CA  LYS    57      50.529  37.984  67.356  1.00  0.00           C  
ATOM    866  HA  LYS    57      49.530  37.615  67.116  1.00  0.00           H  
ATOM    867  CB  LYS    57      51.048  37.214  68.559  1.00  0.00           C  
ATOM    868  HB2 LYS    57      51.312  36.208  68.226  1.00  0.00           H  
ATOM    869  HB3 LYS    57      51.955  37.687  68.939  1.00  0.00           H  
ATOM    870  CG  LYS    57      50.033  37.073  69.685  1.00  0.00           C  
ATOM    871  HG2 LYS    57      49.804  38.061  70.087  1.00  0.00           H  
ATOM    872  HG3 LYS    57      49.116  36.635  69.288  1.00  0.00           H  
ATOM    873  CD  LYS    57      50.560  36.184  70.809  1.00  0.00           C  
ATOM    874  HD2 LYS    57      50.753  35.185  70.412  1.00  0.00           H  
ATOM    875  HD3 LYS    57      51.495  36.600  71.188  1.00  0.00           H  
ATOM    876  CE  LYS    57      49.565  36.083  71.950  1.00  0.00           C  
ATOM    877  HE2 LYS    57      49.412  37.081  72.365  1.00  0.00           H  
ATOM    878  HE3 LYS    57      48.611  35.714  71.569  1.00  0.00           H  
ATOM    879  NZ  LYS    57      50.056  35.175  73.028  1.00  0.00           N  
ATOM    880  HZ1 LYS    57      50.063  34.220  72.694  1.00  0.00           H  
ATOM    881  HZ2 LYS    57      50.992  35.446  73.298  1.00  0.00           H  
ATOM    882  HZ3 LYS    57      49.443  35.245  73.830  1.00  0.00           H  
ATOM    883  C   LYS    57      50.447  39.475  67.669  1.00  0.00           C  
ATOM    884  O   LYS    57      51.470  40.127  67.888  1.00  0.00           O  
ATOM    885  N   GLY    58      49.208  40.064  67.481  1.00  0.00           N  
ATOM    886  H   GLY    58      48.425  39.497  67.193  1.00  0.00           H  
ATOM    887  CA  GLY    58      48.965  41.465  67.794  1.00  0.00           C  
ATOM    888  HA2 GLY    58      47.944  41.567  68.163  1.00  0.00           H  
ATOM    889  HA3 GLY    58      49.642  41.795  68.583  1.00  0.00           H  
ATOM    890  C   GLY    58      49.132  42.383  66.591  1.00  0.00           C  
ATOM    891  O   GLY    58      48.883  43.586  66.685  1.00  0.00           O  
ATOM    892  N   GLY    59      49.671  41.762  65.450  1.00  0.00           N  
ATOM    893  H   GLY    59      49.899  40.782  65.440  1.00  0.00           H  
ATOM    894  CA  GLY    59      49.845  42.555  64.247  1.00  0.00           C  
ATOM    895  HA2 GLY    59      50.112  43.582  64.502  1.00  0.00           H  
ATOM    896  HA3 GLY    59      50.683  42.111  63.726  1.00  0.00           H  
ATOM    897  C   GLY    59      48.619  42.555  63.356  1.00  0.00           C  
ATOM    898  O   GLY    59      47.612  41.918  63.669  1.00  0.00           O  
ATOM    899  N   MET    60      48.725  43.387  62.325  1.00  0.00           N  
ATOM    900  H   MET    60      49.594  43.888  62.187  1.00  0.00           H  
ATOM    901  CA  MET    60      47.661  43.590  61.341  1.00  0.00           C  
ATOM    902  HA  MET    60      46.700  43.591  61.860  1.00  0.00           H  
ATOM    903  CB  MET    60      47.824  44.941  60.653  1.00  0.00           C  
ATOM    904  HB2 MET    60      48.831  45.006  60.238  1.00  0.00           H  
ATOM    905  HB3 MET    60      47.113  44.990  59.827  1.00  0.00           H  
ATOM    906  CG  MET    60      47.564  46.137  61.559  1.00  0.00           C  
ATOM    907  HG2 MET    60      46.589  46.015  62.031  1.00  0.00           H  
ATOM    908  HG3 MET    60      48.326  46.176  62.339  1.00  0.00           H  
ATOM    909  SD  MET    60      47.563  47.723  60.638  1.00  0.00           S  
ATOM    910  CE  MET    60      49.302  47.801  60.138  1.00  0.00           C  
ATOM    911  HE1 MET    60      49.502  48.768  59.676  1.00  0.00           H  
ATOM    912  HE2 MET    60      49.942  47.679  61.012  1.00  0.00           H  
ATOM    913  HE3 MET    60      49.518  47.011  59.419  1.00  0.00           H  
ATOM    914  C   MET    60      47.650  42.469  60.309  1.00  0.00           C  
ATOM    915  O   MET    60      48.706  41.973  59.919  1.00  0.00           O  
ATOM    916  N   CYS    61      46.418  41.851  60.106  1.00  0.00           N  
ATOM    917  H   CYS    61      45.605  42.223  60.575  1.00  0.00           H  
ATOM    918  CA  CYS    61      46.178  40.941  58.997  1.00  0.00           C  
ATOM    919  HA  CYS    61      47.137  40.595  58.646  1.00  0.00           H  
ATOM    920  CB  CYS    61      45.390  39.717  59.466  1.00  0.00           C  
ATOM    921  HB2 CYS    61      45.841  39.287  60.355  1.00  0.00           H  
ATOM    922  HB3 CYS    61      44.404  40.063  59.759  1.00  0.00           H  
ATOM    923  SG  CYS    61      45.218  38.435  58.208  1.00  0.00           S  
ATOM    924  HG  CYS    61      46.504  38.071  58.193  1.00  0.00           H  
ATOM    925  C   CYS    61      45.429  41.641  57.872  1.00  0.00           C  
ATOM    926  O   CYS    61      44.427  42.316  58.114  1.00  0.00           O  
ATOM    927  N   SER    62      46.005  41.488  56.638  1.00  0.00           N  
ATOM    928  H   SER    62      46.833  40.934  56.491  1.00  0.00           H  
ATOM    929  CA  SER    62      45.368  42.183  55.528  1.00  0.00           C  
ATOM    930  HA  SER    62      44.358  42.468  55.804  1.00  0.00           H  
ATOM    931  CB  SER    62      46.131  43.465  55.185  1.00  0.00           C  
ATOM    932  HB2 SER    62      45.598  43.999  54.397  1.00  0.00           H  
ATOM    933  HB3 SER    62      46.186  44.105  56.067  1.00  0.00           H  
ATOM    934  OG  SER    62      47.441  43.164  54.739  1.00  0.00           O  
ATOM    935  HG  SER    62      47.377  42.498  54.050  1.00  0.00           H  
ATOM    936  C   SER    62      45.283  41.289  54.294  1.00  0.00           C  
ATOM    937  O   SER    62      46.143  40.432  54.083  1.00  0.00           O  
ATOM    938  N   ILE    63      44.204  41.449  53.599  1.00  0.00           N  
ATOM    939  H   ILE    63      43.591  42.202  53.839  1.00  0.00           H  
ATOM    940  CA  ILE    63      43.982  40.809  52.302  1.00  0.00           C  
ATOM    941  HA  ILE    63      44.780  40.095  52.110  1.00  0.00           H  
ATOM    942  CB  ILE    63      42.650  40.025  52.286  1.00  0.00           C  
ATOM    943  HB  ILE    63      41.853  40.700  52.602  1.00  0.00           H  
ATOM    944  CG2 ILE    63      42.333  39.543  50.864  1.00  0.00           C  
ATOM    945 HG21 ILE    63      41.452  38.902  50.866  1.00  0.00           H  
ATOM    946 HG22 ILE    63      42.118  40.385  50.207  1.00  0.00           H  
ATOM    947 HG23 ILE    63      43.179  38.985  50.462  1.00  0.00           H  
ATOM    948  CG1 ILE    63      42.708  38.848  53.263  1.00  0.00           C  
ATOM    949 HG12 ILE    63      43.446  38.116  52.932  1.00  0.00           H  
ATOM    950 HG13 ILE    63      43.028  39.218  54.237  1.00  0.00           H  
ATOM    951  CD1 ILE    63      41.368  38.160  53.481  1.00  0.00           C  
ATOM    952 HD11 ILE    63      41.284  37.824  54.515  1.00  0.00           H  
ATOM    953 HD12 ILE    63      40.550  38.849  53.263  1.00  0.00           H  
ATOM    954 HD13 ILE    63      41.288  37.306  52.809  1.00  0.00           H  
ATOM    955  C   ILE    63      43.997  41.863  51.200  1.00  0.00           C  
ATOM    956  O   ILE    63      43.329  42.894  51.306  1.00  0.00           O  
ATOM    957  N   ARG    64      44.826  41.601  50.165  1.00  0.00           N  
ATOM    958  H   ARG    64      45.362  40.746  50.157  1.00  0.00           H  
ATOM    959  CA  ARG    64      44.843  42.430  48.966  1.00  0.00           C  
ATOM    960  HA  ARG    64      44.107  43.204  49.078  1.00  0.00           H  
ATOM    961  CB  ARG    64      46.201  43.113  48.802  1.00  0.00           C  
ATOM    962  HB2 ARG    64      46.976  42.366  48.718  1.00  0.00           H  
ATOM    963  HB3 ARG    64      46.184  43.688  47.875  1.00  0.00           H  
ATOM    964  CG  ARG    64      46.561  44.051  49.946  1.00  0.00           C  
ATOM    965  HG2 ARG    64      45.771  44.797  50.055  1.00  0.00           H  
ATOM    966  HG3 ARG    64      46.638  43.482  50.874  1.00  0.00           H  
ATOM    967  CD  ARG    64      47.885  44.762  49.700  1.00  0.00           C  
ATOM    968  HD2 ARG    64      48.670  44.014  49.582  1.00  0.00           H  
ATOM    969  HD3 ARG    64      47.796  45.318  48.767  1.00  0.00           H  
ATOM    970  NE  ARG    64      48.241  45.637  50.813  1.00  0.00           N  
ATOM    971  HE  ARG    64      48.110  45.272  51.746  1.00  0.00           H  
ATOM    972  CZ  ARG    64      48.715  46.871  50.681  1.00  0.00           C  
ATOM    973  NH1 ARG    64      48.901  47.402  49.477  1.00  0.00           N  
ATOM    974 HH11 ARG    64      48.696  46.855  48.657  1.00  0.00           H  
ATOM    975 HH12 ARG    64      49.229  48.351  49.387  1.00  0.00           H  
ATOM    976  NH2 ARG    64      49.006  47.582  51.759  1.00  0.00           N  
ATOM    977 HH21 ARG    64      48.861  47.192  52.680  1.00  0.00           H  
ATOM    978 HH22 ARG    64      49.370  48.518  51.668  1.00  0.00           H  
ATOM    979  C   ARG    64      44.525  41.601  47.724  1.00  0.00           C  
ATOM    980  O   ARG    64      45.079  40.516  47.538  1.00  0.00           O  
ATOM    981  N   LEU    65      43.607  42.078  46.907  1.00  0.00           N  
ATOM    982  H   LEU    65      43.153  42.955  47.120  1.00  0.00           H  
ATOM    983  CA  LEU    65      43.302  41.449  45.627  1.00  0.00           C  
ATOM    984  HA  LEU    65      43.817  40.496  45.547  1.00  0.00           H  
ATOM    985  CB  LEU    65      41.798  41.176  45.509  1.00  0.00           C  
ATOM    986  HB2 LEU    65      41.273  42.131  45.534  1.00  0.00           H  
ATOM    987  HB3 LEU    65      41.618  40.719  44.544  1.00  0.00           H  
ATOM    988  CG  LEU    65      41.185  40.275  46.581  1.00  0.00           C  
ATOM    989  HG  LEU    65      41.219  40.792  47.541  1.00  0.00           H  
ATOM    990  CD1 LEU    65      39.724  39.988  46.259  1.00  0.00           C  
ATOM    991 HD11 LEU    65      39.263  39.466  47.089  1.00  0.00           H  
ATOM    992 HD12 LEU    65      39.197  40.917  46.054  1.00  0.00           H  
ATOM    993 HD13 LEU    65      39.682  39.349  45.380  1.00  0.00           H  
ATOM    994  CD2 LEU    65      41.978  38.976  46.702  1.00  0.00           C  
ATOM    995 HD21 LEU    65      41.407  38.239  47.268  1.00  0.00           H  
ATOM    996 HD22 LEU    65      42.190  38.590  45.708  1.00  0.00           H  
ATOM    997 HD23 LEU    65      42.914  39.149  47.228  1.00  0.00           H  
ATOM    998  C   LEU    65      43.765  42.320  44.466  1.00  0.00           C  
ATOM    999  O   LEU    65      43.745  43.551  44.562  1.00  0.00           O  
ATOM   1000  N   SER    66      44.212  41.633  43.383  1.00  0.00           N  
ATOM   1001  H   SER    66      44.167  40.631  43.359  1.00  0.00           H  
ATOM   1002  CA  SER    66      44.716  42.340  42.208  1.00  0.00           C  
ATOM   1003  HA  SER    66      45.337  43.174  42.539  1.00  0.00           H  
ATOM   1004  CB  SER    66      45.601  41.418  41.368  1.00  0.00           C  
ATOM   1005  HB2 SER    66      46.529  41.172  41.855  1.00  0.00           H  
ATOM   1006  HB3 SER    66      45.043  40.515  41.136  1.00  0.00           H  
ATOM   1007  OG  SER    66      45.969  42.043  40.151  1.00  0.00           O  
ATOM   1008  HG  SER    66      46.857  42.423  40.249  1.00  0.00           H  
ATOM   1009  C   SER    66      43.572  42.879  41.354  1.00  0.00           C  
ATOM   1010  O   SER    66      42.865  42.109  40.702  1.00  0.00           O  
ATOM   1011  N   GLU    67      43.478  44.133  41.331  1.00  0.00           N  
ATOM   1012  H   GLU    67      44.091  44.728  41.870  1.00  0.00           H  
ATOM   1013  CA  GLU    67      42.482  44.723  40.446  1.00  0.00           C  
ATOM   1014  HA  GLU    67      41.509  44.278  40.665  1.00  0.00           H  
ATOM   1015  CB  GLU    67      42.368  46.230  40.694  1.00  0.00           C  
ATOM   1016  HB2 GLU    67      42.112  46.360  41.746  1.00  0.00           H  
ATOM   1017  HB3 GLU    67      43.289  46.766  40.537  1.00  0.00           H  
ATOM   1018  CG  GLU    67      41.279  46.910  39.876  1.00  0.00           C  
ATOM   1019  HG2 GLU    67      41.485  46.768  38.814  1.00  0.00           H  
ATOM   1020  HG3 GLU    67      40.320  46.443  40.107  1.00  0.00           H  
ATOM   1021  CD  GLU    67      41.177  48.402  40.134  1.00  0.00           C  
ATOM   1022  OE1 GLU    67      40.341  49.074  39.485  1.00  0.00           O  
ATOM   1023  OE2 GLU    67      41.939  48.902  40.989  1.00  0.00           O  
ATOM   1024  C   GLU    67      42.814  44.457  38.981  1.00  0.00           C  
ATOM   1025  O   GLU    67      41.950  44.043  38.208  1.00  0.00           O  
ATOM   1026  N   PRO    68      44.113  44.613  38.528  1.00  0.00           N  
ATOM   1027  CD  PRO    68      45.212  45.246  39.349  1.00  0.00           C  
ATOM   1028  HD2 PRO    68      45.655  44.528  40.035  1.00  0.00           H  
ATOM   1029  HD3 PRO    68      44.954  46.162  39.851  1.00  0.00           H  
ATOM   1030  CG  PRO    68      46.208  45.590  38.278  1.00  0.00           C  
ATOM   1031  HG2 PRO    68      47.228  45.493  38.652  1.00  0.00           H  
ATOM   1032  HG3 PRO    68      46.037  46.624  37.972  1.00  0.00           H  
ATOM   1033  CB  PRO    68      45.979  44.699  37.106  1.00  0.00           C  
ATOM   1034  HB2 PRO    68      46.564  43.784  37.215  1.00  0.00           H  
ATOM   1035  HB3 PRO    68      46.302  45.297  36.273  1.00  0.00           H  
ATOM   1036  CA  PRO    68      44.478  44.402  37.126  1.00  0.00           C  
ATOM   1037  HA  PRO    68      43.936  45.129  36.525  1.00  0.00           H  
ATOM   1038  C   PRO    68      44.195  42.976  36.653  1.00  0.00           C  
ATOM   1039  O   PRO    68      43.747  42.777  35.520  1.00  0.00           O  
ATOM   1040  N   LEU    69      44.374  41.992  37.485  1.00  0.00           N  
ATOM   1041  H   LEU    69      44.705  42.163  38.425  1.00  0.00           H  
ATOM   1042  CA  LEU    69      44.204  40.617  37.032  1.00  0.00           C  
ATOM   1043  HA  LEU    69      44.508  40.520  35.990  1.00  0.00           H  
ATOM   1044  CB  LEU    69      45.054  39.666  37.880  1.00  0.00           C  
ATOM   1045  HB2 LEU    69      44.738  39.750  38.921  1.00  0.00           H  
ATOM   1046  HB3 LEU    69      44.830  38.648  37.555  1.00  0.00           H  
ATOM   1047  CG  LEU    69      46.569  39.859  37.806  1.00  0.00           C  
ATOM   1048  HG  LEU    69      46.838  40.821  38.228  1.00  0.00           H  
ATOM   1049  CD1 LEU    69      47.283  38.769  38.595  1.00  0.00           C  
ATOM   1050 HD11 LEU    69      48.311  39.066  38.798  1.00  0.00           H  
ATOM   1051 HD12 LEU    69      46.739  38.611  39.515  1.00  0.00           H  
ATOM   1052 HD13 LEU    69      47.280  37.833  38.034  1.00  0.00           H  
ATOM   1053  CD2 LEU    69      47.036  39.867  36.352  1.00  0.00           C  
ATOM   1054 HD21 LEU    69      48.117  40.002  36.321  1.00  0.00           H  
ATOM   1055 HD22 LEU    69      46.803  38.911  35.895  1.00  0.00           H  
ATOM   1056 HD23 LEU    69      46.590  40.683  35.793  1.00  0.00           H  
ATOM   1057  C   LEU    69      42.740  40.201  37.095  1.00  0.00           C  
ATOM   1058  O   LEU    69      42.204  39.642  36.134  1.00  0.00           O  
ATOM   1059  N   LEU    70      42.044  40.601  38.079  1.00  0.00           N  
ATOM   1060  H   LEU    70      42.479  41.141  38.815  1.00  0.00           H  
ATOM   1061  CA  LEU    70      40.708  40.064  38.313  1.00  0.00           C  
ATOM   1062  HA  LEU    70      40.675  39.018  38.010  1.00  0.00           H  
ATOM   1063  CB  LEU    70      40.345  40.164  39.798  1.00  0.00           C  
ATOM   1064  HB2 LEU    70      40.552  41.179  40.137  1.00  0.00           H  
ATOM   1065  HB3 LEU    70      39.267  40.020  39.894  1.00  0.00           H  
ATOM   1066  CG  LEU    70      41.025  39.164  40.733  1.00  0.00           C  
ATOM   1067  HG  LEU    70      42.104  39.202  40.576  1.00  0.00           H  
ATOM   1068  CD1 LEU    70      40.751  39.527  42.188  1.00  0.00           C  
ATOM   1069 HD11 LEU    70      40.967  38.680  42.842  1.00  0.00           H  
ATOM   1070 HD12 LEU    70      41.424  40.341  42.442  1.00  0.00           H  
ATOM   1071 HD13 LEU    70      39.728  39.839  42.314  1.00  0.00           H  
ATOM   1072  CD2 LEU    70      40.556  37.745  40.433  1.00  0.00           C  
ATOM   1073 HD21 LEU    70      41.010  37.049  41.139  1.00  0.00           H  
ATOM   1074 HD22 LEU    70      39.471  37.682  40.517  1.00  0.00           H  
ATOM   1075 HD23 LEU    70      40.857  37.446  39.431  1.00  0.00           H  
ATOM   1076  C   LEU    70      39.673  40.801  37.474  1.00  0.00           C  
ATOM   1077  O   LEU    70      38.599  40.264  37.196  1.00  0.00           O  
ATOM   1078  N   LYS    71      40.029  42.031  37.024  1.00  0.00           N  
ATOM   1079  H   LYS    71      40.912  42.456  37.272  1.00  0.00           H  
ATOM   1080  CA  LYS    71      39.091  42.730  36.145  1.00  0.00           C  
ATOM   1081  HA  LYS    71      38.097  42.709  36.596  1.00  0.00           H  
ATOM   1082  CB  LYS    71      39.505  44.195  35.974  1.00  0.00           C  
ATOM   1083  HB2 LYS    71      38.704  44.714  35.444  1.00  0.00           H  
ATOM   1084  HB3 LYS    71      39.598  44.653  36.960  1.00  0.00           H  
ATOM   1085  CG  LYS    71      40.802  44.387  35.200  1.00  0.00           C  
ATOM   1086  HG2 LYS    71      41.607  43.884  35.719  1.00  0.00           H  
ATOM   1087  HG3 LYS    71      40.704  43.959  34.203  1.00  0.00           H  
ATOM   1088  CD  LYS    71      41.146  45.863  35.044  1.00  0.00           C  
ATOM   1089  HD2 LYS    71      40.314  46.371  34.554  1.00  0.00           H  
ATOM   1090  HD3 LYS    71      41.297  46.303  36.032  1.00  0.00           H  
ATOM   1091  CE  LYS    71      42.408  46.059  34.208  1.00  0.00           C  
ATOM   1092  HE2 LYS    71      43.212  45.612  34.775  1.00  0.00           H  
ATOM   1093  HE3 LYS    71      42.302  45.554  33.247  1.00  0.00           H  
ATOM   1094  NZ  LYS    71      42.712  47.504  34.005  1.00  0.00           N  
ATOM   1095  HZ1 LYS    71      42.803  47.960  34.903  1.00  0.00           H  
ATOM   1096  HZ2 LYS    71      43.580  47.599  33.498  1.00  0.00           H  
ATOM   1097  HZ3 LYS    71      41.961  47.939  33.488  1.00  0.00           H  
ATOM   1098  C   LYS    71      39.013  42.051  34.778  1.00  0.00           C  
ATOM   1099  O   LYS    71      38.068  42.289  34.020  1.00  0.00           O  
ATOM   1100  N   LEU    72      39.997  41.156  34.474  1.00  0.00           N  
ATOM   1101  H   LEU    72      40.732  40.975  35.143  1.00  0.00           H  
ATOM   1102  CA  LEU    72      40.044  40.453  33.192  1.00  0.00           C  
ATOM   1103  HA  LEU    72      39.478  41.007  32.444  1.00  0.00           H  
ATOM   1104  CB  LEU    72      41.490  40.322  32.708  1.00  0.00           C  
ATOM   1105  HB2 LEU    72      42.025  39.692  33.420  1.00  0.00           H  
ATOM   1106  HB3 LEU    72      41.491  39.800  31.749  1.00  0.00           H  
ATOM   1107  CG  LEU    72      42.271  41.629  32.544  1.00  0.00           C  
ATOM   1108  HG  LEU    72      42.276  42.167  33.490  1.00  0.00           H  
ATOM   1109  CD1 LEU    72      43.718  41.336  32.161  1.00  0.00           C  
ATOM   1110 HD11 LEU    72      44.271  42.269  32.051  1.00  0.00           H  
ATOM   1111 HD12 LEU    72      44.191  40.740  32.942  1.00  0.00           H  
ATOM   1112 HD13 LEU    72      43.757  40.786  31.219  1.00  0.00           H  
ATOM   1113  CD2 LEU    72      41.607  42.516  31.489  1.00  0.00           C  
ATOM   1114 HD21 LEU    72      42.204  43.416  31.343  1.00  0.00           H  
ATOM   1115 HD22 LEU    72      41.535  41.981  30.541  1.00  0.00           H  
ATOM   1116 HD23 LEU    72      40.612  42.817  31.815  1.00  0.00           H  
ATOM   1117  C   LEU    72      39.404  39.074  33.309  1.00  0.00           C  
ATOM   1118  O   LEU    72      39.443  38.288  32.356  1.00  0.00           O  
ATOM   1119  N   ARG    73      38.896  38.766  34.481  1.00  0.00           N  
ATOM   1120  H   ARG    73      38.882  39.444  35.230  1.00  0.00           H  
ATOM   1121  CA  ARG    73      38.341  37.439  34.739  1.00  0.00           C  
ATOM   1122  HA  ARG    73      38.407  36.849  33.831  1.00  0.00           H  
ATOM   1123  CB  ARG    73      39.161  36.721  35.817  1.00  0.00           C  
ATOM   1124  HB2 ARG    73      39.175  37.358  36.703  1.00  0.00           H  
ATOM   1125  HB3 ARG    73      38.654  35.843  36.095  1.00  0.00           H  
ATOM   1126  CG  ARG    73      40.603  36.455  35.419  1.00  0.00           C  
ATOM   1127  HG2 ARG    73      41.083  37.348  35.019  1.00  0.00           H  
ATOM   1128  HG3 ARG    73      41.122  36.158  36.301  1.00  0.00           H  
ATOM   1129  CD  ARG    73      40.712  35.304  34.427  1.00  0.00           C  
ATOM   1130  HD2 ARG    73      40.056  34.503  34.766  1.00  0.00           H  
ATOM   1131  HD3 ARG    73      40.370  35.640  33.447  1.00  0.00           H  
ATOM   1132  NE  ARG    73      42.083  34.815  34.317  1.00  0.00           N  
ATOM   1133  HE  ARG    73      42.820  35.497  34.389  1.00  0.00           H  
ATOM   1134  CZ  ARG    73      42.423  33.547  34.106  1.00  0.00           C  
ATOM   1135  NH1 ARG    73      41.490  32.605  33.989  1.00  0.00           N  
ATOM   1136 HH11 ARG    73      40.520  32.848  34.114  1.00  0.00           H  
ATOM   1137 HH12 ARG    73      41.758  31.659  33.777  1.00  0.00           H  
ATOM   1138  NH2 ARG    73      43.702  33.213  34.020  1.00  0.00           N  
ATOM   1139 HH21 ARG    73      44.416  33.895  34.212  1.00  0.00           H  
ATOM   1140 HH22 ARG    73      43.976  32.297  33.708  1.00  0.00           H  
ATOM   1141  C   ARG    73      36.880  37.528  35.169  1.00  0.00           C  
ATOM   1142  O   ARG    73      36.411  38.595  35.567  1.00  0.00           O  
ATOM   1143  N   PRO    74      36.169  36.433  34.974  1.00  0.00           N  
ATOM   1144  CD  PRO    74      36.576  35.229  34.263  1.00  0.00           C  
ATOM   1145  HD2 PRO    74      37.182  34.584  34.865  1.00  0.00           H  
ATOM   1146  HD3 PRO    74      37.064  35.447  33.313  1.00  0.00           H  
ATOM   1147  CG  PRO    74      35.247  34.572  33.989  1.00  0.00           C  
ATOM   1148  HG2 PRO    74      35.336  33.485  34.012  1.00  0.00           H  
ATOM   1149  HG3 PRO    74      34.905  34.885  33.001  1.00  0.00           H  
ATOM   1150  CB  PRO    74      34.263  35.055  35.005  1.00  0.00           C  
ATOM   1151  HB2 PRO    74      34.302  34.393  35.855  1.00  0.00           H  
ATOM   1152  HB3 PRO    74      33.249  35.097  34.605  1.00  0.00           H  
ATOM   1153  CA  PRO    74      34.771  36.440  35.419  1.00  0.00           C  
ATOM   1154  HA  PRO    74      34.219  37.211  34.878  1.00  0.00           H  
ATOM   1155  C   PRO    74      34.638  36.647  36.923  1.00  0.00           C  
ATOM   1156  O   PRO    74      35.591  36.429  37.669  1.00  0.00           O  
ATOM   1157  N   ARG    75      33.497  37.037  37.380  1.00  0.00           N  
ATOM   1158  H   ARG    75      32.753  37.179  36.708  1.00  0.00           H  
ATOM   1159  CA  ARG    75      33.138  37.289  38.770  1.00  0.00           C  
ATOM   1160  HA  ARG    75      33.689  38.165  39.115  1.00  0.00           H  
ATOM   1161  CB  ARG    75      31.638  37.577  38.892  1.00  0.00           C  
ATOM   1162  HB2 ARG    75      31.410  38.492  38.346  1.00  0.00           H  
ATOM   1163  HB3 ARG    75      31.044  36.796  38.480  1.00  0.00           H  
ATOM   1164  CG  ARG    75      31.154  37.714  40.327  1.00  0.00           C  
ATOM   1165  HG2 ARG    75      31.413  36.819  40.886  1.00  0.00           H  
ATOM   1166  HG3 ARG    75      31.657  38.566  40.784  1.00  0.00           H  
ATOM   1167  CD  ARG    75      29.638  37.922  40.393  1.00  0.00           C  
ATOM   1168  HD2 ARG    75      29.363  38.702  39.707  1.00  0.00           H  
ATOM   1169  HD3 ARG    75      29.197  37.004  40.014  1.00  0.00           H  
ATOM   1170  NE  ARG    75      29.200  38.152  41.763  1.00  0.00           N  
ATOM   1171  HE  ARG    75      28.853  39.078  41.975  1.00  0.00           H  
ATOM   1172  CZ  ARG    75      29.185  37.233  42.725  1.00  0.00           C  
ATOM   1173  NH1 ARG    75      29.607  35.997  42.483  1.00  0.00           N  
ATOM   1174 HH11 ARG    75      29.554  35.287  43.198  1.00  0.00           H  
ATOM   1175 HH12 ARG    75      29.911  35.751  41.554  1.00  0.00           H  
ATOM   1176  NH2 ARG    75      28.763  37.551  43.936  1.00  0.00           N  
ATOM   1177 HH21 ARG    75      28.449  38.492  44.124  1.00  0.00           H  
ATOM   1178 HH22 ARG    75      28.706  36.843  44.650  1.00  0.00           H  
ATOM   1179  C   ARG    75      33.513  36.109  39.657  1.00  0.00           C  
ATOM   1180  O   ARG    75      34.029  36.296  40.765  1.00  0.00           O  
ATOM   1181  N   LYS    76      33.294  34.967  39.173  1.00  0.00           N  
ATOM   1182  H   LYS    76      32.853  34.876  38.267  1.00  0.00           H  
ATOM   1183  CA  LYS    76      33.544  33.773  39.977  1.00  0.00           C  
ATOM   1184  HA  LYS    76      32.910  33.813  40.864  1.00  0.00           H  
ATOM   1185  CB  LYS    76      33.185  32.512  39.192  1.00  0.00           C  
ATOM   1186  HB2 LYS    76      33.228  31.664  39.878  1.00  0.00           H  
ATOM   1187  HB3 LYS    76      32.159  32.598  38.830  1.00  0.00           H  
ATOM   1188  CG  LYS    76      34.115  32.230  38.017  1.00  0.00           C  
ATOM   1189  HG2 LYS    76      34.045  33.046  37.317  1.00  0.00           H  
ATOM   1190  HG3 LYS    76      35.144  32.123  38.357  1.00  0.00           H  
ATOM   1191  CD  LYS    76      33.747  30.930  37.313  1.00  0.00           C  
ATOM   1192  HD2 LYS    76      33.815  30.107  38.027  1.00  0.00           H  
ATOM   1193  HD3 LYS    76      32.721  30.998  36.948  1.00  0.00           H  
ATOM   1194  CE  LYS    76      34.677  30.648  36.142  1.00  0.00           C  
ATOM   1195  HE2 LYS    76      34.606  31.471  35.429  1.00  0.00           H  
ATOM   1196  HE3 LYS    76      35.703  30.598  36.512  1.00  0.00           H  
ATOM   1197  NZ  LYS    76      34.333  29.363  35.458  1.00  0.00           N  
ATOM   1198  HZ1 LYS    76      34.962  29.217  34.681  1.00  0.00           H  
ATOM   1199  HZ2 LYS    76      34.434  28.601  36.115  1.00  0.00           H  
ATOM   1200  HZ3 LYS    76      33.378  29.397  35.130  1.00  0.00           H  
ATOM   1201  C   LYS    76      34.997  33.713  40.431  1.00  0.00           C  
ATOM   1202  O   LYS    76      35.294  33.238  41.530  1.00  0.00           O  
ATOM   1203  N   ASP    77      35.935  34.221  39.606  1.00  0.00           N  
ATOM   1204  H   ASP    77      35.667  34.628  38.722  1.00  0.00           H  
ATOM   1205  CA  ASP    77      37.349  34.225  39.974  1.00  0.00           C  
ATOM   1206  HA  ASP    77      37.634  33.222  40.294  1.00  0.00           H  
ATOM   1207  CB  ASP    77      38.216  34.619  38.770  1.00  0.00           C  
ATOM   1208  HB2 ASP    77      37.814  35.508  38.291  1.00  0.00           H  
ATOM   1209  HB3 ASP    77      39.215  34.869  39.132  1.00  0.00           H  
ATOM   1210  CG  ASP    77      38.380  33.494  37.767  1.00  0.00           C  
ATOM   1211  OD1 ASP    77      38.591  32.332  38.181  1.00  0.00           O  
ATOM   1212  OD2 ASP    77      38.310  33.769  36.552  1.00  0.00           O  
ATOM   1213  C   ASP    77      37.615  35.174  41.140  1.00  0.00           C  
ATOM   1214  O   ASP    77      38.443  34.887  42.006  1.00  0.00           O  
ATOM   1215  N   LEU    78      36.935  36.274  41.145  1.00  0.00           N  
ATOM   1216  H   LEU    78      36.274  36.468  40.405  1.00  0.00           H  
ATOM   1217  CA  LEU    78      37.021  37.186  42.280  1.00  0.00           C  
ATOM   1218  HA  LEU    78      38.061  37.486  42.414  1.00  0.00           H  
ATOM   1219  CB  LEU    78      36.185  38.443  42.024  1.00  0.00           C  
ATOM   1220  HB2 LEU    78      36.607  38.980  41.173  1.00  0.00           H  
ATOM   1221  HB3 LEU    78      35.187  38.135  41.730  1.00  0.00           H  
ATOM   1222  CG  LEU    78      36.013  39.394  43.209  1.00  0.00           C  
ATOM   1223  HG  LEU    78      35.690  38.845  44.093  1.00  0.00           H  
ATOM   1224  CD1 LEU    78      37.326  40.094  43.527  1.00  0.00           C  
ATOM   1225 HD11 LEU    78      37.146  40.945  44.181  1.00  0.00           H  
ATOM   1226 HD12 LEU    78      37.972  39.384  44.032  1.00  0.00           H  
ATOM   1227 HD13 LEU    78      37.769  40.339  42.574  1.00  0.00           H  
ATOM   1228  CD2 LEU    78      34.911  40.414  42.920  1.00  0.00           C  
ATOM   1229 HD21 LEU    78      34.748  41.040  43.798  1.00  0.00           H  
ATOM   1230 HD22 LEU    78      35.195  41.045  42.076  1.00  0.00           H  
ATOM   1231 HD23 LEU    78      34.002  39.872  42.669  1.00  0.00           H  
ATOM   1232  C   LEU    78      36.552  36.504  43.562  1.00  0.00           C  
ATOM   1233  O   LEU    78      37.255  36.532  44.576  1.00  0.00           O  
ATOM   1234  N   VAL    79      35.427  35.858  43.499  1.00  0.00           N  
ATOM   1235  H   VAL    79      34.909  35.844  42.631  1.00  0.00           H  
ATOM   1236  CA  VAL    79      34.833  35.202  44.658  1.00  0.00           C  
ATOM   1237  HA  VAL    79      34.707  35.940  45.452  1.00  0.00           H  
ATOM   1238  CB  VAL    79      33.450  34.598  44.321  1.00  0.00           C  
ATOM   1239  HB  VAL    79      33.524  34.011  43.406  1.00  0.00           H  
ATOM   1240  CG1 VAL    79      32.982  33.658  45.433  1.00  0.00           C  
ATOM   1241 HG11 VAL    79      31.956  33.344  45.239  1.00  0.00           H  
ATOM   1242 HG12 VAL    79      33.596  32.757  45.462  1.00  0.00           H  
ATOM   1243 HG13 VAL    79      33.025  34.160  46.399  1.00  0.00           H  
ATOM   1244  CG2 VAL    79      32.427  35.707  44.091  1.00  0.00           C  
ATOM   1245 HG21 VAL    79      31.446  35.252  43.999  1.00  0.00           H  
ATOM   1246 HG22 VAL    79      32.417  36.388  44.943  1.00  0.00           H  
ATOM   1247 HG23 VAL    79      32.665  36.264  43.185  1.00  0.00           H  
ATOM   1248  C   VAL    79      35.771  34.113  45.175  1.00  0.00           C  
ATOM   1249  O   VAL    79      36.076  34.064  46.368  1.00  0.00           O  
ATOM   1250  N   GLU    80      36.279  33.291  44.308  1.00  0.00           N  
ATOM   1251  H   GLU    80      36.037  33.380  43.331  1.00  0.00           H  
ATOM   1252  CA  GLU    80      37.122  32.168  44.703  1.00  0.00           C  
ATOM   1253  HA  GLU    80      36.625  31.616  45.502  1.00  0.00           H  
ATOM   1254  CB  GLU    80      37.333  31.211  43.525  1.00  0.00           C  
ATOM   1255  HB2 GLU    80      37.694  31.795  42.677  1.00  0.00           H  
ATOM   1256  HB3 GLU    80      38.101  30.482  43.791  1.00  0.00           H  
ATOM   1257  CG  GLU    80      36.076  30.449  43.122  1.00  0.00           C  
ATOM   1258  HG2 GLU    80      35.831  29.760  43.929  1.00  0.00           H  
ATOM   1259  HG3 GLU    80      35.238  31.135  43.002  1.00  0.00           H  
ATOM   1260  CD  GLU    80      36.247  29.652  41.837  1.00  0.00           C  
ATOM   1261  OE1 GLU    80      35.333  28.871  41.483  1.00  0.00           O  
ATOM   1262  OE2 GLU    80      37.294  29.816  41.179  1.00  0.00           O  
ATOM   1263  C   GLU    80      38.466  32.648  45.233  1.00  0.00           C  
ATOM   1264  O   GLU    80      38.997  32.094  46.198  1.00  0.00           O  
ATOM   1265  N   THR    81      39.036  33.709  44.615  1.00  0.00           N  
ATOM   1266  H   THR    81      38.572  34.139  43.827  1.00  0.00           H  
ATOM   1267  CA  THR    81      40.286  34.287  45.092  1.00  0.00           C  
ATOM   1268  HA  THR    81      41.033  33.495  45.156  1.00  0.00           H  
ATOM   1269  CB  THR    81      40.810  35.364  44.122  1.00  0.00           C  
ATOM   1270  HB  THR    81      40.056  36.143  43.999  1.00  0.00           H  
ATOM   1271  CG2 THR    81      42.095  36.001  44.648  1.00  0.00           C  
ATOM   1272 HG21 THR    81      42.413  36.784  43.961  1.00  0.00           H  
ATOM   1273 HG22 THR    81      41.946  36.440  45.628  1.00  0.00           H  
ATOM   1274 HG23 THR    81      42.880  35.247  44.716  1.00  0.00           H  
ATOM   1275  OG1 THR    81      41.076  34.764  42.849  1.00  0.00           O  
ATOM   1276  HG1 THR    81      40.231  34.535  42.447  1.00  0.00           H  
ATOM   1277  C   THR    81      40.111  34.893  46.481  1.00  0.00           C  
ATOM   1278  O   THR    81      40.947  34.695  47.362  1.00  0.00           O  
ATOM   1279  N   LEU    82      39.029  35.618  46.671  1.00  0.00           N  
ATOM   1280  H   LEU    82      38.367  35.753  45.920  1.00  0.00           H  
ATOM   1281  CA  LEU    82      38.740  36.215  47.972  1.00  0.00           C  
ATOM   1282  HA  LEU    82      39.580  36.858  48.237  1.00  0.00           H  
ATOM   1283  CB  LEU    82      37.466  37.063  47.903  1.00  0.00           C  
ATOM   1284  HB2 LEU    82      37.614  37.844  47.157  1.00  0.00           H  
ATOM   1285  HB3 LEU    82      36.651  36.432  47.546  1.00  0.00           H  
ATOM   1286  CG  LEU    82      37.013  37.712  49.212  1.00  0.00           C  
ATOM   1287  HG  LEU    82      36.788  36.930  49.934  1.00  0.00           H  
ATOM   1288  CD1 LEU    82      38.122  38.591  49.778  1.00  0.00           C  
ATOM   1289 HD11 LEU    82      37.768  39.061  50.693  1.00  0.00           H  
ATOM   1290 HD12 LEU    82      39.002  38.000  50.027  1.00  0.00           H  
ATOM   1291 HD13 LEU    82      38.392  39.374  49.077  1.00  0.00           H  
ATOM   1292  CD2 LEU    82      35.740  38.522  48.997  1.00  0.00           C  
ATOM   1293 HD21 LEU    82      34.947  37.870  48.637  1.00  0.00           H  
ATOM   1294 HD22 LEU    82      35.424  38.977  49.936  1.00  0.00           H  
ATOM   1295 HD23 LEU    82      35.911  39.300  48.256  1.00  0.00           H  
ATOM   1296  C   LEU    82      38.591  35.140  49.044  1.00  0.00           C  
ATOM   1297  O   LEU    82      39.193  35.241  50.114  1.00  0.00           O  
ATOM   1298  N   LEU    83      37.833  34.109  48.790  1.00  0.00           N  
ATOM   1299  H   LEU    83      37.365  34.049  47.896  1.00  0.00           H  
ATOM   1300  CA  LEU    83      37.638  33.031  49.755  1.00  0.00           C  
ATOM   1301  HA  LEU    83      37.251  33.457  50.679  1.00  0.00           H  
ATOM   1302  CB  LEU    83      36.646  32.000  49.216  1.00  0.00           C  
ATOM   1303  HB2 LEU    83      36.953  31.729  48.204  1.00  0.00           H  
ATOM   1304  HB3 LEU    83      36.727  31.111  49.839  1.00  0.00           H  
ATOM   1305  CG  LEU    83      35.169  32.422  49.208  1.00  0.00           C  
ATOM   1306  HG  LEU    83      35.083  33.401  48.738  1.00  0.00           H  
ATOM   1307  CD1 LEU    83      34.349  31.433  48.388  1.00  0.00           C  
ATOM   1308 HD11 LEU    83      33.361  31.856  48.204  1.00  0.00           H  
ATOM   1309 HD12 LEU    83      34.825  31.250  47.424  1.00  0.00           H  
ATOM   1310 HD13 LEU    83      34.213  30.501  48.921  1.00  0.00           H  
ATOM   1311  CD2 LEU    83      34.638  32.523  50.630  1.00  0.00           C  
ATOM   1312 HD21 LEU    83      33.577  32.773  50.603  1.00  0.00           H  
ATOM   1313 HD22 LEU    83      34.761  31.575  51.152  1.00  0.00           H  
ATOM   1314 HD23 LEU    83      35.157  33.309  51.177  1.00  0.00           H  
ATOM   1315  C   LEU    83      38.966  32.351  50.083  1.00  0.00           C  
ATOM   1316  O   LEU    83      39.224  32.023  51.243  1.00  0.00           O  
ATOM   1317  N   HID    84      39.751  32.180  49.013  1.00  0.00           N  
ATOM   1318  H   HID    84      39.458  32.482  48.093  1.00  0.00           H  
ATOM   1319  CA  HID    84      41.083  31.617  49.216  1.00  0.00           C  
ATOM   1320  HA  HID    84      40.975  30.605  49.610  1.00  0.00           H  
ATOM   1321  CB  HID    84      41.841  31.535  47.888  1.00  0.00           C  
ATOM   1322  HB2 HID    84      41.302  30.879  47.207  1.00  0.00           H  
ATOM   1323  HB3 HID    84      41.889  32.509  47.418  1.00  0.00           H  
ATOM   1324  CG  HID    84      43.247  31.047  48.024  1.00  0.00           C  
ATOM   1325  ND1 HID    84      43.622  29.762  47.702  1.00  0.00           N  
ATOM   1326  HD1 HID    84      43.031  29.073  47.252  1.00  0.00           H  
ATOM   1327  CE1 HID    84      44.917  29.617  47.925  1.00  0.00           C  
ATOM   1328  HE1 HID    84      45.470  28.749  47.606  1.00  0.00           H  
ATOM   1329  NE2 HID    84      45.394  30.762  48.380  1.00  0.00           N  
ATOM   1330  CD2 HID    84      44.367  31.672  48.454  1.00  0.00           C  
ATOM   1331  HD2 HID    84      44.431  32.694  48.793  1.00  0.00           H  
ATOM   1332  C   HID    84      41.880  32.441  50.220  1.00  0.00           C  
ATOM   1333  O   HID    84      42.423  31.894  51.185  1.00  0.00           O  
ATOM   1334  N   GLU    85      41.919  33.746  49.977  1.00  0.00           N  
ATOM   1335  H   GLU    85      41.451  34.143  49.173  1.00  0.00           H  
ATOM   1336  CA  GLU    85      42.700  34.615  50.852  1.00  0.00           C  
ATOM   1337  HA  GLU    85      43.691  34.183  50.970  1.00  0.00           H  
ATOM   1338  CB  GLU    85      42.829  36.015  50.247  1.00  0.00           C  
ATOM   1339  HB2 GLU    85      41.837  36.456  50.137  1.00  0.00           H  
ATOM   1340  HB3 GLU    85      43.399  36.635  50.939  1.00  0.00           H  
ATOM   1341  CG  GLU    85      43.529  36.038  48.895  1.00  0.00           C  
ATOM   1342  HG2 GLU    85      42.912  35.599  48.129  1.00  0.00           H  
ATOM   1343  HG3 GLU    85      43.698  37.079  48.615  1.00  0.00           H  
ATOM   1344  CD  GLU    85      44.867  35.318  48.899  1.00  0.00           C  
ATOM   1345  OE1 GLU    85      45.275  34.790  47.839  1.00  0.00           O  
ATOM   1346  OE2 GLU    85      45.511  35.279  49.970  1.00  0.00           O  
ATOM   1347  C   GLU    85      42.083  34.701  52.247  1.00  0.00           C  
ATOM   1348  O   GLU    85      42.798  34.808  53.239  1.00  0.00           O  
ATOM   1349  N   MET    86      40.822  34.572  52.388  1.00  0.00           N  
ATOM   1350  H   MET    86      40.252  34.464  51.560  1.00  0.00           H  
ATOM   1351  CA  MET    86      40.134  34.603  53.677  1.00  0.00           C  
ATOM   1352  HA  MET    86      40.478  35.467  54.245  1.00  0.00           H  
ATOM   1353  CB  MET    86      38.622  34.733  53.474  1.00  0.00           C  
ATOM   1354  HB2 MET    86      38.276  33.971  52.777  1.00  0.00           H  
ATOM   1355  HB3 MET    86      38.145  34.559  54.436  1.00  0.00           H  
ATOM   1356  CG  MET    86      38.185  36.103  52.981  1.00  0.00           C  
ATOM   1357  HG2 MET    86      38.451  36.845  53.733  1.00  0.00           H  
ATOM   1358  HG3 MET    86      38.711  36.370  52.073  1.00  0.00           H  
ATOM   1359  SD  MET    86      36.372  36.198  52.685  1.00  0.00           S  
ATOM   1360  CE  MET    86      35.779  36.312  54.395  1.00  0.00           C  
ATOM   1361  HE1 MET    86      34.716  36.122  54.424  1.00  0.00           H  
ATOM   1362  HE2 MET    86      36.281  35.565  54.997  1.00  0.00           H  
ATOM   1363  HE3 MET    86      35.988  37.305  54.794  1.00  0.00           H  
ATOM   1364  C   MET    86      40.447  33.355  54.489  1.00  0.00           C  
ATOM   1365  O   MET    86      40.517  33.412  55.724  1.00  0.00           O  
ATOM   1366  N   ILE    87      40.618  32.207  53.825  1.00  0.00           N  
ATOM   1367  H   ILE    87      40.529  32.185  52.818  1.00  0.00           H  
ATOM   1368  CA  ILE    87      41.044  31.000  54.528  1.00  0.00           C  
ATOM   1369  HA  ILE    87      40.351  30.799  55.345  1.00  0.00           H  
ATOM   1370  CB  ILE    87      41.052  29.777  53.583  1.00  0.00           C  
ATOM   1371  HB  ILE    87      41.633  30.024  52.697  1.00  0.00           H  
ATOM   1372  CG2 ILE    87      41.728  28.582  54.263  1.00  0.00           C  
ATOM   1373 HG21 ILE    87      41.758  27.726  53.591  1.00  0.00           H  
ATOM   1374 HG22 ILE    87      42.749  28.810  54.553  1.00  0.00           H  
ATOM   1375 HG23 ILE    87      41.172  28.306  55.160  1.00  0.00           H  
ATOM   1376  CG1 ILE    87      39.630  29.426  53.145  1.00  0.00           C  
ATOM   1377 HG12 ILE    87      39.078  29.060  54.012  1.00  0.00           H  
ATOM   1378 HG13 ILE    87      39.100  30.304  52.808  1.00  0.00           H  
ATOM   1379  CD1 ILE    87      39.552  28.363  52.052  1.00  0.00           C  
ATOM   1380 HD11 ILE    87      38.531  28.276  51.687  1.00  0.00           H  
ATOM   1381 HD12 ILE    87      40.193  28.649  51.217  1.00  0.00           H  
ATOM   1382 HD13 ILE    87      39.875  27.399  52.440  1.00  0.00           H  
ATOM   1383  C   ILE    87      42.427  31.215  55.130  1.00  0.00           C  
ATOM   1384  O   ILE    87      42.658  30.891  56.302  1.00  0.00           O  
ATOM   1385  N   HID    88      43.294  31.824  54.349  1.00  0.00           N  
ATOM   1386  H   HID    88      43.050  32.109  53.410  1.00  0.00           H  
ATOM   1387  CA  HID    88      44.593  32.180  54.911  1.00  0.00           C  
ATOM   1388  HA  HID    88      45.105  31.267  55.218  1.00  0.00           H  
ATOM   1389  CB  HID    88      45.450  32.898  53.864  1.00  0.00           C  
ATOM   1390  HB2 HID    88      44.873  33.635  53.317  1.00  0.00           H  
ATOM   1391  HB3 HID    88      46.250  33.429  54.381  1.00  0.00           H  
ATOM   1392  CG  HID    88      46.103  31.976  52.888  1.00  0.00           C  
ATOM   1393  ND1 HID    88      46.917  30.933  53.270  1.00  0.00           N  
ATOM   1394  HD1 HID    88      47.191  30.711  54.219  1.00  0.00           H  
ATOM   1395  CE1 HID    88      47.345  30.297  52.192  1.00  0.00           C  
ATOM   1396  HE1 HID    88      48.024  29.453  52.190  1.00  0.00           H  
ATOM   1397  NE2 HID    88      46.838  30.891  51.130  1.00  0.00           N  
ATOM   1398  CD2 HID    88      46.058  31.941  51.532  1.00  0.00           C  
ATOM   1399  HD2 HID    88      45.518  32.631  50.900  1.00  0.00           H  
ATOM   1400  C   HID    88      44.435  33.051  56.153  1.00  0.00           C  
ATOM   1401  O   HID    88      45.023  32.764  57.192  1.00  0.00           O  
ATOM   1402  N   ALA    89      43.658  34.094  55.958  1.00  0.00           N  
ATOM   1403  H   ALA    89      43.231  34.268  55.059  1.00  0.00           H  
ATOM   1404  CA  ALA    89      43.474  35.051  57.052  1.00  0.00           C  
ATOM   1405  HA  ALA    89      44.444  35.484  57.300  1.00  0.00           H  
ATOM   1406  CB  ALA    89      42.548  36.183  56.614  1.00  0.00           C  
ATOM   1407  HB1 ALA    89      42.478  36.918  57.413  1.00  0.00           H  
ATOM   1408  HB2 ALA    89      42.957  36.666  55.727  1.00  0.00           H  
ATOM   1409  HB3 ALA    89      41.553  35.800  56.390  1.00  0.00           H  
ATOM   1410  C   ALA    89      42.923  34.365  58.294  1.00  0.00           C  
ATOM   1411  O   ALA    89      43.408  34.596  59.403  1.00  0.00           O  
ATOM   1412  N   TYR    90      41.982  33.533  58.091  1.00  0.00           N  
ATOM   1413  H   TYR    90      41.650  33.363  57.155  1.00  0.00           H  
ATOM   1414  CA  TYR    90      41.357  32.828  59.208  1.00  0.00           C  
ATOM   1415  HA  TYR    90      40.945  33.547  59.909  1.00  0.00           H  
ATOM   1416  CB  TYR    90      40.200  31.957  58.708  1.00  0.00           C  
ATOM   1417  HB2 TYR    90      39.451  32.606  58.256  1.00  0.00           H  
ATOM   1418  HB3 TYR    90      40.562  31.286  57.929  1.00  0.00           H  
ATOM   1419  CG  TYR    90      39.536  31.144  59.794  1.00  0.00           C  
ATOM   1420  CD1 TYR    90      39.681  29.762  59.841  1.00  0.00           C  
ATOM   1421  HD1 TYR    90      40.286  29.260  59.101  1.00  0.00           H  
ATOM   1422  CE1 TYR    90      39.076  29.008  60.841  1.00  0.00           C  
ATOM   1423  HE1 TYR    90      39.240  27.949  60.917  1.00  0.00           H  
ATOM   1424  CZ  TYR    90      38.310  29.644  61.809  1.00  0.00           C  
ATOM   1425  OH  TYR    90      37.708  28.906  62.794  1.00  0.00           O  
ATOM   1426  HH  TYR    90      37.284  29.452  63.460  1.00  0.00           H  
ATOM   1427  CE2 TYR    90      38.154  31.019  61.778  1.00  0.00           C  
ATOM   1428  HE2 TYR    90      37.567  31.517  62.534  1.00  0.00           H  
ATOM   1429  CD2 TYR    90      38.771  31.762  60.778  1.00  0.00           C  
ATOM   1430  HD2 TYR    90      38.643  32.836  60.762  1.00  0.00           H  
ATOM   1431  C   TYR    90      42.372  31.969  59.950  1.00  0.00           C  
ATOM   1432  O   TYR    90      42.439  32.000  61.185  1.00  0.00           O  
ATOM   1433  N   LEU    91      43.126  31.289  59.216  1.00  0.00           N  
ATOM   1434  H   LEU    91      43.033  31.323  58.211  1.00  0.00           H  
ATOM   1435  CA  LEU    91      44.117  30.414  59.833  1.00  0.00           C  
ATOM   1436  HA  LEU    91      43.637  29.803  60.598  1.00  0.00           H  
ATOM   1437  CB  LEU    91      44.749  29.500  58.786  1.00  0.00           C  
ATOM   1438  HB2 LEU    91      45.156  30.123  57.988  1.00  0.00           H  
ATOM   1439  HB3 LEU    91      45.591  28.984  59.252  1.00  0.00           H  
ATOM   1440  CG  LEU    91      43.831  28.441  58.161  1.00  0.00           C  
ATOM   1441  HG  LEU    91      42.971  28.919  57.699  1.00  0.00           H  
ATOM   1442  CD1 LEU    91      44.574  27.660  57.083  1.00  0.00           C  
ATOM   1443 HD11 LEU    91      43.904  26.909  56.686  1.00  0.00           H  
ATOM   1444 HD12 LEU    91      44.882  28.333  56.283  1.00  0.00           H  
ATOM   1445 HD13 LEU    91      45.453  27.173  57.508  1.00  0.00           H  
ATOM   1446  CD2 LEU    91      43.298  27.504  59.239  1.00  0.00           C  
ATOM   1447 HD21 LEU    91      42.751  26.684  58.779  1.00  0.00           H  
ATOM   1448 HD22 LEU    91      44.122  27.093  59.824  1.00  0.00           H  
ATOM   1449 HD23 LEU    91      42.613  28.034  59.901  1.00  0.00           H  
ATOM   1450  C   LEU    91      45.200  31.230  60.528  1.00  0.00           C  
ATOM   1451  O   LEU    91      45.703  30.828  61.591  1.00  0.00           O  
ATOM   1452  N   PHE    92      45.536  32.359  60.013  1.00  0.00           N  
ATOM   1453  H   PHE    92      45.103  32.669  59.154  1.00  0.00           H  
ATOM   1454  CA  PHE    92      46.519  33.234  60.638  1.00  0.00           C  
ATOM   1455  HA  PHE    92      47.408  32.668  60.893  1.00  0.00           H  
ATOM   1456  CB  PHE    92      46.846  34.420  59.731  1.00  0.00           C  
ATOM   1457  HB2 PHE    92      45.928  34.876  59.366  1.00  0.00           H  
ATOM   1458  HB3 PHE    92      47.366  35.170  60.324  1.00  0.00           H  
ATOM   1459  CG  PHE    92      47.738  34.064  58.567  1.00  0.00           C  
ATOM   1460  CD1 PHE    92      48.731  33.103  58.708  1.00  0.00           C  
ATOM   1461  HD1 PHE    92      48.494  32.356  59.425  1.00  0.00           H  
ATOM   1462  CE1 PHE    92      49.558  32.771  57.638  1.00  0.00           C  
ATOM   1463  HE1 PHE    92      50.211  31.914  57.709  1.00  0.00           H  
ATOM   1464  CZ  PHE    92      49.393  33.408  56.419  1.00  0.00           C  
ATOM   1465  HZ  PHE    92      49.877  33.073  55.529  1.00  0.00           H  
ATOM   1466  CE2 PHE    92      48.405  34.369  56.270  1.00  0.00           C  
ATOM   1467  HE2 PHE    92      48.252  34.838  55.308  1.00  0.00           H  
ATOM   1468  CD2 PHE    92      47.583  34.694  57.341  1.00  0.00           C  
ATOM   1469  HD2 PHE    92      46.810  35.436  57.216  1.00  0.00           H  
ATOM   1470  C   PHE    92      46.014  33.736  61.997  1.00  0.00           C  
ATOM   1471  O   PHE    92      46.744  33.709  62.981  1.00  0.00           O  
ATOM   1472  N   VAL    93      44.732  34.092  62.028  1.00  0.00           N  
ATOM   1473  H   VAL    93      44.168  34.045  61.190  1.00  0.00           H  
ATOM   1474  CA  VAL    93      44.206  34.794  63.185  1.00  0.00           C  
ATOM   1475  HA  VAL    93      44.985  35.434  63.604  1.00  0.00           H  
ATOM   1476  CB  VAL    93      43.009  35.695  62.809  1.00  0.00           C  
ATOM   1477  HB  VAL    93      42.638  36.183  63.711  1.00  0.00           H  
ATOM   1478  CG1 VAL    93      43.439  36.785  61.825  1.00  0.00           C  
ATOM   1479 HG11 VAL    93      42.571  37.368  61.516  1.00  0.00           H  
ATOM   1480 HG12 VAL    93      44.143  37.454  62.322  1.00  0.00           H  
ATOM   1481 HG13 VAL    93      43.927  36.378  60.945  1.00  0.00           H  
ATOM   1482  CG2 VAL    93      41.876  34.858  62.216  1.00  0.00           C  
ATOM   1483 HG21 VAL    93      41.060  35.519  61.930  1.00  0.00           H  
ATOM   1484 HG22 VAL    93      42.207  34.332  61.352  1.00  0.00           H  
ATOM   1485 HG23 VAL    93      41.491  34.175  62.963  1.00  0.00           H  
ATOM   1486  C   VAL    93      43.792  33.785  64.263  1.00  0.00           C  
ATOM   1487  O   VAL    93      43.751  34.113  65.450  1.00  0.00           O  
ATOM   1488  N   THR    94      43.509  32.551  63.903  1.00  0.00           N  
ATOM   1489  H   THR    94      43.553  32.276  62.931  1.00  0.00           H  
ATOM   1490  CA  THR    94      42.978  31.617  64.888  1.00  0.00           C  
ATOM   1491  HA  THR    94      42.651  32.129  65.793  1.00  0.00           H  
ATOM   1492  CB  THR    94      41.751  30.863  64.356  1.00  0.00           C  
ATOM   1493  HB  THR    94      41.450  30.111  65.086  1.00  0.00           H  
ATOM   1494  CG2 THR    94      40.587  31.816  64.106  1.00  0.00           C  
ATOM   1495 HG21 THR    94      39.655  31.262  64.213  1.00  0.00           H  
ATOM   1496 HG22 THR    94      40.589  32.626  64.836  1.00  0.00           H  
ATOM   1497 HG23 THR    94      40.626  32.219  63.097  1.00  0.00           H  
ATOM   1498  OG1 THR    94      42.095  30.226  63.106  1.00  0.00           O  
ATOM   1499  HG1 THR    94      42.206  30.911  62.437  1.00  0.00           H  
ATOM   1500  C   THR    94      44.050  30.613  65.309  1.00  0.00           C  
ATOM   1501  O   THR    94      44.001  30.070  66.419  1.00  0.00           O  
ATOM   1502  N   ASN    95      44.978  30.285  64.435  1.00  0.00           N  
ATOM   1503  H   ASN    95      44.986  30.700  63.514  1.00  0.00           H  
ATOM   1504  CA  ASN    95      45.940  29.234  64.747  1.00  0.00           C  
ATOM   1505  HA  ASN    95      45.707  28.738  65.689  1.00  0.00           H  
ATOM   1506  CB  ASN    95      45.908  28.144  63.669  1.00  0.00           C  
ATOM   1507  HB2 ASN    95      46.068  28.575  62.682  1.00  0.00           H  
ATOM   1508  HB3 ASN    95      46.719  27.437  63.854  1.00  0.00           H  
ATOM   1509  CG  ASN    95      44.611  27.363  63.669  1.00  0.00           C  
ATOM   1510  OD1 ASN    95      43.595  27.816  64.200  1.00  0.00           O  
ATOM   1511  ND2 ASN    95      44.636  26.176  63.075  1.00  0.00           N  
ATOM   1512 HD21 ASN    95      45.489  25.845  62.650  1.00  0.00           H  
ATOM   1513 HD22 ASN    95      43.794  25.622  63.046  1.00  0.00           H  
ATOM   1514  C   ASN    95      47.353  29.789  64.903  1.00  0.00           C  
ATOM   1515  O   ASN    95      48.305  29.031  65.091  1.00  0.00           O  
ATOM   1516  N   ASN    96      47.503  31.090  64.841  1.00  0.00           N  
ATOM   1517  H   ASN    96      46.700  31.683  64.691  1.00  0.00           H  
ATOM   1518  CA  ASN    96      48.832  31.687  64.841  1.00  0.00           C  
ATOM   1519  HA  ASN    96      48.709  32.725  64.531  1.00  0.00           H  
ATOM   1520  CB  ASN    96      49.435  31.644  66.247  1.00  0.00           C  
ATOM   1521  HB2 ASN    96      48.658  31.882  66.974  1.00  0.00           H  
ATOM   1522  HB3 ASN    96      49.801  30.641  66.473  1.00  0.00           H  
ATOM   1523  CG  ASN    96      50.548  32.658  66.435  1.00  0.00           C  
ATOM   1524  OD1 ASN    96      50.579  33.695  65.763  1.00  0.00           O  
ATOM   1525  ND2 ASN    96      51.468  32.363  67.341  1.00  0.00           N  
ATOM   1526 HD21 ASN    96      51.399  31.497  67.853  1.00  0.00           H  
ATOM   1527 HD22 ASN    96      52.242  32.990  67.478  1.00  0.00           H  
ATOM   1528  C   ASN    96      49.761  31.000  63.841  1.00  0.00           C  
ATOM   1529  O   ASN    96      50.943  30.797  64.122  1.00  0.00           O  
ATOM   1530  N   ASP    97      49.168  30.433  62.763  1.00  0.00           N  
ATOM   1531  H   ASP    97      48.176  30.561  62.623  1.00  0.00           H  
ATOM   1532  CA  ASP    97      49.919  29.809  61.685  1.00  0.00           C  
ATOM   1533  HA  ASP    97      50.586  29.068  62.128  1.00  0.00           H  
ATOM   1534  CB  ASP    97      48.975  29.078  60.716  1.00  0.00           C  
ATOM   1535  HB2 ASP    97      48.200  28.578  61.299  1.00  0.00           H  
ATOM   1536  HB3 ASP    97      48.484  29.795  60.056  1.00  0.00           H  
ATOM   1537  CG  ASP    97      49.679  28.019  59.888  1.00  0.00           C  
ATOM   1538  OD1 ASP    97      50.927  28.019  59.833  1.00  0.00           O  
ATOM   1539  OD2 ASP    97      48.978  27.191  59.270  1.00  0.00           O  
ATOM   1540  C   ASP    97      50.740  30.844  60.919  1.00  0.00           C  
ATOM   1541  O   ASP    97      50.220  31.891  60.528  1.00  0.00           O  
ATOM   1542  N   LYS    98      52.091  30.809  61.106  1.00  0.00           N  
ATOM   1543  H   LYS    98      52.498  30.015  61.578  1.00  0.00           H  
ATOM   1544  CA  LYS    98      52.990  31.781  60.497  1.00  0.00           C  
ATOM   1545  HA  LYS    98      52.480  32.739  60.393  1.00  0.00           H  
ATOM   1546  CB  LYS    98      54.220  32.000  61.372  1.00  0.00           C  
ATOM   1547  HB2 LYS    98      54.724  31.044  61.525  1.00  0.00           H  
ATOM   1548  HB3 LYS    98      54.909  32.664  60.848  1.00  0.00           H  
ATOM   1549  CG  LYS    98      53.911  32.631  62.731  1.00  0.00           C  
ATOM   1550  HG2 LYS    98      53.371  33.567  62.578  1.00  0.00           H  
ATOM   1551  HG3 LYS    98      53.283  31.954  63.310  1.00  0.00           H  
ATOM   1552  CD  LYS    98      55.185  32.912  63.513  1.00  0.00           C  
ATOM   1553  HD2 LYS    98      55.738  31.980  63.643  1.00  0.00           H  
ATOM   1554  HD3 LYS    98      55.802  33.615  62.952  1.00  0.00           H  
ATOM   1555  CE  LYS    98      54.872  33.504  64.888  1.00  0.00           C  
ATOM   1556  HE2 LYS    98      54.291  34.419  64.768  1.00  0.00           H  
ATOM   1557  HE3 LYS    98      54.271  32.780  65.441  1.00  0.00           H  
ATOM   1558  NZ  LYS    98      56.115  33.793  65.653  1.00  0.00           N  
ATOM   1559  HZ1 LYS    98      56.721  32.984  65.628  1.00  0.00           H  
ATOM   1560  HZ2 LYS    98      56.597  34.577  65.233  1.00  0.00           H  
ATOM   1561  HZ3 LYS    98      55.886  34.014  66.613  1.00  0.00           H  
ATOM   1562  C   LYS    98      53.415  31.340  59.099  1.00  0.00           C  
ATOM   1563  O   LYS    98      54.247  31.988  58.458  1.00  0.00           O  
ATOM   1564  N   ASP    99      52.939  30.066  58.770  1.00  0.00           N  
ATOM   1565  H   ASP    99      52.295  29.538  59.345  1.00  0.00           H  
ATOM   1566  CA  ASP    99      53.341  29.594  57.450  1.00  0.00           C  
ATOM   1567  HA  ASP    99      54.400  29.815  57.307  1.00  0.00           H  
ATOM   1568  CB  ASP    99      53.185  28.074  57.356  1.00  0.00           C  
ATOM   1569  HB2 ASP    99      53.610  27.626  58.256  1.00  0.00           H  
ATOM   1570  HB3 ASP    99      52.130  27.800  57.314  1.00  0.00           H  
ATOM   1571  CG  ASP    99      53.911  27.480  56.161  1.00  0.00           C  
ATOM   1572  OD1 ASP    99      54.525  28.238  55.380  1.00  0.00           O  
ATOM   1573  OD2 ASP    99      53.872  26.238  56.005  1.00  0.00           O  
ATOM   1574  C   ASP    99      52.533  30.277  56.356  1.00  0.00           C  
ATOM   1575  O   ASP    99      51.349  29.980  56.169  1.00  0.00           O  
ATOM   1576  N   ARG   100      53.076  31.332  55.755  1.00  0.00           N  
ATOM   1577  H   ARG   100      54.031  31.517  56.029  1.00  0.00           H  
ATOM   1578  CA  ARG   100      52.533  32.293  54.794  1.00  0.00           C  
ATOM   1579  HA  ARG   100      51.669  32.738  55.229  1.00  0.00           H  
ATOM   1580  CB  ARG   100      53.533  33.418  54.536  1.00  0.00           C  
ATOM   1581  HB2 ARG   100      54.476  32.989  54.192  1.00  0.00           H  
ATOM   1582  HB3 ARG   100      53.139  34.045  53.734  1.00  0.00           H  
ATOM   1583  CG  ARG   100      53.794  34.305  55.739  1.00  0.00           C  
ATOM   1584  HG2 ARG   100      52.846  34.696  56.112  1.00  0.00           H  
ATOM   1585  HG3 ARG   100      54.263  33.713  56.523  1.00  0.00           H  
ATOM   1586  CD  ARG   100      54.712  35.469  55.395  1.00  0.00           C  
ATOM   1587  HD2 ARG   100      55.634  35.076  54.964  1.00  0.00           H  
ATOM   1588  HD3 ARG   100      54.217  36.102  54.657  1.00  0.00           H  
ATOM   1589  NE  ARG   100      55.040  36.264  56.575  1.00  0.00           N  
ATOM   1590  HE  ARG   100      54.654  35.955  57.455  1.00  0.00           H  
ATOM   1591  CZ  ARG   100      55.794  37.360  56.567  1.00  0.00           C  
ATOM   1592  NH1 ARG   100      56.318  37.814  55.435  1.00  0.00           N  
ATOM   1593 HH11 ARG   100      56.898  38.639  55.439  1.00  0.00           H  
ATOM   1594 HH12 ARG   100      56.126  37.333  54.569  1.00  0.00           H  
ATOM   1595  NH2 ARG   100      56.029  38.006  57.700  1.00  0.00           N  
ATOM   1596 HH21 ARG   100      56.554  38.867  57.695  1.00  0.00           H  
ATOM   1597 HH22 ARG   100      55.647  37.660  58.567  1.00  0.00           H  
ATOM   1598  C   ARG   100      52.158  31.605  53.489  1.00  0.00           C  
ATOM   1599  O   ARG   100      51.232  32.039  52.794  1.00  0.00           O  
ATOM   1600  N   GLU   101      52.759  30.379  53.239  1.00  0.00           N  
ATOM   1601  H   GLU   101      53.448  30.008  53.879  1.00  0.00           H  
ATOM   1602  CA  GLU   101      52.517  29.668  51.989  1.00  0.00           C  
ATOM   1603  HA  GLU   101      51.855  30.246  51.345  1.00  0.00           H  
ATOM   1604  CB  GLU   101      53.826  29.457  51.227  1.00  0.00           C  
ATOM   1605  HB2 GLU   101      54.540  28.943  51.874  1.00  0.00           H  
ATOM   1606  HB3 GLU   101      53.624  28.822  50.363  1.00  0.00           H  
ATOM   1607  CG  GLU   101      54.450  30.742  50.708  1.00  0.00           C  
ATOM   1608  HG2 GLU   101      53.707  31.278  50.116  1.00  0.00           H  
ATOM   1609  HG3 GLU   101      54.732  31.372  51.554  1.00  0.00           H  
ATOM   1610  CD  GLU   101      55.677  30.508  49.845  1.00  0.00           C  
ATOM   1611  OE1 GLU   101      56.263  31.492  49.333  1.00  0.00           O  
ATOM   1612  OE2 GLU   101      56.068  29.328  49.677  1.00  0.00           O  
ATOM   1613  C   GLU   101      51.833  28.332  52.239  1.00  0.00           C  
ATOM   1614  O   GLU   101      51.576  27.574  51.298  1.00  0.00           O  
ATOM   1615  N   GLY   102      51.495  28.012  53.552  1.00  0.00           N  
ATOM   1616  H   GLY   102      51.710  28.589  54.354  1.00  0.00           H  
ATOM   1617  CA  GLY   102      51.158  26.605  53.677  1.00  0.00           C  
ATOM   1618  HA2 GLY   102      51.776  25.975  53.034  1.00  0.00           H  
ATOM   1619  HA3 GLY   102      51.395  26.311  54.700  1.00  0.00           H  
ATOM   1620  C   GLY   102      49.681  26.324  53.466  1.00  0.00           C  
ATOM   1621  O   GLY   102      48.837  27.183  53.716  1.00  0.00           O  
ATOM   1622  N   HID   103      49.418  25.848  52.270  1.00  0.00           N  
ATOM   1623  H   HID   103      50.203  25.550  51.710  1.00  0.00           H  
ATOM   1624  CA  HID   103      48.148  25.183  51.997  1.00  0.00           C  
ATOM   1625  HA  HID   103      47.335  25.764  52.431  1.00  0.00           H  
ATOM   1626  CB  HID   103      47.894  25.098  50.493  1.00  0.00           C  
ATOM   1627  HB2 HID   103      48.689  24.489  50.062  1.00  0.00           H  
ATOM   1628  HB3 HID   103      46.936  24.608  50.322  1.00  0.00           H  
ATOM   1629  CG  HID   103      47.871  26.433  49.813  1.00  0.00           C  
ATOM   1630  ND1 HID   103      48.974  26.965  49.181  1.00  0.00           N  
ATOM   1631  HD1 HID   103      49.888  26.533  49.143  1.00  0.00           H  
ATOM   1632  CE1 HID   103      48.657  28.137  48.669  1.00  0.00           C  
ATOM   1633  HE1 HID   103      49.324  28.783  48.113  1.00  0.00           H  
ATOM   1634  NE2 HID   103      47.388  28.387  48.946  1.00  0.00           N  
ATOM   1635  CD2 HID   103      46.875  27.332  49.661  1.00  0.00           C  
ATOM   1636  HD2 HID   103      45.946  27.268  50.121  1.00  0.00           H  
ATOM   1637  C   HID   103      48.115  23.793  52.614  1.00  0.00           C  
ATOM   1638  O   HID   103      47.887  22.801  51.915  1.00  0.00           O  
ATOM   1639  N   GLY   104      48.471  23.785  54.013  1.00  0.00           N  
ATOM   1640  H   GLY   104      48.662  24.646  54.506  1.00  0.00           H  
ATOM   1641  CA  GLY   104      48.492  22.527  54.755  1.00  0.00           C  
ATOM   1642  HA2 GLY   104      49.112  21.812  54.212  1.00  0.00           H  
ATOM   1643  HA3 GLY   104      48.947  22.714  55.728  1.00  0.00           H  
ATOM   1644  C   GLY   104      47.112  21.933  54.958  1.00  0.00           C  
ATOM   1645  O   GLY   104      46.135  22.402  54.372  1.00  0.00           O  
ATOM   1646  N   PRO   105      46.992  20.879  55.677  1.00  0.00           N  
ATOM   1647  CD  PRO   105      48.240  20.121  56.325  1.00  0.00           C  
ATOM   1648  HD2 PRO   105      48.577  20.646  57.219  1.00  0.00           H  
ATOM   1649  HD3 PRO   105      49.050  19.962  55.613  1.00  0.00           H  
ATOM   1650  CG  PRO   105      47.577  18.824  56.685  1.00  0.00           C  
ATOM   1651  HG2 PRO   105      48.038  18.383  57.570  1.00  0.00           H  
ATOM   1652  HG3 PRO   105      47.680  18.135  55.845  1.00  0.00           H  
ATOM   1653  CB  PRO   105      46.120  19.090  56.911  1.00  0.00           C  
ATOM   1654  HB2 PRO   105      45.987  19.495  57.916  1.00  0.00           H  
ATOM   1655  HB3 PRO   105      45.525  18.183  56.795  1.00  0.00           H  
ATOM   1656  CA  PRO   105      45.746  20.137  55.864  1.00  0.00           C  
ATOM   1657  HA  PRO   105      45.472  19.646  54.929  1.00  0.00           H  
ATOM   1658  C   PRO   105      44.601  21.012  56.356  1.00  0.00           C  
ATOM   1659  O   PRO   105      43.454  20.840  55.935  1.00  0.00           O  
ATOM   1660  N   GLU   106      44.972  22.019  57.200  1.00  0.00           N  
ATOM   1661  H   GLU   106      45.922  22.128  57.524  1.00  0.00           H  
ATOM   1662  CA  GLU   106      43.896  22.863  57.716  1.00  0.00           C  
ATOM   1663  HA  GLU   106      43.084  22.230  58.078  1.00  0.00           H  
ATOM   1664  CB  GLU   106      44.392  23.707  58.895  1.00  0.00           C  
ATOM   1665  HB2 GLU   106      45.316  24.219  58.620  1.00  0.00           H  
ATOM   1666  HB3 GLU   106      43.642  24.467  59.112  1.00  0.00           H  
ATOM   1667  CG  GLU   106      44.617  22.910  60.169  1.00  0.00           C  
ATOM   1668  HG2 GLU   106      45.457  22.230  60.013  1.00  0.00           H  
ATOM   1669  HG3 GLU   106      44.893  23.599  60.969  1.00  0.00           H  
ATOM   1670  CD  GLU   106      43.396  22.113  60.606  1.00  0.00           C  
ATOM   1671  OE1 GLU   106      43.517  20.879  60.794  1.00  0.00           O  
ATOM   1672  OE2 GLU   106      42.314  22.723  60.747  1.00  0.00           O  
ATOM   1673  C   GLU   106      43.333  23.769  56.622  1.00  0.00           C  
ATOM   1674  O   GLU   106      42.122  23.980  56.544  1.00  0.00           O  
ATOM   1675  N   PHE   107      44.212  24.285  55.856  1.00  0.00           N  
ATOM   1676  H   PHE   107      45.195  24.082  55.964  1.00  0.00           H  
ATOM   1677  CA  PHE   107      43.749  25.059  54.708  1.00  0.00           C  
ATOM   1678  HA  PHE   107      43.163  25.911  55.050  1.00  0.00           H  
ATOM   1679  CB  PHE   107      44.937  25.582  53.895  1.00  0.00           C  
ATOM   1680  HB2 PHE   107      45.596  26.147  54.557  1.00  0.00           H  
ATOM   1681  HB3 PHE   107      45.511  24.741  53.512  1.00  0.00           H  
ATOM   1682  CG  PHE   107      44.540  26.457  52.739  1.00  0.00           C  
ATOM   1683  CD1 PHE   107      44.183  25.902  51.517  1.00  0.00           C  
ATOM   1684  HD1 PHE   107      44.190  24.828  51.389  1.00  0.00           H  
ATOM   1685  CE1 PHE   107      43.816  26.707  50.442  1.00  0.00           C  
ATOM   1686  HE1 PHE   107      43.493  26.256  49.514  1.00  0.00           H  
ATOM   1687  CZ  PHE   107      43.808  28.082  50.587  1.00  0.00           C  
ATOM   1688  HZ  PHE   107      43.410  28.698  49.824  1.00  0.00           H  
ATOM   1689  CE2 PHE   107      44.161  28.652  51.798  1.00  0.00           C  
ATOM   1690  HE2 PHE   107      44.111  29.724  51.929  1.00  0.00           H  
ATOM   1691  CD2 PHE   107      44.527  27.840  52.864  1.00  0.00           C  
ATOM   1692  HD2 PHE   107      44.801  28.294  53.806  1.00  0.00           H  
ATOM   1693  C   PHE   107      42.841  24.215  53.817  1.00  0.00           C  
ATOM   1694  O   PHE   107      41.736  24.644  53.481  1.00  0.00           O  
ATOM   1695  N   CYS   108      43.286  23.051  53.466  1.00  0.00           N  
ATOM   1696  H   CYS   108      44.193  22.745  53.792  1.00  0.00           H  
ATOM   1697  CA  CYS   108      42.556  22.176  52.559  1.00  0.00           C  
ATOM   1698  HA  CYS   108      42.384  22.706  51.622  1.00  0.00           H  
ATOM   1699  CB  CYS   108      43.372  20.918  52.255  1.00  0.00           C  
ATOM   1700  HB2 CYS   108      43.683  20.446  53.188  1.00  0.00           H  
ATOM   1701  HB3 CYS   108      42.730  20.218  51.718  1.00  0.00           H  
ATOM   1702  SG  CYS   108      44.824  21.223  51.227  1.00  0.00           S  
ATOM   1703  HG  CYS   108      45.565  21.811  52.177  1.00  0.00           H  
ATOM   1704  C   CYS   108      41.204  21.785  53.145  1.00  0.00           C  
ATOM   1705  O   CYS   108      40.220  21.652  52.419  1.00  0.00           O  
ATOM   1706  N   LYS   109      41.204  21.613  54.419  1.00  0.00           N  
ATOM   1707  H   LYS   109      42.048  21.725  54.963  1.00  0.00           H  
ATOM   1708  CA  LYS   109      39.950  21.293  55.091  1.00  0.00           C  
ATOM   1709  HA  LYS   109      39.555  20.369  54.664  1.00  0.00           H  
ATOM   1710  CB  LYS   109      40.181  21.066  56.583  1.00  0.00           C  
ATOM   1711  HB2 LYS   109      40.900  20.254  56.701  1.00  0.00           H  
ATOM   1712  HB3 LYS   109      40.615  21.964  57.021  1.00  0.00           H  
ATOM   1713  CG  LYS   109      38.919  20.707  57.364  1.00  0.00           C  
ATOM   1714  HG2 LYS   109      38.192  21.514  57.267  1.00  0.00           H  
ATOM   1715  HG3 LYS   109      38.486  19.792  56.957  1.00  0.00           H  
ATOM   1716  CD  LYS   109      39.216  20.512  58.841  1.00  0.00           C  
ATOM   1717  HD2 LYS   109      39.839  19.625  58.967  1.00  0.00           H  
ATOM   1718  HD3 LYS   109      39.762  21.380  59.216  1.00  0.00           H  
ATOM   1719  CE  LYS   109      37.935  20.355  59.653  1.00  0.00           C  
ATOM   1720  HE2 LYS   109      37.350  21.268  59.533  1.00  0.00           H  
ATOM   1721  HE3 LYS   109      37.354  19.515  59.270  1.00  0.00           H  
ATOM   1722  NZ  LYS   109      38.216  20.152  61.106  1.00  0.00           N  
ATOM   1723  HZ1 LYS   109      37.489  20.583  61.661  1.00  0.00           H  
ATOM   1724  HZ2 LYS   109      38.257  19.163  61.313  1.00  0.00           H  
ATOM   1725  HZ3 LYS   109      39.108  20.575  61.337  1.00  0.00           H  
ATOM   1726  C   LYS   109      38.919  22.394  54.880  1.00  0.00           C  
ATOM   1727  O   LYS   109      37.779  22.121  54.489  1.00  0.00           O  
ATOM   1728  N   HIE   110      39.232  23.629  55.130  1.00  0.00           N  
ATOM   1729  H   HIE   110      40.165  23.836  55.460  1.00  0.00           H  
ATOM   1730  CA  HIE   110      38.310  24.738  54.942  1.00  0.00           C  
ATOM   1731  HA  HIE   110      37.378  24.518  55.464  1.00  0.00           H  
ATOM   1732  CB  HIE   110      38.896  26.027  55.528  1.00  0.00           C  
ATOM   1733  HB2 HIE   110      39.931  26.140  55.203  1.00  0.00           H  
ATOM   1734  HB3 HIE   110      38.331  26.877  55.143  1.00  0.00           H  
ATOM   1735  CG  HIE   110      38.833  26.090  57.020  1.00  0.00           C  
ATOM   1736  ND1 HIE   110      37.646  26.152  57.716  1.00  0.00           N  
ATOM   1737  CE1 HIE   110      37.896  26.199  59.013  1.00  0.00           C  
ATOM   1738  HE1 HIE   110      37.156  26.258  59.798  1.00  0.00           H  
ATOM   1739  NE2 HIE   110      39.208  26.160  59.185  1.00  0.00           N  
ATOM   1740  HE2 HIE   110      39.685  26.176  60.077  1.00  0.00           H  
ATOM   1741  CD2 HIE   110      39.814  26.098  57.958  1.00  0.00           C  
ATOM   1742  HD2 HIE   110      40.876  26.050  57.767  1.00  0.00           H  
ATOM   1743  C   HIE   110      37.982  24.941  53.466  1.00  0.00           C  
ATOM   1744  O   HIE   110      36.841  25.262  53.122  1.00  0.00           O  
ATOM   1745  N   MET   111      39.029  24.785  52.669  1.00  0.00           N  
ATOM   1746  H   MET   111      39.936  24.532  53.031  1.00  0.00           H  
ATOM   1747  CA  MET   111      38.802  24.855  51.224  1.00  0.00           C  
ATOM   1748  HA  MET   111      38.465  25.862  50.972  1.00  0.00           H  
ATOM   1749  CB  MET   111      40.107  24.582  50.466  1.00  0.00           C  
ATOM   1750  HB2 MET   111      40.853  25.318  50.768  1.00  0.00           H  
ATOM   1751  HB3 MET   111      40.469  23.602  50.758  1.00  0.00           H  
ATOM   1752  CG  MET   111      39.958  24.637  48.954  1.00  0.00           C  
ATOM   1753  HG2 MET   111      39.141  23.996  48.625  1.00  0.00           H  
ATOM   1754  HG3 MET   111      39.736  25.661  48.684  1.00  0.00           H  
ATOM   1755  SD  MET   111      41.486  24.121  48.079  1.00  0.00           S  
ATOM   1756  CE  MET   111      41.493  22.348  48.481  1.00  0.00           C  
ATOM   1757  HE1 MET   111      40.618  21.879  48.030  1.00  0.00           H  
ATOM   1758  HE2 MET   111      42.394  21.892  48.070  1.00  0.00           H  
ATOM   1759  HE3 MET   111      41.480  22.187  49.558  1.00  0.00           H  
ATOM   1760  C   MET   111      37.724  23.871  50.790  1.00  0.00           C  
ATOM   1761  O   MET   111      36.771  24.254  50.110  1.00  0.00           O  
ATOM   1762  N   HIE   112      37.833  22.644  51.134  1.00  0.00           N  
ATOM   1763  H   HIE   112      38.629  22.349  51.682  1.00  0.00           H  
ATOM   1764  CA  HIE   112      36.872  21.613  50.751  1.00  0.00           C  
ATOM   1765  HA  HIE   112      36.745  21.651  49.668  1.00  0.00           H  
ATOM   1766  CB  HIE   112      37.416  20.227  51.100  1.00  0.00           C  
ATOM   1767  HB2 HIE   112      37.725  20.209  52.147  1.00  0.00           H  
ATOM   1768  HB3 HIE   112      36.614  19.499  50.977  1.00  0.00           H  
ATOM   1769  CG  HIE   112      38.553  19.793  50.228  1.00  0.00           C  
ATOM   1770  ND1 HIE   112      39.738  19.307  50.735  1.00  0.00           N  
ATOM   1771  CE1 HIE   112      40.555  19.013  49.733  1.00  0.00           C  
ATOM   1772  HE1 HIE   112      41.549  18.602  49.828  1.00  0.00           H  
ATOM   1773  NE2 HIE   112      39.930  19.272  48.596  1.00  0.00           N  
ATOM   1774  HE2 HIE   112      40.303  19.110  47.671  1.00  0.00           H  
ATOM   1775  CD2 HIE   112      38.677  19.758  48.880  1.00  0.00           C  
ATOM   1776  HD2 HIE   112      37.927  20.053  48.161  1.00  0.00           H  
ATOM   1777  C   HIE   112      35.505  21.879  51.360  1.00  0.00           C  
ATOM   1778  O   HIE   112      34.474  21.668  50.712  1.00  0.00           O  
ATOM   1779  N   ARG   113      35.536  22.309  52.622  1.00  0.00           N  
ATOM   1780  H   ARG   113      36.415  22.437  53.105  1.00  0.00           H  
ATOM   1781  CA  ARG   113      34.279  22.637  53.286  1.00  0.00           C  
ATOM   1782  HA  ARG   113      33.661  21.738  53.322  1.00  0.00           H  
ATOM   1783  CB  ARG   113      34.536  23.105  54.716  1.00  0.00           C  
ATOM   1784  HB2 ARG   113      35.015  22.288  55.259  1.00  0.00           H  
ATOM   1785  HB3 ARG   113      35.225  23.948  54.696  1.00  0.00           H  
ATOM   1786  CG  ARG   113      33.271  23.519  55.466  1.00  0.00           C  
ATOM   1787  HG2 ARG   113      32.844  24.415  55.014  1.00  0.00           H  
ATOM   1788  HG3 ARG   113      32.538  22.714  55.396  1.00  0.00           H  
ATOM   1789  CD  ARG   113      33.552  23.785  56.935  1.00  0.00           C  
ATOM   1790  HD2 ARG   113      32.614  23.993  57.450  1.00  0.00           H  
ATOM   1791  HD3 ARG   113      33.983  22.888  57.380  1.00  0.00           H  
ATOM   1792  NE  ARG   113      34.490  24.894  57.114  1.00  0.00           N  
ATOM   1793  HE  ARG   113      35.472  24.673  57.201  1.00  0.00           H  
ATOM   1794  CZ  ARG   113      34.138  26.176  57.169  1.00  0.00           C  
ATOM   1795  NH1 ARG   113      32.865  26.535  57.059  1.00  0.00           N  
ATOM   1796 HH11 ARG   113      32.148  25.837  56.945  1.00  0.00           H  
ATOM   1797 HH12 ARG   113      32.618  27.513  57.107  1.00  0.00           H  
ATOM   1798  NH2 ARG   113      35.068  27.105  57.333  1.00  0.00           N  
ATOM   1799 HH21 ARG   113      34.802  28.079  57.398  1.00  0.00           H  
ATOM   1800 HH22 ARG   113      36.034  26.860  57.383  1.00  0.00           H  
ATOM   1801  C   ARG   113      33.513  23.707  52.513  1.00  0.00           C  
ATOM   1802  O   ARG   113      32.341  23.527  52.192  1.00  0.00           O  
ATOM   1803  N   ILE   114      34.099  24.738  52.153  1.00  0.00           N  
ATOM   1804  H   ILE   114      35.077  24.846  52.382  1.00  0.00           H  
ATOM   1805  CA  ILE   114      33.443  25.855  51.474  1.00  0.00           C  
ATOM   1806  HA  ILE   114      32.527  26.110  52.011  1.00  0.00           H  
ATOM   1807  CB  ILE   114      34.349  27.105  51.446  1.00  0.00           C  
ATOM   1808  HB  ILE   114      35.327  26.809  51.061  1.00  0.00           H  
ATOM   1809  CG2 ILE   114      33.779  28.168  50.509  1.00  0.00           C  
ATOM   1810 HG21 ILE   114      34.400  29.057  50.544  1.00  0.00           H  
ATOM   1811 HG22 ILE   114      33.779  27.826  49.474  1.00  0.00           H  
ATOM   1812 HG23 ILE   114      32.764  28.430  50.808  1.00  0.00           H  
ATOM   1813  CG1 ILE   114      34.536  27.668  52.864  1.00  0.00           C  
ATOM   1814 HG12 ILE   114      33.584  28.061  53.224  1.00  0.00           H  
ATOM   1815 HG13 ILE   114      34.832  26.867  53.540  1.00  0.00           H  
ATOM   1816  CD1 ILE   114      35.583  28.758  52.966  1.00  0.00           C  
ATOM   1817 HD11 ILE   114      36.518  28.407  52.537  1.00  0.00           H  
ATOM   1818 HD12 ILE   114      35.255  29.663  52.459  1.00  0.00           H  
ATOM   1819 HD13 ILE   114      35.746  29.001  54.017  1.00  0.00           H  
ATOM   1820  C   ILE   114      33.060  25.449  50.056  1.00  0.00           C  
ATOM   1821  O   ILE   114      31.974  25.777  49.579  1.00  0.00           O  
ATOM   1822  N   ASN   115      33.927  24.762  49.376  1.00  0.00           N  
ATOM   1823  H   ASN   115      34.823  24.520  49.774  1.00  0.00           H  
ATOM   1824  CA  ASN   115      33.583  24.262  48.048  1.00  0.00           C  
ATOM   1825  HA  ASN   115      33.365  25.111  47.398  1.00  0.00           H  
ATOM   1826  CB  ASN   115      34.755  23.473  47.456  1.00  0.00           C  
ATOM   1827  HB2 ASN   115      35.164  22.796  48.206  1.00  0.00           H  
ATOM   1828  HB3 ASN   115      34.390  22.867  46.625  1.00  0.00           H  
ATOM   1829  CG  ASN   115      35.849  24.363  46.909  1.00  0.00           C  
ATOM   1830  OD1 ASN   115      35.661  25.574  46.741  1.00  0.00           O  
ATOM   1831  ND2 ASN   115      37.013  23.777  46.632  1.00  0.00           N  
ATOM   1832 HD21 ASN   115      37.140  22.795  46.811  1.00  0.00           H  
ATOM   1833 HD22 ASN   115      37.763  24.328  46.237  1.00  0.00           H  
ATOM   1834  C   ASN   115      32.326  23.402  48.075  1.00  0.00           C  
ATOM   1835  O   ASN   115      31.466  23.535  47.204  1.00  0.00           O  
ATOM   1836  N   SER   116      32.208  22.535  49.079  1.00  0.00           N  
ATOM   1837  H   SER   116      32.944  22.459  49.767  1.00  0.00           H  
ATOM   1838  CA  SER   116      31.076  21.629  49.192  1.00  0.00           C  
ATOM   1839  HA  SER   116      30.942  21.111  48.241  1.00  0.00           H  
ATOM   1840  CB  SER   116      31.310  20.590  50.274  1.00  0.00           C  
ATOM   1841  HB2 SER   116      31.555  21.083  51.216  1.00  0.00           H  
ATOM   1842  HB3 SER   116      30.403  20.001  50.413  1.00  0.00           H  
ATOM   1843  OG  SER   116      32.372  19.715  49.903  1.00  0.00           O  
ATOM   1844  HG  SER   116      32.109  19.233  49.115  1.00  0.00           H  
ATOM   1845  C   SER   116      29.794  22.402  49.497  1.00  0.00           C  
ATOM   1846  O   SER   116      28.732  22.090  48.958  1.00  0.00           O  
ATOM   1847  N   LEU   117      29.841  23.449  50.185  1.00  0.00           N  
ATOM   1848  H   LEU   117      30.738  23.729  50.557  1.00  0.00           H  
ATOM   1849  CA  LEU   117      28.685  24.215  50.618  1.00  0.00           C  
ATOM   1850  HA  LEU   117      27.863  23.533  50.833  1.00  0.00           H  
ATOM   1851  CB  LEU   117      29.013  25.012  51.880  1.00  0.00           C  
ATOM   1852  HB2 LEU   117      29.937  25.563  51.700  1.00  0.00           H  
ATOM   1853  HB3 LEU   117      28.226  25.752  52.035  1.00  0.00           H  
ATOM   1854  CG  LEU   117      29.169  24.215  53.169  1.00  0.00           C  
ATOM   1855  HG  LEU   117      29.900  23.422  53.018  1.00  0.00           H  
ATOM   1856  CD1 LEU   117      29.669  25.113  54.294  1.00  0.00           C  
ATOM   1857 HD11 LEU   117      29.785  24.528  55.207  1.00  0.00           H  
ATOM   1858 HD12 LEU   117      30.637  25.536  54.024  1.00  0.00           H  
ATOM   1859 HD13 LEU   117      28.960  25.923  54.473  1.00  0.00           H  
ATOM   1860  CD2 LEU   117      27.841  23.566  53.559  1.00  0.00           C  
ATOM   1861 HD21 LEU   117      27.945  23.069  54.524  1.00  0.00           H  
ATOM   1862 HD22 LEU   117      27.057  24.321  53.632  1.00  0.00           H  
ATOM   1863 HD23 LEU   117      27.553  22.811  52.828  1.00  0.00           H  
ATOM   1864  C   LEU   117      28.200  25.152  49.513  1.00  0.00           C  
ATOM   1865  O   LEU   117      27.013  25.441  49.419  1.00  0.00           O  
ATOM   1866  N   THR   118      29.122  25.574  48.653  1.00  0.00           N  
ATOM   1867  H   THR   118      30.088  25.289  48.738  1.00  0.00           H  
ATOM   1868  CA  THR   118      28.763  26.715  47.808  1.00  0.00           C  
ATOM   1869  HA  THR   118      27.762  27.088  48.021  1.00  0.00           H  
ATOM   1870  CB  THR   118      29.732  27.894  48.044  1.00  0.00           C  
ATOM   1871  HB  THR   118      29.385  28.754  47.471  1.00  0.00           H  
ATOM   1872  CG2 THR   118      29.794  28.262  49.524  1.00  0.00           C  
ATOM   1873 HG21 THR   118      30.605  28.965  49.701  1.00  0.00           H  
ATOM   1874 HG22 THR   118      28.843  28.701  49.823  1.00  0.00           H  
ATOM   1875 HG23 THR   118      29.993  27.398  50.151  1.00  0.00           H  
ATOM   1876  OG1 THR   118      31.044  27.543  47.585  1.00  0.00           O  
ATOM   1877  HG1 THR   118      31.410  26.891  48.192  1.00  0.00           H  
ATOM   1878  C   THR   118      28.794  26.324  46.335  1.00  0.00           C  
ATOM   1879  O   THR   118      28.247  27.027  45.488  1.00  0.00           O  
ATOM   1880  N   GLY   119      29.497  25.269  45.994  1.00  0.00           N  
ATOM   1881  H   GLY   119      29.955  24.709  46.699  1.00  0.00           H  
ATOM   1882  CA  GLY   119      29.716  24.933  44.598  1.00  0.00           C  
ATOM   1883  HA2 GLY   119      29.920  23.864  44.536  1.00  0.00           H  
ATOM   1884  HA3 GLY   119      28.819  25.133  44.011  1.00  0.00           H  
ATOM   1885  C   GLY   119      30.888  25.668  43.978  1.00  0.00           C  
ATOM   1886  O   GLY   119      31.122  25.566  42.773  1.00  0.00           O  
ATOM   1887  N   ALA   120      31.544  26.519  44.782  1.00  0.00           N  
ATOM   1888  H   ALA   120      31.283  26.618  45.751  1.00  0.00           H  
ATOM   1889  CA  ALA   120      32.763  27.176  44.308  1.00  0.00           C  
ATOM   1890  HA  ALA   120      32.552  27.667  43.359  1.00  0.00           H  
ATOM   1891  CB  ALA   120      33.208  28.246  45.300  1.00  0.00           C  
ATOM   1892  HB1 ALA   120      34.060  28.794  44.904  1.00  0.00           H  
ATOM   1893  HB2 ALA   120      32.393  28.951  45.471  1.00  0.00           H  
ATOM   1894  HB3 ALA   120      33.493  27.783  46.246  1.00  0.00           H  
ATOM   1895  C   ALA   120      33.880  26.160  44.083  1.00  0.00           C  
ATOM   1896  O   ALA   120      33.732  24.980  44.425  1.00  0.00           O  
ATOM   1897  N   ASN   121      34.950  26.613  43.453  1.00  0.00           N  
ATOM   1898  H   ASN   121      34.973  27.573  43.135  1.00  0.00           H  
ATOM   1899  CA  ASN   121      36.138  25.793  43.218  1.00  0.00           C  
ATOM   1900  HA  ASN   121      36.053  24.867  43.789  1.00  0.00           H  
ATOM   1901  CB  ASN   121      36.247  25.426  41.739  1.00  0.00           C  
ATOM   1902  HB2 ASN   121      35.298  25.002  41.408  1.00  0.00           H  
ATOM   1903  HB3 ASN   121      36.429  26.325  41.146  1.00  0.00           H  
ATOM   1904  CG  ASN   121      37.333  24.394  41.474  1.00  0.00           C  
ATOM   1905  OD1 ASN   121      37.677  23.598  42.351  1.00  0.00           O  
ATOM   1906  ND2 ASN   121      37.880  24.410  40.265  1.00  0.00           N  
ATOM   1907 HD21 ASN   121      38.610  23.752  40.045  1.00  0.00           H  
ATOM   1908 HD22 ASN   121      37.595  25.111  39.598  1.00  0.00           H  
ATOM   1909  C   ASN   121      37.404  26.504  43.684  1.00  0.00           C  
ATOM   1910  O   ASN   121      38.247  26.887  42.865  1.00  0.00           O  
ATOM   1911  N   ILE   122      37.466  26.590  45.004  1.00  0.00           N  
ATOM   1912  H   ILE   122      36.720  26.268  45.592  1.00  0.00           H  
ATOM   1913  CA  ILE   122      38.685  27.152  45.562  1.00  0.00           C  
ATOM   1914  HA  ILE   122      38.939  28.058  45.008  1.00  0.00           H  
ATOM   1915  CB  ILE   122      38.505  27.543  47.046  1.00  0.00           C  
ATOM   1916  HB  ILE   122      38.254  26.641  47.601  1.00  0.00           H  
ATOM   1917  CG2 ILE   122      39.794  28.152  47.606  1.00  0.00           C  
ATOM   1918 HG21 ILE   122      39.657  28.450  48.645  1.00  0.00           H  
ATOM   1919 HG22 ILE   122      40.614  27.436  47.567  1.00  0.00           H  
ATOM   1920 HG23 ILE   122      40.062  29.027  47.015  1.00  0.00           H  
ATOM   1921  CG1 ILE   122      37.333  28.519  47.196  1.00  0.00           C  
ATOM   1922 HG12 ILE   122      37.639  29.512  46.863  1.00  0.00           H  
ATOM   1923 HG13 ILE   122      36.492  28.217  46.575  1.00  0.00           H  
ATOM   1924  CD1 ILE   122      36.786  28.613  48.614  1.00  0.00           C  
ATOM   1925 HD11 ILE   122      35.900  29.227  48.606  1.00  0.00           H  
ATOM   1926 HD12 ILE   122      36.513  27.618  48.968  1.00  0.00           H  
ATOM   1927 HD13 ILE   122      37.529  29.041  49.285  1.00  0.00           H  
ATOM   1928  C   ILE   122      39.826  26.144  45.420  1.00  0.00           C  
ATOM   1929  O   ILE   122      39.669  24.965  45.759  1.00  0.00           O  
ATOM   1930  N   THR   123      40.974  26.598  44.857  1.00  0.00           N  
ATOM   1931  H   THR   123      41.047  27.551  44.530  1.00  0.00           H  
ATOM   1932  CA  THR   123      42.122  25.715  44.711  1.00  0.00           C  
ATOM   1933  HA  THR   123      41.920  24.748  45.171  1.00  0.00           H  
ATOM   1934  CB  THR   123      42.447  25.457  43.228  1.00  0.00           C  
ATOM   1935  HB  THR   123      43.253  24.727  43.159  1.00  0.00           H  
ATOM   1936  CG2 THR   123      41.224  24.918  42.485  1.00  0.00           C  
ATOM   1937 HG21 THR   123      41.526  24.569  41.497  1.00  0.00           H  
ATOM   1938 HG22 THR   123      40.789  24.084  43.036  1.00  0.00           H  
ATOM   1939 HG23 THR   123      40.476  25.699  42.361  1.00  0.00           H  
ATOM   1940  OG1 THR   123      42.865  26.676  42.615  1.00  0.00           O  
ATOM   1941  HG1 THR   123      43.769  26.597  42.286  1.00  0.00           H  
ATOM   1942  C   THR   123      43.349  26.301  45.405  1.00  0.00           C  
ATOM   1943  O   THR   123      43.341  27.465  45.808  1.00  0.00           O  
ATOM   1944  N   VAL   124      44.331  25.465  45.592  1.00  0.00           N  
ATOM   1945  H   VAL   124      44.253  24.510  45.274  1.00  0.00           H  
ATOM   1946  CA  VAL   124      45.576  25.894  46.220  1.00  0.00           C  
ATOM   1947  HA  VAL   124      45.338  26.507  47.090  1.00  0.00           H  
ATOM   1948  CB  VAL   124      46.419  24.691  46.696  1.00  0.00           C  
ATOM   1949  HB  VAL   124      46.602  24.023  45.852  1.00  0.00           H  
ATOM   1950  CG1 VAL   124      47.770  25.160  47.235  1.00  0.00           C  
ATOM   1951 HG11 VAL   124      48.134  24.516  48.024  1.00  0.00           H  
ATOM   1952 HG12 VAL   124      48.498  25.096  46.426  1.00  0.00           H  
ATOM   1953 HG13 VAL   124      47.656  26.196  47.431  1.00  0.00           H  
ATOM   1954  CG2 VAL   124      45.662  23.902  47.761  1.00  0.00           C  
ATOM   1955 HG21 VAL   124      46.281  23.084  48.131  1.00  0.00           H  
ATOM   1956 HG22 VAL   124      45.392  24.555  48.591  1.00  0.00           H  
ATOM   1957 HG23 VAL   124      44.752  23.474  47.339  1.00  0.00           H  
ATOM   1958  C   VAL   124      46.378  26.746  45.241  1.00  0.00           C  
ATOM   1959  O   VAL   124      47.039  27.707  45.642  1.00  0.00           O  
ATOM   1960  N   TYR   125      46.231  26.387  43.969  1.00  0.00           N  
ATOM   1961  H   TYR   125      45.640  25.613  43.708  1.00  0.00           H  
ATOM   1962  CA  TYR   125      46.924  27.144  42.931  1.00  0.00           C  
ATOM   1963  HA  TYR   125      47.506  27.954  43.372  1.00  0.00           H  
ATOM   1964  CB  TYR   125      47.916  26.246  42.185  1.00  0.00           C  
ATOM   1965  HB2 TYR   125      47.365  25.452  41.678  1.00  0.00           H  
ATOM   1966  HB3 TYR   125      48.416  26.839  41.418  1.00  0.00           H  
ATOM   1967  CG  TYR   125      48.971  25.637  43.076  1.00  0.00           C  
ATOM   1968  CD1 TYR   125      49.949  26.426  43.675  1.00  0.00           C  
ATOM   1969  HD1 TYR   125      49.951  27.495  43.510  1.00  0.00           H  
ATOM   1970  CE1 TYR   125      50.923  25.863  44.495  1.00  0.00           C  
ATOM   1971  HE1 TYR   125      51.681  26.489  44.943  1.00  0.00           H  
ATOM   1972  CZ  TYR   125      50.921  24.504  44.721  1.00  0.00           C  
ATOM   1973  OH  TYR   125      51.884  23.941  45.532  1.00  0.00           O  
ATOM   1974  HH  TYR   125      52.519  24.581  45.859  1.00  0.00           H  
ATOM   1975  CE2 TYR   125      49.962  23.691  44.138  1.00  0.00           C  
ATOM   1976  HE2 TYR   125      49.968  22.625  44.318  1.00  0.00           H  
ATOM   1977  CD2 TYR   125      48.992  24.262  43.320  1.00  0.00           C  
ATOM   1978  HD2 TYR   125      48.248  23.624  42.865  1.00  0.00           H  
ATOM   1979  C   TYR   125      45.934  27.754  41.946  1.00  0.00           C  
ATOM   1980  O   TYR   125      44.968  27.098  41.544  1.00  0.00           O  
ATOM   1981  N   HIE   126      46.045  29.008  41.819  1.00  0.00           N  
ATOM   1982  H   HIE   126      46.783  29.511  42.290  1.00  0.00           H  
ATOM   1983  CA  HIE   126      45.376  29.633  40.685  1.00  0.00           C  
ATOM   1984  HA  HIE   126      44.681  28.943  40.204  1.00  0.00           H  
ATOM   1985  CB  HIE   126      44.542  30.832  41.149  1.00  0.00           C  
ATOM   1986  HB2 HIE   126      45.175  31.549  41.674  1.00  0.00           H  
ATOM   1987  HB3 HIE   126      44.134  31.280  40.246  1.00  0.00           H  
ATOM   1988  CG  HIE   126      43.376  30.453  42.008  1.00  0.00           C  
ATOM   1989  ND1 HIE   126      43.490  30.250  43.366  1.00  0.00           N  
ATOM   1990  CE1 HIE   126      42.302  29.930  43.856  1.00  0.00           C  
ATOM   1991  HE1 HIE   126      42.084  29.715  44.892  1.00  0.00           H  
ATOM   1992  NE2 HIE   126      41.427  29.922  42.865  1.00  0.00           N  
ATOM   1993  HE2 HIE   126      40.443  29.704  42.946  1.00  0.00           H  
ATOM   1994  CD2 HIE   126      42.076  30.242  41.698  1.00  0.00           C  
ATOM   1995  HD2 HIE   126      41.631  30.317  40.716  1.00  0.00           H  
ATOM   1996  C   HIE   126      46.382  30.078  39.626  1.00  0.00           C  
ATOM   1997  O   HIE   126      47.501  30.476  39.958  1.00  0.00           O  
ATOM   1998  N   THR   127      45.990  29.781  38.306  1.00  0.00           N  
ATOM   1999  H   THR   127      45.079  29.406  38.082  1.00  0.00           H  
ATOM   2000  CA  THR   127      46.881  30.262  37.255  1.00  0.00           C  
ATOM   2001  HA  THR   127      47.839  30.581  37.665  1.00  0.00           H  
ATOM   2002  CB  THR   127      47.198  29.152  36.239  1.00  0.00           C  
ATOM   2003  HB  THR   127      47.787  29.574  35.428  1.00  0.00           H  
ATOM   2004  CG2 THR   127      47.975  28.012  36.892  1.00  0.00           C  
ATOM   2005 HG21 THR   127      48.251  27.283  36.130  1.00  0.00           H  
ATOM   2006 HG22 THR   127      48.883  28.400  37.354  1.00  0.00           H  
ATOM   2007 HG23 THR   127      47.368  27.519  37.652  1.00  0.00           H  
ATOM   2008  OG1 THR   127      45.972  28.633  35.708  1.00  0.00           O  
ATOM   2009  HG1 THR   127      45.476  29.357  35.315  1.00  0.00           H  
ATOM   2010  C   THR   127      46.268  31.457  36.532  1.00  0.00           C  
ATOM   2011  O   THR   127      45.103  31.418  36.130  1.00  0.00           O  
ATOM   2012  N   PHE   128      47.005  32.559  36.505  1.00  0.00           N  
ATOM   2013  H   PHE   128      47.919  32.534  36.933  1.00  0.00           H  
ATOM   2014  CA  PHE   128      46.650  33.793  35.817  1.00  0.00           C  
ATOM   2015  HA  PHE   128      45.721  33.663  35.285  1.00  0.00           H  
ATOM   2016  CB  PHE   128      46.463  34.933  36.821  1.00  0.00           C  
ATOM   2017  HB2 PHE   128      47.345  35.001  37.461  1.00  0.00           H  
ATOM   2018  HB3 PHE   128      46.369  35.883  36.296  1.00  0.00           H  
ATOM   2019  CG  PHE   128      45.232  34.796  37.677  1.00  0.00           C  
ATOM   2020  CD1 PHE   128      44.054  35.447  37.333  1.00  0.00           C  
ATOM   2021  HD1 PHE   128      44.024  36.082  36.459  1.00  0.00           H  
ATOM   2022  CE1 PHE   128      42.911  35.321  38.122  1.00  0.00           C  
ATOM   2023  HE1 PHE   128      42.040  35.919  37.968  1.00  0.00           H  
ATOM   2024  CZ  PHE   128      42.947  34.539  39.267  1.00  0.00           C  
ATOM   2025  HZ  PHE   128      42.082  34.483  39.913  1.00  0.00           H  
ATOM   2026  CE2 PHE   128      44.117  33.883  39.618  1.00  0.00           C  
ATOM   2027  HE2 PHE   128      44.156  33.362  40.556  1.00  0.00           H  
ATOM   2028  CD2 PHE   128      45.253  34.014  38.825  1.00  0.00           C  
ATOM   2029  HD2 PHE   128      46.165  33.519  39.127  1.00  0.00           H  
ATOM   2030  C   PHE   128      47.714  34.168  34.794  1.00  0.00           C  
ATOM   2031  O   PHE   128      48.005  35.349  34.599  1.00  0.00           O  
ATOM   2032  N   HIE   129      48.277  33.125  34.122  1.00  0.00           N  
ATOM   2033  H   HIE   129      47.954  32.185  34.295  1.00  0.00           H  
ATOM   2034  CA  HIE   129      49.444  33.301  33.263  1.00  0.00           C  
ATOM   2035  HA  HIE   129      50.257  33.723  33.855  1.00  0.00           H  
ATOM   2036  CB  HIE   129      49.902  31.953  32.700  1.00  0.00           C  
ATOM   2037  HB2 HIE   129      49.077  31.488  32.156  1.00  0.00           H  
ATOM   2038  HB3 HIE   129      50.715  32.129  31.994  1.00  0.00           H  
ATOM   2039  CG  HIE   129      50.394  31.004  33.739  1.00  0.00           C  
ATOM   2040  ND1 HIE   129      51.437  31.305  34.591  1.00  0.00           N  
ATOM   2041  CE1 HIE   129      51.650  30.281  35.403  1.00  0.00           C  
ATOM   2042  HE1 HIE   129      52.417  30.226  36.162  1.00  0.00           H  
ATOM   2043  NE2 HIE   129      50.779  29.332  35.114  1.00  0.00           N  
ATOM   2044  HE2 HIE   129      50.732  28.426  35.557  1.00  0.00           H  
ATOM   2045  CD2 HIE   129      49.984  29.758  34.075  1.00  0.00           C  
ATOM   2046  HD2 HIE   129      49.191  29.200  33.597  1.00  0.00           H  
ATOM   2047  C   HIE   129      49.149  34.271  32.122  1.00  0.00           C  
ATOM   2048  O   HIE   129      49.947  35.170  31.849  1.00  0.00           O  
ATOM   2049  N   ASP   130      47.962  34.109  31.513  1.00  0.00           N  
ATOM   2050  H   ASP   130      47.326  33.372  31.776  1.00  0.00           H  
ATOM   2051  CA  ASP   130      47.645  34.975  30.380  1.00  0.00           C  
ATOM   2052  HA  ASP   130      48.460  34.929  29.656  1.00  0.00           H  
ATOM   2053  CB  ASP   130      46.361  34.510  29.692  1.00  0.00           C  
ATOM   2054  HB2 ASP   130      45.561  34.425  30.431  1.00  0.00           H  
ATOM   2055  HB3 ASP   130      46.066  35.260  28.956  1.00  0.00           H  
ATOM   2056  CG  ASP   130      46.523  33.182  28.966  1.00  0.00           C  
ATOM   2057  OD1 ASP   130      47.671  32.779  28.685  1.00  0.00           O  
ATOM   2058  OD2 ASP   130      45.493  32.535  28.685  1.00  0.00           O  
ATOM   2059  C   ASP   130      47.503  36.430  30.825  1.00  0.00           C  
ATOM   2060  O   ASP   130      47.992  37.340  30.153  1.00  0.00           O  
ATOM   2061  N   GLU   131      46.839  36.564  31.927  1.00  0.00           N  
ATOM   2062  H   GLU   131      46.457  35.766  32.413  1.00  0.00           H  
ATOM   2063  CA  GLU   131      46.635  37.909  32.458  1.00  0.00           C  
ATOM   2064  HA  GLU   131      46.184  38.528  31.678  1.00  0.00           H  
ATOM   2065  CB  GLU   131      45.682  37.877  33.653  1.00  0.00           C  
ATOM   2066  HB2 GLU   131      46.058  37.234  34.446  1.00  0.00           H  
ATOM   2067  HB3 GLU   131      45.639  38.893  34.042  1.00  0.00           H  
ATOM   2068  CG  GLU   131      44.249  37.517  33.286  1.00  0.00           C  
ATOM   2069  HG2 GLU   131      43.599  37.845  34.099  1.00  0.00           H  
ATOM   2070  HG3 GLU   131      43.955  38.051  32.381  1.00  0.00           H  
ATOM   2071  CD  GLU   131      44.034  36.023  33.099  1.00  0.00           C  
ATOM   2072  OE1 GLU   131      42.958  35.621  32.606  1.00  0.00           O  
ATOM   2073  OE2 GLU   131      44.952  35.248  33.450  1.00  0.00           O  
ATOM   2074  C   GLU   131      47.960  38.552  32.856  1.00  0.00           C  
ATOM   2075  O   GLU   131      48.203  39.723  32.559  1.00  0.00           O  
ATOM   2076  N   VAL   132      48.765  37.741  33.520  1.00  0.00           N  
ATOM   2077  H   VAL   132      48.515  36.777  33.669  1.00  0.00           H  
ATOM   2078  CA  VAL   132      50.083  38.225  33.911  1.00  0.00           C  
ATOM   2079  HA  VAL   132      49.959  39.113  34.533  1.00  0.00           H  
ATOM   2080  CB  VAL   132      50.857  37.162  34.731  1.00  0.00           C  
ATOM   2081  HB  VAL   132      50.855  36.224  34.176  1.00  0.00           H  
ATOM   2082  CG1 VAL   132      52.310  37.590  34.935  1.00  0.00           C  
ATOM   2083 HG11 VAL   132      52.800  36.893  35.615  1.00  0.00           H  
ATOM   2084 HG12 VAL   132      52.844  37.569  33.987  1.00  0.00           H  
ATOM   2085 HG13 VAL   132      52.350  38.594  35.359  1.00  0.00           H  
ATOM   2086  CG2 VAL   132      50.173  36.919  36.071  1.00  0.00           C  
ATOM   2087 HG21 VAL   132      50.396  35.908  36.413  1.00  0.00           H  
ATOM   2088 HG22 VAL   132      50.529  37.618  36.818  1.00  0.00           H  
ATOM   2089 HG23 VAL   132      49.095  37.040  36.007  1.00  0.00           H  
ATOM   2090  C   VAL   132      50.882  38.623  32.677  1.00  0.00           C  
ATOM   2091  O   VAL   132      51.470  39.707  32.630  1.00  0.00           O  
ATOM   2092  N   ASP   133      50.808  37.814  31.630  1.00  0.00           N  
ATOM   2093  H   ASP   133      50.251  36.974  31.681  1.00  0.00           H  
ATOM   2094  CA  ASP   133      51.536  38.077  30.395  1.00  0.00           C  
ATOM   2095  HA  ASP   133      52.590  38.225  30.629  1.00  0.00           H  
ATOM   2096  CB  ASP   133      51.404  36.896  29.435  1.00  0.00           C  
ATOM   2097  HB2 ASP   133      50.361  36.590  29.357  1.00  0.00           H  
ATOM   2098  HB3 ASP   133      51.733  37.214  28.445  1.00  0.00           H  
ATOM   2099  CG  ASP   133      52.259  35.706  29.833  1.00  0.00           C  
ATOM   2100  OD1 ASP   133      53.165  35.863  30.685  1.00  0.00           O  
ATOM   2101  OD2 ASP   133      52.029  34.603  29.286  1.00  0.00           O  
ATOM   2102  C   ASP   133      51.040  39.357  29.724  1.00  0.00           C  
ATOM   2103  O   ASP   133      51.814  40.068  29.083  1.00  0.00           O  
ATOM   2104  N   GLU   134      49.749  39.639  29.880  1.00  0.00           N  
ATOM   2105  H   GLU   134      49.146  38.999  30.380  1.00  0.00           H  
ATOM   2106  CA  GLU   134      49.178  40.855  29.317  1.00  0.00           C  
ATOM   2107  HA  GLU   134      49.363  40.866  28.242  1.00  0.00           H  
ATOM   2108  CB  GLU   134      47.664  40.894  29.544  1.00  0.00           C  
ATOM   2109  HB2 GLU   134      47.420  40.690  30.576  1.00  0.00           H  
ATOM   2110  HB3 GLU   134      47.306  41.905  29.348  1.00  0.00           H  
ATOM   2111  CG  GLU   134      46.885  39.935  28.653  1.00  0.00           C  
ATOM   2112  HG2 GLU   134      47.258  38.933  28.746  1.00  0.00           H  
ATOM   2113  HG3 GLU   134      45.838  39.943  28.961  1.00  0.00           H  
ATOM   2114  CD  GLU   134      46.963  40.289  27.185  1.00  0.00           C  
ATOM   2115  OE1 GLU   134      46.941  39.365  26.341  1.00  0.00           O  
ATOM   2116  OE2 GLU   134      47.046  41.496  26.872  1.00  0.00           O  
ATOM   2117  C   GLU   134      49.829  42.101  29.919  1.00  0.00           C  
ATOM   2118  O   GLU   134      49.964  43.121  29.239  1.00  0.00           O  
ATOM   2119  N   TYR   135      50.259  41.992  31.153  1.00  0.00           N  
ATOM   2120  H   TYR   135      50.146  41.121  31.656  1.00  0.00           H  
ATOM   2121  CA  TYR   135      50.790  43.164  31.841  1.00  0.00           C  
ATOM   2122  HA  TYR   135      50.373  44.076  31.412  1.00  0.00           H  
ATOM   2123  CB  TYR   135      50.408  43.144  33.325  1.00  0.00           C  
ATOM   2124  HB2 TYR   135      50.589  42.150  33.737  1.00  0.00           H  
ATOM   2125  HB3 TYR   135      51.053  43.838  33.866  1.00  0.00           H  
ATOM   2126  CG  TYR   135      48.981  43.559  33.583  1.00  0.00           C  
ATOM   2127  CD1 TYR   135      48.620  44.902  33.622  1.00  0.00           C  
ATOM   2128  HD1 TYR   135      49.374  45.659  33.458  1.00  0.00           H  
ATOM   2129  CE1 TYR   135      47.307  45.293  33.864  1.00  0.00           C  
ATOM   2130  HE1 TYR   135      47.043  46.339  33.887  1.00  0.00           H  
ATOM   2131  CZ  TYR   135      46.342  44.324  34.075  1.00  0.00           C  
ATOM   2132  OH  TYR   135      45.040  44.699  34.325  1.00  0.00           O  
ATOM   2133  HH  TYR   135      44.482  43.936  34.519  1.00  0.00           H  
ATOM   2134  CE2 TYR   135      46.674  42.980  34.052  1.00  0.00           C  
ATOM   2135  HE2 TYR   135      45.924  42.222  34.219  1.00  0.00           H  
ATOM   2136  CD2 TYR   135      47.991  42.605  33.802  1.00  0.00           C  
ATOM   2137  HD2 TYR   135      48.266  41.572  33.867  1.00  0.00           H  
ATOM   2138  C   TYR   135      52.306  43.242  31.692  1.00  0.00           C  
ATOM   2139  O   TYR   135      52.904  44.297  31.919  1.00  0.00           O  
ATOM   2140  N   ARG   136      52.958  42.164  31.278  1.00  0.00           N  
ATOM   2141  H   ARG   136      52.434  41.320  31.082  1.00  0.00           H  
ATOM   2142  CA  ARG   136      54.400  42.180  31.052  1.00  0.00           C  
ATOM   2143  HA  ARG   136      54.862  42.748  31.849  1.00  0.00           H  
ATOM   2144  CB  ARG   136      54.966  40.758  31.099  1.00  0.00           C  
ATOM   2145  HB2 ARG   136      54.405  40.114  30.418  1.00  0.00           H  
ATOM   2146  HB3 ARG   136      55.997  40.799  30.770  1.00  0.00           H  
ATOM   2147  CG  ARG   136      54.978  40.142  32.489  1.00  0.00           C  
ATOM   2148  HG2 ARG   136      55.580  40.770  33.147  1.00  0.00           H  
ATOM   2149  HG3 ARG   136      53.965  40.104  32.884  1.00  0.00           H  
ATOM   2150  CD  ARG   136      55.560  38.736  32.481  1.00  0.00           C  
ATOM   2151  HD2 ARG   136      54.939  38.116  31.832  1.00  0.00           H  
ATOM   2152  HD3 ARG   136      56.572  38.768  32.078  1.00  0.00           H  
ATOM   2153  NE  ARG   136      55.603  38.160  33.817  1.00  0.00           N  
ATOM   2154  HE  ARG   136      55.539  38.803  34.590  1.00  0.00           H  
ATOM   2155  CZ  ARG   136      55.677  36.859  34.083  1.00  0.00           C  
ATOM   2156  NH1 ARG   136      55.724  35.968  33.099  1.00  0.00           N  
ATOM   2157 HH11 ARG   136      55.725  34.981  33.303  1.00  0.00           H  
ATOM   2158 HH12 ARG   136      55.611  36.274  32.143  1.00  0.00           H  
ATOM   2159  NH2 ARG   136      55.716  36.444  35.341  1.00  0.00           N  
ATOM   2160 HH21 ARG   136      55.647  37.107  36.097  1.00  0.00           H  
ATOM   2161 HH22 ARG   136      55.762  35.456  35.537  1.00  0.00           H  
ATOM   2162  C   ARG   136      54.740  42.836  29.716  1.00  0.00           C  
ATOM   2163  O   ARG   136      55.142  42.156  28.770  1.00  0.00           O  
ATOM   2164  N   ARG   137      54.634  44.094  29.669  1.00  0.00           N  
ATOM   2165  H   ARG   137      54.317  44.579  30.497  1.00  0.00           H  
ATOM   2166  CA  ARG   137      54.712  44.848  28.427  1.00  0.00           C  
ATOM   2167  HA  ARG   137      54.451  44.207  27.583  1.00  0.00           H  
ATOM   2168  CB  ARG   137      53.720  46.019  28.442  1.00  0.00           C  
ATOM   2169  HB2 ARG   137      53.917  46.646  29.314  1.00  0.00           H  
ATOM   2170  HB3 ARG   137      53.888  46.624  27.549  1.00  0.00           H  
ATOM   2171  CG  ARG   137      52.263  45.590  28.450  1.00  0.00           C  
ATOM   2172  HG2 ARG   137      52.084  44.924  27.605  1.00  0.00           H  
ATOM   2173  HG3 ARG   137      52.049  45.048  29.370  1.00  0.00           H  
ATOM   2174  CD  ARG   137      51.324  46.777  28.349  1.00  0.00           C  
ATOM   2175  HD2 ARG   137      51.502  47.437  29.199  1.00  0.00           H  
ATOM   2176  HD3 ARG   137      51.540  47.323  27.429  1.00  0.00           H  
ATOM   2177  NE  ARG   137      49.923  46.363  28.341  1.00  0.00           N  
ATOM   2178  HE  ARG   137      49.738  45.369  28.318  1.00  0.00           H  
ATOM   2179  CZ  ARG   137      48.885  47.191  28.372  1.00  0.00           C  
ATOM   2180  NH1 ARG   137      49.070  48.512  28.419  1.00  0.00           N  
ATOM   2181 HH11 ARG   137      48.281  49.137  28.462  1.00  0.00           H  
ATOM   2182 HH12 ARG   137      50.008  48.883  28.381  1.00  0.00           H  
ATOM   2183  NH2 ARG   137      47.653  46.707  28.356  1.00  0.00           N  
ATOM   2184 HH21 ARG   137      47.510  45.708  28.307  1.00  0.00           H  
ATOM   2185 HH22 ARG   137      46.862  47.330  28.360  1.00  0.00           H  
ATOM   2186  C   ARG   137      56.122  45.371  28.185  1.00  0.00           C  
ATOM   2187  O   ARG   137      56.450  45.816  27.091  1.00  0.00           O  
ATOM   2188  N   HIE   138      56.958  45.238  29.200  1.00  0.00           N  
ATOM   2189  H   HIE   138      56.646  44.852  30.079  1.00  0.00           H  
ATOM   2190  CA  HIE   138      58.341  45.683  29.059  1.00  0.00           C  
ATOM   2191  HA  HIE   138      58.427  46.384  28.226  1.00  0.00           H  
ATOM   2192  CB  HIE   138      58.779  46.465  30.302  1.00  0.00           C  
ATOM   2193  HB2 HIE   138      58.783  45.788  31.153  1.00  0.00           H  
ATOM   2194  HB3 HIE   138      59.746  46.892  30.055  1.00  0.00           H  
ATOM   2195  CG  HIE   138      57.880  47.605  30.638  1.00  0.00           C  
ATOM   2196  ND1 HIE   138      57.943  48.816  29.989  1.00  0.00           N  
ATOM   2197  CE1 HIE   138      57.036  49.637  30.489  1.00  0.00           C  
ATOM   2198  HE1 HIE   138      56.840  50.644  30.149  1.00  0.00           H  
ATOM   2199  NE2 HIE   138      56.380  48.996  31.450  1.00  0.00           N  
ATOM   2200  HE2 HIE   138      55.599  49.354  31.982  1.00  0.00           H  
ATOM   2201  CD2 HIE   138      56.896  47.730  31.559  1.00  0.00           C  
ATOM   2202  HD2 HIE   138      56.583  46.936  32.204  1.00  0.00           H  
ATOM   2203  C   HIE   138      59.279  44.504  28.825  1.00  0.00           C  
ATOM   2204  O   HIE   138      59.466  43.672  29.716  1.00  0.00           O  
ATOM   2205  N   TRP   139      59.740  44.516  27.606  1.00  0.00           N  
ATOM   2206  H   TRP   139      59.509  45.258  26.959  1.00  0.00           H  
ATOM   2207  CA  TRP   139      60.583  43.406  27.185  1.00  0.00           C  
ATOM   2208  HA  TRP   139      60.537  42.590  27.908  1.00  0.00           H  
ATOM   2209  CB  TRP   139      60.083  42.840  25.841  1.00  0.00           C  
ATOM   2210  HB2 TRP   139      60.193  43.598  25.091  1.00  0.00           H  
ATOM   2211  HB3 TRP   139      60.782  42.053  25.556  1.00  0.00           H  
ATOM   2212  CG  TRP   139      58.732  42.195  25.919  1.00  0.00           C  
ATOM   2213  CD1 TRP   139      57.693  42.551  26.731  1.00  0.00           C  
ATOM   2214  HD1 TRP   139      57.652  43.360  27.422  1.00  0.00           H  
ATOM   2215  NE1 TRP   139      56.622  41.719  26.528  1.00  0.00           N  
ATOM   2216  HE1 TRP   139      55.746  41.795  27.028  1.00  0.00           H  
ATOM   2217  CE2 TRP   139      56.958  40.801  25.559  1.00  0.00           C  
ATOM   2218  CZ2 TRP   139      56.208  39.760  25.013  1.00  0.00           C  
ATOM   2219  HZ2 TRP   139      55.191  39.580  25.329  1.00  0.00           H  
ATOM   2220  CH2 TRP   139      56.802  38.986  24.044  1.00  0.00           C  
ATOM   2221  HH2 TRP   139      56.244  38.174  23.599  1.00  0.00           H  
ATOM   2222  CZ3 TRP   139      58.122  39.228  23.622  1.00  0.00           C  
ATOM   2223  HZ3 TRP   139      58.559  38.603  22.855  1.00  0.00           H  
ATOM   2224  CE3 TRP   139      58.872  40.266  24.169  1.00  0.00           C  
ATOM   2225  HE3 TRP   139      59.882  40.455  23.834  1.00  0.00           H  
ATOM   2226  CD2 TRP   139      58.279  41.070  25.153  1.00  0.00           C  
ATOM   2227  C   TRP   139      62.036  43.840  27.044  1.00  0.00           C  
ATOM   2228  O   TRP   139      62.333  44.863  26.435  1.00  0.00           O  
ATOM   2229  N   TRP   140      62.919  43.098  27.716  1.00  0.00           N  
ATOM   2230  H   TRP   140      62.594  42.307  28.251  1.00  0.00           H  
ATOM   2231  CA  TRP   140      64.357  43.258  27.575  1.00  0.00           C  
ATOM   2232  HA  TRP   140      64.563  44.086  26.900  1.00  0.00           H  
ATOM   2233  CB  TRP   140      64.997  43.594  28.935  1.00  0.00           C  
ATOM   2234  HB2 TRP   140      64.812  42.785  29.640  1.00  0.00           H  
ATOM   2235  HB3 TRP   140      66.062  43.673  28.772  1.00  0.00           H  
ATOM   2236  CG  TRP   140      64.513  44.887  29.528  1.00  0.00           C  
ATOM   2237  CD1 TRP   140      65.138  46.105  29.458  1.00  0.00           C  
ATOM   2238  HD1 TRP   140      66.078  46.287  28.949  1.00  0.00           H  
ATOM   2239  NE1 TRP   140      64.404  47.051  30.122  1.00  0.00           N  
ATOM   2240  HE1 TRP   140      64.680  48.018  30.219  1.00  0.00           H  
ATOM   2241  CE2 TRP   140      63.279  46.457  30.638  1.00  0.00           C  
ATOM   2242  CZ2 TRP   140      62.232  46.996  31.380  1.00  0.00           C  
ATOM   2243  HZ2 TRP   140      62.228  48.038  31.657  1.00  0.00           H  
ATOM   2244  CH2 TRP   140      61.224  46.152  31.770  1.00  0.00           C  
ATOM   2245  HH2 TRP   140      60.429  46.566  32.328  1.00  0.00           H  
ATOM   2246  CZ3 TRP   140      61.232  44.793  31.427  1.00  0.00           C  
ATOM   2247  HZ3 TRP   140      60.471  44.135  31.770  1.00  0.00           H  
ATOM   2248  CE3 TRP   140      62.279  44.250  30.685  1.00  0.00           C  
ATOM   2249  HE3 TRP   140      62.402  43.224  30.635  1.00  0.00           H  
ATOM   2250  CD2 TRP   140      63.318  45.090  30.278  1.00  0.00           C  
ATOM   2251  C   TRP   140      64.997  41.992  27.013  1.00  0.00           C  
ATOM   2252  O   TRP   140      64.544  40.883  27.294  1.00  0.00           O  
ATOM   2253  N   ARG   141      65.919  42.211  26.169  1.00  0.00           N  
ATOM   2254  H   ARG   141      66.219  43.150  25.945  1.00  0.00           H  
ATOM   2255  CA  ARG   141      66.669  41.078  25.638  1.00  0.00           C  
ATOM   2256  HA  ARG   141      66.354  40.197  26.137  1.00  0.00           H  
ATOM   2257  CB  ARG   141      66.326  40.848  24.169  1.00  0.00           C  
ATOM   2258  HB2 ARG   141      65.241  40.817  24.087  1.00  0.00           H  
ATOM   2259  HB3 ARG   141      66.693  41.684  23.571  1.00  0.00           H  
ATOM   2260  CG  ARG   141      66.872  39.543  23.606  1.00  0.00           C  
ATOM   2261  HG2 ARG   141      67.960  39.568  23.607  1.00  0.00           H  
ATOM   2262  HG3 ARG   141      66.540  38.718  24.240  1.00  0.00           H  
ATOM   2263  CD  ARG   141      66.388  39.293  22.185  1.00  0.00           C  
ATOM   2264  HD2 ARG   141      65.302  39.332  22.160  1.00  0.00           H  
ATOM   2265  HD3 ARG   141      66.779  40.088  21.548  1.00  0.00           H  
ATOM   2266  NE  ARG   141      66.841  37.997  21.685  1.00  0.00           N  
ATOM   2267  HE  ARG   141      67.166  37.328  22.368  1.00  0.00           H  
ATOM   2268  CZ  ARG   141      66.857  37.642  20.403  1.00  0.00           C  
ATOM   2269  NH1 ARG   141      66.435  38.485  19.450  1.00  0.00           N  
ATOM   2270 HH11 ARG   141      66.069  39.387  19.711  1.00  0.00           H  
ATOM   2271 HH12 ARG   141      66.502  38.224  18.480  1.00  0.00           H  
ATOM   2272  NH2 ARG   141      67.279  36.438  20.044  1.00  0.00           N  
ATOM   2273 HH21 ARG   141      67.596  35.789  20.751  1.00  0.00           H  
ATOM   2274 HH22 ARG   141      67.328  36.186  19.070  1.00  0.00           H  
ATOM   2275  C   ARG   141      68.169  41.301  25.794  1.00  0.00           C  
ATOM   2276  O   ARG   141      68.685  42.387  25.513  1.00  0.00           O  
ATOM   2277  N   CYM   142      68.794  40.277  26.309  1.00  0.00           N  
ATOM   2278  H   CYM   142      68.302  39.428  26.517  1.00  0.00           H  
ATOM   2279  CA  CYM   142      70.247  40.330  26.513  1.00  0.00           C  
ATOM   2280  HA  CYM   142      70.489  41.242  27.053  1.00  0.00           H  
ATOM   2281  CB  CYM   142      70.716  39.152  27.356  1.00  0.00           C  
ATOM   2282  HB3 CYM   142      70.431  38.250  26.816  1.00  0.00           H  
ATOM   2283  HB2 CYM   142      70.191  39.166  28.310  1.00  0.00           H  
ATOM   2284  SG  CYM   142      72.482  39.137  27.669  1.00  0.00           S  
ATOM   2285  C   CYM   142      70.966  40.322  25.169  1.00  0.00           C  
ATOM   2286  O   CYM   142      70.513  39.687  24.216  1.00  0.00           O  
ATOM   2287  N   ASN   143      72.076  41.105  25.075  1.00  0.00           N  
ATOM   2288  H   ASN   143      72.400  41.625  25.879  1.00  0.00           H  
ATOM   2289  CA  ASN   143      72.872  41.101  23.856  1.00  0.00           C  
ATOM   2290  HA  ASN   143      72.270  40.762  23.013  1.00  0.00           H  
ATOM   2291  CB  ASN   143      73.357  42.516  23.528  1.00  0.00           C  
ATOM   2292  HB2 ASN   143      73.836  42.513  22.548  1.00  0.00           H  
ATOM   2293  HB3 ASN   143      72.495  43.179  23.475  1.00  0.00           H  
ATOM   2294  CG  ASN   143      74.326  43.062  24.544  1.00  0.00           C  
ATOM   2295  OD1 ASN   143      74.591  42.433  25.575  1.00  0.00           O  
ATOM   2296  ND2 ASN   143      74.872  44.238  24.263  1.00  0.00           N  
ATOM   2297 HD21 ASN   143      74.652  44.698  23.394  1.00  0.00           H  
ATOM   2298 HD22 ASN   143      75.458  44.682  24.953  1.00  0.00           H  
ATOM   2299  C   ASN   143      74.076  40.158  23.981  1.00  0.00           C  
ATOM   2300  O   ASN   143      74.997  40.221  23.169  1.00  0.00           O  
ATOM   2301  N   GLY   144      74.044  39.269  24.950  1.00  0.00           N  
ATOM   2302  H   GLY   144      73.262  39.264  25.589  1.00  0.00           H  
ATOM   2303  CA  GLY   144      75.122  38.304  25.153  1.00  0.00           C  
ATOM   2304  HA2 GLY   144      76.023  38.600  24.614  1.00  0.00           H  
ATOM   2305  HA3 GLY   144      75.353  38.320  26.216  1.00  0.00           H  
ATOM   2306  C   GLY   144      74.732  36.896  24.731  1.00  0.00           C  
ATOM   2307  O   GLY   144      73.732  36.697  24.044  1.00  0.00           O  
ATOM   2308  N   PRO   145      75.607  35.931  25.059  1.00  0.00           N  
ATOM   2309  CD  PRO   145      76.763  36.135  25.919  1.00  0.00           C  
ATOM   2310  HD2 PRO   145      76.591  36.718  26.807  1.00  0.00           H  
ATOM   2311  HD3 PRO   145      77.555  36.604  25.334  1.00  0.00           H  
ATOM   2312  CG  PRO   145      77.154  34.723  26.231  1.00  0.00           C  
ATOM   2313  HG2 PRO   145      76.660  34.427  27.157  1.00  0.00           H  
ATOM   2314  HG3 PRO   145      78.234  34.632  26.356  1.00  0.00           H  
ATOM   2315  CB  PRO   145      76.654  33.832  25.138  1.00  0.00           C  
ATOM   2316  HB2 PRO   145      76.423  32.832  25.508  1.00  0.00           H  
ATOM   2317  HB3 PRO   145      77.408  33.773  24.352  1.00  0.00           H  
ATOM   2318  CA  PRO   145      75.419  34.555  24.591  1.00  0.00           C  
ATOM   2319  HA  PRO   145      75.431  34.526  23.501  1.00  0.00           H  
ATOM   2320  C   PRO   145      74.138  33.914  25.091  1.00  0.00           C  
ATOM   2321  O   PRO   145      73.638  32.961  24.497  1.00  0.00           O  
ATOM   2322  N   CYM   146      73.560  34.500  26.231  1.00  0.00           N  
ATOM   2323  H   CYM   146      74.016  35.261  26.713  1.00  0.00           H  
ATOM   2324  CA  CYM   146      72.372  33.861  26.809  1.00  0.00           C  
ATOM   2325  HA  CYM   146      72.589  32.805  26.971  1.00  0.00           H  
ATOM   2326  CB  CYM   146      72.029  34.486  28.153  1.00  0.00           C  
ATOM   2327  HB3 CYM   146      72.913  34.474  28.793  1.00  0.00           H  
ATOM   2328  HB2 CYM   146      71.266  33.869  28.630  1.00  0.00           H  
ATOM   2329  SG  CYM   146      71.388  36.171  28.036  1.00  0.00           S  
ATOM   2330  C   CYM   146      71.185  33.976  25.856  1.00  0.00           C  
ATOM   2331  O   CYM   146      70.200  33.260  26.013  1.00  0.00           O  
ATOM   2332  N   GLN   147      71.247  34.833  24.825  1.00  0.00           N  
ATOM   2333  H   GLN   147      72.063  35.418  24.706  1.00  0.00           H  
ATOM   2334  CA  GLN   147      70.138  34.976  23.872  1.00  0.00           C  
ATOM   2335  HA  GLN   147      69.238  35.217  24.426  1.00  0.00           H  
ATOM   2336  CB  GLN   147      70.419  36.131  22.903  1.00  0.00           C  
ATOM   2337  HB2 GLN   147      69.519  36.296  22.308  1.00  0.00           H  
ATOM   2338  HB3 GLN   147      70.607  37.034  23.485  1.00  0.00           H  
ATOM   2339  CG  GLN   147      71.591  35.892  21.981  1.00  0.00           C  
ATOM   2340  HG2 GLN   147      72.494  35.593  22.490  1.00  0.00           H  
ATOM   2341  HG3 GLN   147      71.298  35.046  21.377  1.00  0.00           H  
ATOM   2342  CD  GLN   147      71.810  37.024  20.997  1.00  0.00           C  
ATOM   2343  OE1 GLN   147      70.872  37.771  20.685  1.00  0.00           O  
ATOM   2344  NE2 GLN   147      73.029  37.159  20.497  1.00  0.00           N  
ATOM   2345 HE21 GLN   147      73.761  36.521  20.767  1.00  0.00           H  
ATOM   2346 HE22 GLN   147      73.212  37.898  19.836  1.00  0.00           H  
ATOM   2347  C   GLN   147      69.919  33.683  23.091  1.00  0.00           C  
ATOM   2348  O   GLN   147      68.857  33.496  22.497  1.00  0.00           O  
ATOM   2349  N   HIE   148      70.841  32.805  23.138  1.00  0.00           N  
ATOM   2350  H   HIE   148      71.690  32.988  23.654  1.00  0.00           H  
ATOM   2351  CA  HIE   148      70.747  31.570  22.372  1.00  0.00           C  
ATOM   2352  HA  HIE   148      69.868  31.572  21.728  1.00  0.00           H  
ATOM   2353  CB  HIE   148      71.966  31.410  21.450  1.00  0.00           C  
ATOM   2354  HB2 HIE   148      72.857  31.266  22.064  1.00  0.00           H  
ATOM   2355  HB3 HIE   148      71.835  30.523  20.829  1.00  0.00           H  
ATOM   2356  CG  HIE   148      72.200  32.582  20.544  1.00  0.00           C  
ATOM   2357  ND1 HIE   148      71.294  32.959  19.575  1.00  0.00           N  
ATOM   2358  CE1 HIE   148      71.763  34.021  18.935  1.00  0.00           C  
ATOM   2359  HE1 HIE   148      71.279  34.531  18.114  1.00  0.00           H  
ATOM   2360  NE2 HIE   148      72.935  34.348  19.466  1.00  0.00           N  
ATOM   2361  HE2 HIE   148      73.527  35.117  19.187  1.00  0.00           H  
ATOM   2362  CD2 HIE   148      73.216  33.463  20.481  1.00  0.00           C  
ATOM   2363  HD2 HIE   148      74.094  33.467  21.110  1.00  0.00           H  
ATOM   2364  C   HIE   148      70.622  30.359  23.278  1.00  0.00           C  
ATOM   2365  O   HIE   148      70.732  29.215  22.825  1.00  0.00           O  
ATOM   2366  N   ARG   149      70.419  30.609  24.591  1.00  0.00           N  
ATOM   2367  H   ARG   149      70.320  31.558  24.926  1.00  0.00           H  
ATOM   2368  CA  ARG   149      70.357  29.512  25.559  1.00  0.00           C  
ATOM   2369  HA  ARG   149      70.595  28.578  25.057  1.00  0.00           H  
ATOM   2370  CB  ARG   149      71.404  29.695  26.653  1.00  0.00           C  
ATOM   2371  HB2 ARG   149      71.230  30.651  27.151  1.00  0.00           H  
ATOM   2372  HB3 ARG   149      71.274  28.901  27.391  1.00  0.00           H  
ATOM   2373  CG  ARG   149      72.841  29.652  26.153  1.00  0.00           C  
ATOM   2374  HG2 ARG   149      73.027  28.688  25.676  1.00  0.00           H  
ATOM   2375  HG3 ARG   149      72.986  30.440  25.414  1.00  0.00           H  
ATOM   2376  CD  ARG   149      73.841  29.855  27.278  1.00  0.00           C  
ATOM   2377  HD2 ARG   149      73.598  30.784  27.796  1.00  0.00           H  
ATOM   2378  HD3 ARG   149      73.760  29.025  27.983  1.00  0.00           H  
ATOM   2379  NE  ARG   149      75.200  29.933  26.778  1.00  0.00           N  
ATOM   2380  HE  ARG   149      75.342  29.723  25.802  1.00  0.00           H  
ATOM   2381  CZ  ARG   149      76.263  30.262  27.513  1.00  0.00           C  
ATOM   2382  NH1 ARG   149      76.122  30.555  28.802  1.00  0.00           N  
ATOM   2383 HH11 ARG   149      76.919  30.855  29.344  1.00  0.00           H  
ATOM   2384 HH12 ARG   149      75.209  30.526  29.229  1.00  0.00           H  
ATOM   2385  NH2 ARG   149      77.466  30.301  26.950  1.00  0.00           N  
ATOM   2386 HH21 ARG   149      77.575  30.077  25.973  1.00  0.00           H  
ATOM   2387 HH22 ARG   149      78.271  30.561  27.501  1.00  0.00           H  
ATOM   2388  C   ARG   149      68.966  29.418  26.169  1.00  0.00           C  
ATOM   2389  O   ARG   149      68.372  30.430  26.559  1.00  0.00           O  
ATOM   2390  N   PRO   150      68.419  28.168  26.216  1.00  0.00           N  
ATOM   2391  CD  PRO   150      69.029  26.777  25.747  1.00  0.00           C  
ATOM   2392  HD2 PRO   150      70.047  26.631  26.109  1.00  0.00           H  
ATOM   2393  HD3 PRO   150      68.964  26.687  24.662  1.00  0.00           H  
ATOM   2394  CG  PRO   150      68.076  25.832  26.419  1.00  0.00           C  
ATOM   2395  HG2 PRO   150      68.501  25.536  27.380  1.00  0.00           H  
ATOM   2396  HG3 PRO   150      67.918  24.941  25.810  1.00  0.00           H  
ATOM   2397  CB  PRO   150      66.779  26.551  26.669  1.00  0.00           C  
ATOM   2398  HB2 PRO   150      66.221  26.085  27.482  1.00  0.00           H  
ATOM   2399  HB3 PRO   150      66.181  26.537  25.758  1.00  0.00           H  
ATOM   2400  CA  PRO   150      67.185  27.988  26.981  1.00  0.00           C  
ATOM   2401  HA  PRO   150      66.427  28.676  26.605  1.00  0.00           H  
ATOM   2402  C   PRO   150      67.404  28.191  28.481  1.00  0.00           C  
ATOM   2403  O   PRO   150      68.529  28.144  28.966  1.00  0.00           O  
ATOM   2404  N   PRO   151      66.263  28.449  29.208  1.00  0.00           N  
ATOM   2405  CD  PRO   151      66.263  28.324  30.809  1.00  0.00           C  
ATOM   2406  HD2 PRO   151      66.773  29.164  31.281  1.00  0.00           H  
ATOM   2407  HD3 PRO   151      66.696  27.369  31.110  1.00  0.00           H  
ATOM   2408  CG  PRO   151      64.794  28.348  31.083  1.00  0.00           C  
ATOM   2409  HG2 PRO   151      64.490  29.370  31.297  1.00  0.00           H  
ATOM   2410  HG3 PRO   151      64.544  27.716  31.936  1.00  0.00           H  
ATOM   2411  CB  PRO   151      64.076  27.902  29.849  1.00  0.00           C  
ATOM   2412  HB2 PRO   151      63.044  28.254  29.834  1.00  0.00           H  
ATOM   2413  HB3 PRO   151      64.096  26.812  29.798  1.00  0.00           H  
ATOM   2414  CA  PRO   151      64.904  28.473  28.692  1.00  0.00           C  
ATOM   2415  HA  PRO   151      64.771  27.824  27.829  1.00  0.00           H  
ATOM   2416  C   PRO   151      64.435  29.875  28.325  1.00  0.00           C  
ATOM   2417  O   PRO   151      63.372  30.035  27.716  1.00  0.00           O  
ATOM   2418  N   TYR   152      65.357  30.832  28.505  1.00  0.00           N  
ATOM   2419  H   TYR   152      66.240  30.659  28.963  1.00  0.00           H  
ATOM   2420  CA  TYR   152      64.794  32.176  28.435  1.00  0.00           C  
ATOM   2421  HA  TYR   152      63.704  32.168  28.453  1.00  0.00           H  
ATOM   2422  CB  TYR   152      65.216  33.000  29.653  1.00  0.00           C  
ATOM   2423  HB2 TYR   152      66.301  33.123  29.639  1.00  0.00           H  
ATOM   2424  HB3 TYR   152      64.772  33.994  29.577  1.00  0.00           H  
ATOM   2425  CG  TYR   152      64.794  32.391  30.974  1.00  0.00           C  
ATOM   2426  CD1 TYR   152      63.458  32.348  31.349  1.00  0.00           C  
ATOM   2427  HD1 TYR   152      62.701  32.745  30.687  1.00  0.00           H  
ATOM   2428  CE1 TYR   152      63.076  31.793  32.567  1.00  0.00           C  
ATOM   2429  HE1 TYR   152      62.033  31.779  32.849  1.00  0.00           H  
ATOM   2430  CZ  TYR   152      64.029  31.266  33.411  1.00  0.00           C  
ATOM   2431  OH  TYR   152      63.654  30.711  34.614  1.00  0.00           O  
ATOM   2432  HH  TYR   152      62.704  30.717  34.747  1.00  0.00           H  
ATOM   2433  CE2 TYR   152      65.372  31.293  33.059  1.00  0.00           C  
ATOM   2434  HE2 TYR   152      66.118  30.884  33.725  1.00  0.00           H  
ATOM   2435  CD2 TYR   152      65.747  31.855  31.841  1.00  0.00           C  
ATOM   2436  HD2 TYR   152      66.793  31.872  31.570  1.00  0.00           H  
ATOM   2437  C   TYR   152      65.216  32.885  27.153  1.00  0.00           C  
ATOM   2438  O   TYR   152      64.591  33.855  26.731  1.00  0.00           O  
ATOM   2439  N   TYR   153      66.294  32.410  26.591  1.00  0.00           N  
ATOM   2440  H   TYR   153      66.769  31.617  26.998  1.00  0.00           H  
ATOM   2441  CA  TYR   153      66.794  32.947  25.341  1.00  0.00           C  
ATOM   2442  HA  TYR   153      67.758  32.487  25.124  1.00  0.00           H  
ATOM   2443  CB  TYR   153      65.841  32.627  24.185  1.00  0.00           C  
ATOM   2444  HB2 TYR   153      64.856  33.061  24.356  1.00  0.00           H  
ATOM   2445  HB3 TYR   153      66.229  33.074  23.269  1.00  0.00           H  
ATOM   2446  CG  TYR   153      65.700  31.152  23.919  1.00  0.00           C  
ATOM   2447  CD1 TYR   153      66.638  30.461  23.153  1.00  0.00           C  
ATOM   2448  HD1 TYR   153      67.495  30.986  22.755  1.00  0.00           H  
ATOM   2449  CE1 TYR   153      66.497  29.101  22.903  1.00  0.00           C  
ATOM   2450  HE1 TYR   153      67.236  28.583  22.310  1.00  0.00           H  
ATOM   2451  CZ  TYR   153      65.419  28.418  23.403  1.00  0.00           C  
ATOM   2452  OH  TYR   153      65.279  27.074  23.169  1.00  0.00           O  
ATOM   2453  HH  TYR   153      64.472  26.714  23.542  1.00  0.00           H  
ATOM   2454  CE2 TYR   153      64.466  29.078  24.169  1.00  0.00           C  
ATOM   2455  HE2 TYR   153      63.613  28.544  24.561  1.00  0.00           H  
ATOM   2456  CD2 TYR   153      64.607  30.441  24.419  1.00  0.00           C  
ATOM   2457  HD2 TYR   153      63.867  30.944  25.026  1.00  0.00           H  
ATOM   2458  C   TYR   153      67.013  34.453  25.435  1.00  0.00           C  
ATOM   2459  O   TYR   153      66.700  35.191  24.497  1.00  0.00           O  
ATOM   2460  N   GLY   154      67.419  34.900  26.638  1.00  0.00           N  
ATOM   2461  H   GLY   154      67.600  34.224  27.366  1.00  0.00           H  
ATOM   2462  CA  GLY   154      67.857  36.265  26.872  1.00  0.00           C  
ATOM   2463  HA2 GLY   154      68.497  36.275  27.754  1.00  0.00           H  
ATOM   2464  HA3 GLY   154      68.446  36.613  26.023  1.00  0.00           H  
ATOM   2465  C   GLY   154      66.716  37.235  27.106  1.00  0.00           C  
ATOM   2466  O   GLY   154      66.935  38.449  27.153  1.00  0.00           O  
ATOM   2467  N   TYR   155      65.497  36.753  27.247  1.00  0.00           N  
ATOM   2468  H   TYR   155      65.329  35.758  27.190  1.00  0.00           H  
ATOM   2469  CA  TYR   155      64.357  37.652  27.450  1.00  0.00           C  
ATOM   2470  HA  TYR   155      64.582  38.613  27.002  1.00  0.00           H  
ATOM   2471  CB  TYR   155      63.115  37.128  26.731  1.00  0.00           C  
ATOM   2472  HB2 TYR   155      62.971  36.073  26.970  1.00  0.00           H  
ATOM   2473  HB3 TYR   155      62.244  37.665  27.109  1.00  0.00           H  
ATOM   2474  CG  TYR   155      63.154  37.320  25.247  1.00  0.00           C  
ATOM   2475  CD1 TYR   155      62.872  38.560  24.669  1.00  0.00           C  
ATOM   2476  HD1 TYR   155      62.573  39.383  25.303  1.00  0.00           H  
ATOM   2477  CE1 TYR   155      62.896  38.740  23.294  1.00  0.00           C  
ATOM   2478  HE1 TYR   155      62.487  39.570  22.793  1.00  0.00           H  
ATOM   2479  CZ  TYR   155      63.216  37.673  22.466  1.00  0.00           C  
ATOM   2480  OH  TYR   155      63.247  37.847  21.106  1.00  0.00           O  
ATOM   2481  HH  TYR   155      63.390  37.019  20.642  1.00  0.00           H  
ATOM   2482  CE2 TYR   155      63.497  36.432  23.013  1.00  0.00           C  
ATOM   2483  HE2 TYR   155      63.749  35.597  22.374  1.00  0.00           H  
ATOM   2484  CD2 TYR   155      63.466  36.263  24.388  1.00  0.00           C  
ATOM   2485  HD2 TYR   155      63.691  35.291  24.800  1.00  0.00           H  
ATOM   2486  C   TYR   155      64.076  37.825  28.942  1.00  0.00           C  
ATOM   2487  O   TYR   155      64.122  36.859  29.708  1.00  0.00           O  
ATOM   2488  N   VAL   156      63.872  39.000  29.286  1.00  0.00           N  
ATOM   2489  H   VAL   156      63.943  39.728  28.591  1.00  0.00           H  
ATOM   2490  CA  VAL   156      63.279  39.373  30.567  1.00  0.00           C  
ATOM   2491  HA  VAL   156      62.949  38.476  31.094  1.00  0.00           H  
ATOM   2492  CB  VAL   156      64.310  40.098  31.474  1.00  0.00           C  
ATOM   2493  HB  VAL   156      64.680  40.983  30.958  1.00  0.00           H  
ATOM   2494  CG1 VAL   156      63.654  40.539  32.778  1.00  0.00           C  
ATOM   2495 HG11 VAL   156      64.413  40.826  33.502  1.00  0.00           H  
ATOM   2496 HG12 VAL   156      62.994  41.387  32.595  1.00  0.00           H  
ATOM   2497 HG13 VAL   156      63.080  39.713  33.201  1.00  0.00           H  
ATOM   2498  CG2 VAL   156      65.497  39.193  31.747  1.00  0.00           C  
ATOM   2499 HG21 VAL   156      66.285  39.754  32.251  1.00  0.00           H  
ATOM   2500 HG22 VAL   156      65.189  38.366  32.388  1.00  0.00           H  
ATOM   2501 HG23 VAL   156      65.897  38.772  30.832  1.00  0.00           H  
ATOM   2502  C   VAL   156      62.060  40.262  30.341  1.00  0.00           C  
ATOM   2503  O   VAL   156      62.169  41.348  29.763  1.00  0.00           O  
ATOM   2504  N   LYS   157      60.880  39.742  30.747  1.00  0.00           N  
ATOM   2505  H   LYS   157      60.859  38.840  31.200  1.00  0.00           H  
ATOM   2506  CA  LYS   157      59.622  40.473  30.599  1.00  0.00           C  
ATOM   2507  HA  LYS   157      59.796  41.363  30.002  1.00  0.00           H  
ATOM   2508  CB  LYS   157      58.599  39.629  29.841  1.00  0.00           C  
ATOM   2509  HB2 LYS   157      58.324  38.770  30.456  1.00  0.00           H  
ATOM   2510  HB3 LYS   157      57.715  40.234  29.665  1.00  0.00           H  
ATOM   2511  CG  LYS   157      59.083  39.133  28.489  1.00  0.00           C  
ATOM   2512  HG2 LYS   157      59.261  39.985  27.833  1.00  0.00           H  
ATOM   2513  HG3 LYS   157      60.020  38.588  28.609  1.00  0.00           H  
ATOM   2514  CD  LYS   157      58.076  38.186  27.841  1.00  0.00           C  
ATOM   2515  HD2 LYS   157      57.846  37.378  28.537  1.00  0.00           H  
ATOM   2516  HD3 LYS   157      57.156  38.731  27.626  1.00  0.00           H  
ATOM   2517  CE  LYS   157      58.622  37.580  26.559  1.00  0.00           C  
ATOM   2518  HE2 LYS   157      58.870  38.374  25.856  1.00  0.00           H  
ATOM   2519  HE3 LYS   157      59.539  37.040  26.802  1.00  0.00           H  
ATOM   2520  NZ  LYS   157      57.654  36.628  25.935  1.00  0.00           N  
ATOM   2521  HZ1 LYS   157      58.139  35.798  25.621  1.00  0.00           H  
ATOM   2522  HZ2 LYS   157      56.948  36.367  26.611  1.00  0.00           H  
ATOM   2523  HZ3 LYS   157      57.202  37.069  25.146  1.00  0.00           H  
ATOM   2524  C   LYS   157      59.060  40.879  31.958  1.00  0.00           C  
ATOM   2525  O   LYS   157      58.990  40.060  32.880  1.00  0.00           O  
ATOM   2526  N   ARG   158      58.669  42.223  31.974  1.00  0.00           N  
ATOM   2527  H   ARG   158      58.742  42.827  31.168  1.00  0.00           H  
ATOM   2528  CA  ARG   158      58.169  42.730  33.255  1.00  0.00           C  
ATOM   2529  HA  ARG   158      57.853  41.897  33.885  1.00  0.00           H  
ATOM   2530  CB  ARG   158      59.279  43.492  33.989  1.00  0.00           C  
ATOM   2531  HB2 ARG   158      59.523  44.414  33.481  1.00  0.00           H  
ATOM   2532  HB3 ARG   158      58.872  43.797  34.954  1.00  0.00           H  
ATOM   2533  CG  ARG   158      60.513  42.656  34.286  1.00  0.00           C  
ATOM   2534  HG2 ARG   158      60.228  41.797  34.895  1.00  0.00           H  
ATOM   2535  HG3 ARG   158      60.948  42.300  33.353  1.00  0.00           H  
ATOM   2536  CD  ARG   158      61.576  43.465  35.020  1.00  0.00           C  
ATOM   2537  HD2 ARG   158      61.835  44.301  34.377  1.00  0.00           H  
ATOM   2538  HD3 ARG   158      61.168  43.867  35.948  1.00  0.00           H  
ATOM   2539  NE  ARG   158      62.779  42.672  35.255  1.00  0.00           N  
ATOM   2540  HE  ARG   158      63.438  42.603  34.492  1.00  0.00           H  
ATOM   2541  CZ  ARG   158      63.083  42.078  36.403  1.00  0.00           C  
ATOM   2542  NH1 ARG   158      62.271  42.168  37.450  1.00  0.00           N  
ATOM   2543 HH11 ARG   158      61.423  42.710  37.384  1.00  0.00           H  
ATOM   2544 HH12 ARG   158      62.440  41.591  38.259  1.00  0.00           H  
ATOM   2545  NH2 ARG   158      64.200  41.383  36.509  1.00  0.00           N  
ATOM   2546 HH21 ARG   158      64.501  41.029  37.406  1.00  0.00           H  
ATOM   2547 HH22 ARG   158      64.849  41.353  35.737  1.00  0.00           H  
ATOM   2548  C   ARG   158      56.958  43.633  33.052  1.00  0.00           C  
ATOM   2549  O   ARG   158      56.779  44.203  31.974  1.00  0.00           O  
ATOM   2550  N   ALA   159      56.193  43.687  34.114  1.00  0.00           N  
ATOM   2551  H   ALA   159      56.407  43.155  34.944  1.00  0.00           H  
ATOM   2552  CA  ALA   159      55.083  44.637  34.138  1.00  0.00           C  
ATOM   2553  HA  ALA   159      54.620  44.626  33.176  1.00  0.00           H  
ATOM   2554  CB  ALA   159      54.079  44.254  35.224  1.00  0.00           C  
ATOM   2555  HB1 ALA   159      53.251  44.964  35.224  1.00  0.00           H  
ATOM   2556  HB2 ALA   159      53.685  43.256  35.023  1.00  0.00           H  
ATOM   2557  HB3 ALA   159      54.561  44.263  36.203  1.00  0.00           H  
ATOM   2558  C   ALA   159      55.583  46.059  34.356  1.00  0.00           C  
ATOM   2559  O   ALA   159      54.990  47.019  33.864  1.00  0.00           O  
ATOM   2560  N   THR   160      56.677  46.168  35.091  1.00  0.00           N  
ATOM   2561  H   THR   160      57.129  45.346  35.461  1.00  0.00           H  
ATOM   2562  CA  THR   160      57.240  47.473  35.395  1.00  0.00           C  
ATOM   2563  HA  THR   160      56.498  48.252  35.212  1.00  0.00           H  
ATOM   2564  CB  THR   160      57.638  47.574  36.880  1.00  0.00           C  
ATOM   2565  HB  THR   160      58.079  48.553  37.069  1.00  0.00           H  
ATOM   2566  CG2 THR   160      56.427  47.394  37.786  1.00  0.00           C  
ATOM   2567 HG21 THR   160      56.726  47.546  38.823  1.00  0.00           H  
ATOM   2568 HG22 THR   160      55.665  48.131  37.530  1.00  0.00           H  
ATOM   2569 HG23 THR   160      56.011  46.391  37.683  1.00  0.00           H  
ATOM   2570  OG1 THR   160      58.599  46.559  37.181  1.00  0.00           O  
ATOM   2571  HG1 THR   160      59.384  46.721  36.651  1.00  0.00           H  
ATOM   2572  C   THR   160      58.458  47.754  34.520  1.00  0.00           C  
ATOM   2573  O   THR   160      59.138  46.824  34.075  1.00  0.00           O  
ATOM   2574  N   ASN   161      58.591  49.035  34.224  1.00  0.00           N  
ATOM   2575  H   ASN   161      57.945  49.727  34.576  1.00  0.00           H  
ATOM   2576  CA  ASN   161      59.747  49.465  33.442  1.00  0.00           C  
ATOM   2577  HA  ASN   161      59.890  48.760  32.622  1.00  0.00           H  
ATOM   2578  CB  ASN   161      59.490  50.840  32.817  1.00  0.00           C  
ATOM   2579  HB2 ASN   161      58.543  50.827  32.285  1.00  0.00           H  
ATOM   2580  HB3 ASN   161      59.405  51.594  33.602  1.00  0.00           H  
ATOM   2581  CG  ASN   161      60.576  51.246  31.841  1.00  0.00           C  
ATOM   2582  OD1 ASN   161      61.419  50.433  31.450  1.00  0.00           O  
ATOM   2583  ND2 ASN   161      60.568  52.512  31.442  1.00  0.00           N  
ATOM   2584 HD21 ASN   161      61.284  52.844  30.814  1.00  0.00           H  
ATOM   2585 HD22 ASN   161      59.881  53.152  31.812  1.00  0.00           H  
ATOM   2586  C   ASN   161      61.021  49.496  34.286  1.00  0.00           C  
ATOM   2587  O   ASN   161      61.529  50.574  34.606  1.00  0.00           O  
ATOM   2588  N   ARG   162      61.372  48.301  34.708  1.00  0.00           N  
ATOM   2589  H   ARG   162      60.875  47.481  34.392  1.00  0.00           H  
ATOM   2590  CA  ARG   162      62.607  48.129  35.466  1.00  0.00           C  
ATOM   2591  HA  ARG   162      63.058  49.104  35.663  1.00  0.00           H  
ATOM   2592  CB  ARG   162      62.310  47.504  36.837  1.00  0.00           C  
ATOM   2593  HB2 ARG   162      61.557  48.113  37.340  1.00  0.00           H  
ATOM   2594  HB3 ARG   162      61.887  46.509  36.688  1.00  0.00           H  
ATOM   2595  CG  ARG   162      63.529  47.410  37.739  1.00  0.00           C  
ATOM   2596  HG2 ARG   162      64.337  46.875  37.240  1.00  0.00           H  
ATOM   2597  HG3 ARG   162      63.874  48.420  37.964  1.00  0.00           H  
ATOM   2598  CD  ARG   162      63.208  46.699  39.048  1.00  0.00           C  
ATOM   2599  HD2 ARG   162      64.031  46.879  39.741  1.00  0.00           H  
ATOM   2600  HD3 ARG   162      62.292  47.110  39.476  1.00  0.00           H  
ATOM   2601  NE  ARG   162      63.068  45.254  38.852  1.00  0.00           N  
ATOM   2602  HE  ARG   162      63.144  44.903  37.909  1.00  0.00           H  
ATOM   2603  CZ  ARG   162      62.904  44.371  39.833  1.00  0.00           C  
ATOM   2604  NH1 ARG   162      62.857  44.769  41.102  1.00  0.00           N  
ATOM   2605 HH11 ARG   162      62.952  45.749  41.323  1.00  0.00           H  
ATOM   2606 HH12 ARG   162      62.771  44.093  41.845  1.00  0.00           H  
ATOM   2607  NH2 ARG   162      62.786  43.086  39.548  1.00  0.00           N  
ATOM   2608 HH21 ARG   162      63.324  42.788  38.751  1.00  0.00           H  
ATOM   2609 HH22 ARG   162      62.628  42.432  40.299  1.00  0.00           H  
ATOM   2610  C   ARG   162      63.599  47.262  34.700  1.00  0.00           C  
ATOM   2611  O   ARG   162      63.380  46.066  34.513  1.00  0.00           O  
ATOM   2612  N   GLU   163      64.622  47.949  34.411  1.00  0.00           N  
ATOM   2613  H   GLU   163      64.706  48.925  34.656  1.00  0.00           H  
ATOM   2614  CA  GLU   163      65.685  47.277  33.669  1.00  0.00           C  
ATOM   2615  HA  GLU   163      65.238  46.800  32.798  1.00  0.00           H  
ATOM   2616  CB  GLU   163      66.700  48.285  33.161  1.00  0.00           C  
ATOM   2617  HB2 GLU   163      66.182  49.003  32.523  1.00  0.00           H  
ATOM   2618  HB3 GLU   163      67.119  48.818  34.016  1.00  0.00           H  
ATOM   2619  CG  GLU   163      67.841  47.660  32.364  1.00  0.00           C  
ATOM   2620  HG2 GLU   163      68.372  46.957  32.975  1.00  0.00           H  
ATOM   2621  HG3 GLU   163      67.422  47.128  31.509  1.00  0.00           H  
ATOM   2622  CD  GLU   163      68.857  48.683  31.856  1.00  0.00           C  
ATOM   2623  OE1 GLU   163      69.810  48.285  31.153  1.00  0.00           O  
ATOM   2624  OE2 GLU   163      68.685  49.879  32.177  1.00  0.00           O  
ATOM   2625  C   GLU   163      66.372  46.223  34.536  1.00  0.00           C  
ATOM   2626  O   GLU   163      66.576  46.426  35.731  1.00  0.00           O  
ATOM   2627  N   PRO   164      66.591  45.012  33.856  1.00  0.00           N  
ATOM   2628  CD  PRO   164      66.122  44.394  32.458  1.00  0.00           C  
ATOM   2629  HD2 PRO   164      66.675  44.847  31.635  1.00  0.00           H  
ATOM   2630  HD3 PRO   164      65.043  44.463  32.325  1.00  0.00           H  
ATOM   2631  CG  PRO   164      66.560  42.973  32.685  1.00  0.00           C  
ATOM   2632  HG2 PRO   164      66.778  42.470  31.745  1.00  0.00           H  
ATOM   2633  HG3 PRO   164      65.749  42.457  33.188  1.00  0.00           H  
ATOM   2634  CB  PRO   164      67.732  42.973  33.599  1.00  0.00           C  
ATOM   2635  HB2 PRO   164      68.622  43.203  33.017  1.00  0.00           H  
ATOM   2636  HB3 PRO   164      67.842  42.090  34.180  1.00  0.00           H  
ATOM   2637  CA  PRO   164      67.450  44.082  34.614  1.00  0.00           C  
ATOM   2638  HA  PRO   164      66.870  43.680  35.443  1.00  0.00           H  
ATOM   2639  C   PRO   164      68.747  44.730  35.091  1.00  0.00           C  
ATOM   2640  O   PRO   164      69.404  45.433  34.333  1.00  0.00           O  
ATOM   2641  N   SER   165      68.950  44.531  36.403  1.00  0.00           N  
ATOM   2642  H   SER   165      68.263  44.120  36.981  1.00  0.00           H  
ATOM   2643  CA  SER   165      70.107  45.207  37.005  1.00  0.00           C  
ATOM   2644  HA  SER   165      70.902  45.307  36.266  1.00  0.00           H  
ATOM   2645  CB  SER   165      69.716  46.605  37.481  1.00  0.00           C  
ATOM   2646  HB2 SER   165      70.617  47.184  37.686  1.00  0.00           H  
ATOM   2647  HB3 SER   165      69.156  47.120  36.699  1.00  0.00           H  
ATOM   2648  OG  SER   165      68.935  46.543  38.665  1.00  0.00           O  
ATOM   2649  HG  SER   165      68.069  46.201  38.428  1.00  0.00           H  
ATOM   2650  C   SER   165      70.669  44.402  38.173  1.00  0.00           C  
ATOM   2651  O   SER   165      70.263  43.262  38.399  1.00  0.00           O  
ATOM   2652  N   ALA   166      71.669  45.074  38.868  1.00  0.00           N  
ATOM   2653  H   ALA   166      71.935  46.008  38.593  1.00  0.00           H  
ATOM   2654  CA  ALA   166      72.341  44.465  40.007  1.00  0.00           C  
ATOM   2655  HA  ALA   166      72.724  43.495  39.741  1.00  0.00           H  
ATOM   2656  CB  ALA   166      73.497  45.340  40.477  1.00  0.00           C  
ATOM   2657  HB1 ALA   166      73.121  46.316  40.787  1.00  0.00           H  
ATOM   2658  HB2 ALA   166      74.003  44.866  41.319  1.00  0.00           H  
ATOM   2659  HB3 ALA   166      74.211  45.470  39.663  1.00  0.00           H  
ATOM   2660  C   ALA   166      71.372  44.219  41.155  1.00  0.00           C  
ATOM   2661  O   ALA   166      71.669  43.476  42.092  1.00  0.00           O  
ATOM   2662  N   HIE   167      70.169  44.707  41.034  1.00  0.00           N  
ATOM   2663  H   HIE   167      69.936  45.286  40.239  1.00  0.00           H  
ATOM   2664  CA  HIE   167      69.154  44.508  42.060  1.00  0.00           C  
ATOM   2665  HA  HIE   167      69.625  44.489  43.044  1.00  0.00           H  
ATOM   2666  CB  HIE   167      68.154  45.660  42.047  1.00  0.00           C  
ATOM   2667  HB2 HIE   167      67.717  45.751  41.051  1.00  0.00           H  
ATOM   2668  HB3 HIE   167      67.344  45.430  42.741  1.00  0.00           H  
ATOM   2669  CG  HIE   167      68.732  46.973  42.456  1.00  0.00           C  
ATOM   2670  ND1 HIE   167      69.247  47.879  41.546  1.00  0.00           N  
ATOM   2671  CE1 HIE   167      69.685  48.941  42.194  1.00  0.00           C  
ATOM   2672  HE1 HIE   167      70.146  49.807  41.741  1.00  0.00           H  
ATOM   2673  NE2 HIE   167      69.497  48.754  43.488  1.00  0.00           N  
ATOM   2674  HE2 HIE   167      69.763  49.397  44.220  1.00  0.00           H  
ATOM   2675  CD2 HIE   167      68.904  47.535  43.678  1.00  0.00           C  
ATOM   2676  HD2 HIE   167      68.628  47.096  44.625  1.00  0.00           H  
ATOM   2677  C   HIE   167      68.419  43.180  41.870  1.00  0.00           C  
ATOM   2678  O   HIE   167      67.654  42.762  42.734  1.00  0.00           O  
ATOM   2679  N   ASP   168      68.654  42.551  40.776  1.00  0.00           N  
ATOM   2680  H   ASP   168      69.288  42.941  40.092  1.00  0.00           H  
ATOM   2681  CA  ASP   168      68.107  41.226  40.517  1.00  0.00           C  
ATOM   2682  HA  ASP   168      67.109  41.159  40.953  1.00  0.00           H  
ATOM   2683  CB  ASP   168      67.950  40.992  39.013  1.00  0.00           C  
ATOM   2684  HB2 ASP   168      68.916  41.046  38.518  1.00  0.00           H  
ATOM   2685  HB3 ASP   168      67.567  39.982  38.868  1.00  0.00           H  
ATOM   2686  CG  ASP   168      66.982  41.961  38.356  1.00  0.00           C  
ATOM   2687  OD1 ASP   168      65.763  41.805  38.528  1.00  0.00           O  
ATOM   2688  OD2 ASP   168      67.450  42.887  37.661  1.00  0.00           O  
ATOM   2689  C   ASP   168      68.982  40.137  41.132  1.00  0.00           C  
ATOM   2690  O   ASP   168      70.200  40.170  41.003  1.00  0.00           O  
ATOM   2691  N   TYR   169      68.357  39.156  41.835  1.00  0.00           N  
ATOM   2692  H   TYR   169      67.353  39.167  41.927  1.00  0.00           H  
ATOM   2693  CA  TYR   169      69.107  38.166  42.595  1.00  0.00           C  
ATOM   2694  HA  TYR   169      69.731  38.693  43.319  1.00  0.00           H  
ATOM   2695  CB  TYR   169      68.169  37.237  43.358  1.00  0.00           C  
ATOM   2696  HB2 TYR   169      68.759  36.673  44.082  1.00  0.00           H  
ATOM   2697  HB3 TYR   169      67.450  37.833  43.922  1.00  0.00           H  
ATOM   2698  CG  TYR   169      67.435  36.261  42.474  1.00  0.00           C  
ATOM   2699  CD1 TYR   169      66.185  36.584  41.931  1.00  0.00           C  
ATOM   2700  HD1 TYR   169      65.741  37.544  42.151  1.00  0.00           H  
ATOM   2701  CE1 TYR   169      65.497  35.687  41.116  1.00  0.00           C  
ATOM   2702  HE1 TYR   169      64.533  35.952  40.707  1.00  0.00           H  
ATOM   2703  CZ  TYR   169      66.060  34.455  40.839  1.00  0.00           C  
ATOM   2704  OH  TYR   169      65.388  33.564  40.034  1.00  0.00           O  
ATOM   2705  HH  TYR   169      64.512  33.878  39.790  1.00  0.00           H  
ATOM   2706  CE2 TYR   169      67.294  34.111  41.366  1.00  0.00           C  
ATOM   2707  HE2 TYR   169      67.728  33.145  41.152  1.00  0.00           H  
ATOM   2708  CD2 TYR   169      67.966  35.015  42.179  1.00  0.00           C  
ATOM   2709  HD2 TYR   169      68.932  34.739  42.579  1.00  0.00           H  
ATOM   2710  C   TYR   169      70.013  37.349  41.681  1.00  0.00           C  
ATOM   2711  O   TYR   169      71.029  36.802  42.124  1.00  0.00           O  
ATOM   2712  N   TRP   170      69.700  37.210  40.282  1.00  0.00           N  
ATOM   2713  H   TRP   170      68.874  37.670  39.929  1.00  0.00           H  
ATOM   2714  CA  TRP   170      70.450  36.394  39.333  1.00  0.00           C  
ATOM   2715  HA  TRP   170      70.983  35.606  39.868  1.00  0.00           H  
ATOM   2716  CB  TRP   170      69.497  35.728  38.333  1.00  0.00           C  
ATOM   2717  HB2 TRP   170      70.059  35.303  37.500  1.00  0.00           H  
ATOM   2718  HB3 TRP   170      69.003  34.900  38.843  1.00  0.00           H  
ATOM   2719  CG  TRP   170      68.435  36.641  37.806  1.00  0.00           C  
ATOM   2720  CD1 TRP   170      67.122  36.693  38.200  1.00  0.00           C  
ATOM   2721  HD1 TRP   170      66.683  36.051  38.938  1.00  0.00           H  
ATOM   2722  NE1 TRP   170      66.450  37.656  37.481  1.00  0.00           N  
ATOM   2723  HE1 TRP   170      65.469  37.861  37.591  1.00  0.00           H  
ATOM   2724  CE2 TRP   170      67.326  38.245  36.606  1.00  0.00           C  
ATOM   2725  CZ2 TRP   170      67.122  39.266  35.677  1.00  0.00           C  
ATOM   2726  HZ2 TRP   170      66.138  39.670  35.503  1.00  0.00           H  
ATOM   2727  CH2 TRP   170      68.185  39.662  34.919  1.00  0.00           C  
ATOM   2728  HH2 TRP   170      68.020  40.216  34.020  1.00  0.00           H  
ATOM   2729  CZ3 TRP   170      69.450  39.070  35.067  1.00  0.00           C  
ATOM   2730  HZ3 TRP   170      70.253  39.356  34.402  1.00  0.00           H  
ATOM   2731  CE3 TRP   170      69.669  38.056  35.997  1.00  0.00           C  
ATOM   2732  HE3 TRP   170      70.631  37.582  36.071  1.00  0.00           H  
ATOM   2733  CD2 TRP   170      68.591  37.629  36.782  1.00  0.00           C  
ATOM   2734  C   TRP   170      71.482  37.233  38.591  1.00  0.00           C  
ATOM   2735  O   TRP   170      72.247  36.711  37.770  1.00  0.00           O  
ATOM   2736  N   TRP   171      71.560  38.508  38.876  1.00  0.00           N  
ATOM   2737  H   TRP   171      70.954  38.908  39.579  1.00  0.00           H  
ATOM   2738  CA  TRP   171      72.388  39.433  38.095  1.00  0.00           C  
ATOM   2739  HA  TRP   171      72.088  39.371  37.048  1.00  0.00           H  
ATOM   2740  CB  TRP   171      72.169  40.875  38.567  1.00  0.00           C  
ATOM   2741  HB2 TRP   171      71.110  41.067  38.474  1.00  0.00           H  
ATOM   2742  HB3 TRP   171      72.439  40.963  39.620  1.00  0.00           H  
ATOM   2743  CG  TRP   171      72.935  41.894  37.782  1.00  0.00           C  
ATOM   2744  CD1 TRP   171      74.122  42.480  38.130  1.00  0.00           C  
ATOM   2745  HD1 TRP   171      74.675  42.265  39.033  1.00  0.00           H  
ATOM   2746  NE1 TRP   171      74.513  43.371  37.157  1.00  0.00           N  
ATOM   2747  HE1 TRP   171      75.354  43.928  37.199  1.00  0.00           H  
ATOM   2748  CE2 TRP   171      73.576  43.375  36.161  1.00  0.00           C  
ATOM   2749  CZ2 TRP   171      73.529  44.109  34.974  1.00  0.00           C  
ATOM   2750  HZ2 TRP   171      74.309  44.811  34.718  1.00  0.00           H  
ATOM   2751  CH2 TRP   171      72.450  43.910  34.145  1.00  0.00           C  
ATOM   2752  HH2 TRP   171      72.384  44.461  33.218  1.00  0.00           H  
ATOM   2753  CZ3 TRP   171      71.435  43.000  34.474  1.00  0.00           C  
ATOM   2754  HZ3 TRP   171      70.613  42.864  33.796  1.00  0.00           H  
ATOM   2755  CE3 TRP   171      71.466  42.273  35.653  1.00  0.00           C  
ATOM   2756  HE3 TRP   171      70.676  41.581  35.901  1.00  0.00           H  
ATOM   2757  CD2 TRP   171      72.560  42.457  36.520  1.00  0.00           C  
ATOM   2758  C   TRP   171      73.857  39.072  38.196  1.00  0.00           C  
ATOM   2759  O   TRP   171      74.560  39.008  37.181  1.00  0.00           O  
ATOM   2760  N   ALA   172      74.388  38.861  39.435  1.00  0.00           N  
ATOM   2761  H   ALA   172      73.793  38.934  40.247  1.00  0.00           H  
ATOM   2762  CA  ALA   172      75.794  38.541  39.634  1.00  0.00           C  
ATOM   2763  HA  ALA   172      76.392  39.388  39.293  1.00  0.00           H  
ATOM   2764  CB  ALA   172      76.076  38.318  41.118  1.00  0.00           C  
ATOM   2765  HB1 ALA   172      77.133  38.091  41.260  1.00  0.00           H  
ATOM   2766  HB2 ALA   172      75.832  39.222  41.677  1.00  0.00           H  
ATOM   2767  HB3 ALA   172      75.476  37.490  41.499  1.00  0.00           H  
ATOM   2768  C   ALA   172      76.200  37.310  38.829  1.00  0.00           C  
ATOM   2769  O   ALA   172      77.232  37.309  38.165  1.00  0.00           O  
ATOM   2770  N   GLU   173      75.310  36.337  38.903  1.00  0.00           N  
ATOM   2771  H   GLU   173      74.464  36.417  39.448  1.00  0.00           H  
ATOM   2772  CA  GLU   173      75.576  35.126  38.130  1.00  0.00           C  
ATOM   2773  HA  GLU   173      76.576  34.762  38.373  1.00  0.00           H  
ATOM   2774  CB  GLU   173      74.560  34.031  38.497  1.00  0.00           C  
ATOM   2775  HB2 GLU   173      74.589  33.858  39.574  1.00  0.00           H  
ATOM   2776  HB3 GLU   173      73.557  34.381  38.251  1.00  0.00           H  
ATOM   2777  CG  GLU   173      74.794  32.715  37.770  1.00  0.00           C  
ATOM   2778  HG2 GLU   173      73.986  32.033  38.041  1.00  0.00           H  
ATOM   2779  HG3 GLU   173      74.740  32.865  36.691  1.00  0.00           H  
ATOM   2780  CD  GLU   173      76.107  32.051  38.134  1.00  0.00           C  
ATOM   2781  OE1 GLU   173      76.638  31.266  37.317  1.00  0.00           O  
ATOM   2782  OE2 GLU   173      76.622  32.320  39.243  1.00  0.00           O  
ATOM   2783  C   GLU   173      75.513  35.406  36.630  1.00  0.00           C  
ATOM   2784  O   GLU   173      76.326  34.889  35.864  1.00  0.00           O  
ATOM   2785  N   HIE   174      74.560  36.138  36.157  1.00  0.00           N  
ATOM   2786  H   HIE   174      73.883  36.524  36.800  1.00  0.00           H  
ATOM   2787  CA  HIE   174      74.450  36.504  34.755  1.00  0.00           C  
ATOM   2788  HA  HIE   174      74.323  35.593  34.168  1.00  0.00           H  
ATOM   2789  CB  HIE   174      73.216  37.392  34.528  1.00  0.00           C  
ATOM   2790  HB2 HIE   174      72.327  36.808  34.765  1.00  0.00           H  
ATOM   2791  HB3 HIE   174      73.240  38.250  35.194  1.00  0.00           H  
ATOM   2792  CG  HIE   174      73.091  37.891  33.122  1.00  0.00           C  
ATOM   2793  ND1 HIE   174      73.669  39.068  32.692  1.00  0.00           N  
ATOM   2794  CE1 HIE   174      73.388  39.248  31.411  1.00  0.00           C  
ATOM   2795  HE1 HIE   174      73.682  40.085  30.803  1.00  0.00           H  
ATOM   2796  NE2 HIE   174      72.654  38.230  30.997  1.00  0.00           N  
ATOM   2797  HE2 HIE   174      72.296  38.100  30.061  1.00  0.00           H  
ATOM   2798  CD2 HIE   174      72.450  37.367  32.044  1.00  0.00           C  
ATOM   2799  HD2 HIE   174      71.887  36.446  32.018  1.00  0.00           H  
ATOM   2800  C   HIE   174      75.700  37.214  34.263  1.00  0.00           C  
ATOM   2801  O   HIE   174      76.200  36.927  33.169  1.00  0.00           O  
ATOM   2802  N   GLN   175      76.247  38.143  35.052  1.00  0.00           N  
ATOM   2803  H   GLN   175      75.822  38.343  35.946  1.00  0.00           H  
ATOM   2804  CA  GLN   175      77.466  38.863  34.677  1.00  0.00           C  
ATOM   2805  HA  GLN   175      77.305  39.337  33.707  1.00  0.00           H  
ATOM   2806  CB  GLN   175      77.794  39.941  35.708  1.00  0.00           C  
ATOM   2807  HB2 GLN   175      77.718  39.523  36.712  1.00  0.00           H  
ATOM   2808  HB3 GLN   175      78.827  40.262  35.563  1.00  0.00           H  
ATOM   2809  CG  GLN   175      76.904  41.176  35.614  1.00  0.00           C  
ATOM   2810  HG2 GLN   175      75.869  40.885  35.798  1.00  0.00           H  
ATOM   2811  HG3 GLN   175      77.191  41.879  36.397  1.00  0.00           H  
ATOM   2812  CD  GLN   175      77.013  41.875  34.278  1.00  0.00           C  
ATOM   2813  OE1 GLN   175      78.091  42.332  33.888  1.00  0.00           O  
ATOM   2814  NE2 GLN   175      75.888  41.973  33.567  1.00  0.00           N  
ATOM   2815 HE21 GLN   175      75.019  41.613  33.929  1.00  0.00           H  
ATOM   2816 HE22 GLN   175      75.910  42.443  32.672  1.00  0.00           H  
ATOM   2817  C   GLN   175      78.638  37.910  34.520  1.00  0.00           C  
ATOM   2818  O   GLN   175      79.466  38.083  33.622  1.00  0.00           O  
ATOM   2819  N   LYS   176      78.732  36.904  35.317  1.00  0.00           N  
ATOM   2820  H   LYS   176      78.020  36.784  36.025  1.00  0.00           H  
ATOM   2821  CA  LYS   176      79.826  35.941  35.309  1.00  0.00           C  
ATOM   2822  HA  LYS   176      80.770  36.481  35.218  1.00  0.00           H  
ATOM   2823  CB  LYS   176      79.857  35.142  36.614  1.00  0.00           C  
ATOM   2824  HB2 LYS   176      78.859  34.755  36.823  1.00  0.00           H  
ATOM   2825  HB3 LYS   176      80.523  34.288  36.477  1.00  0.00           H  
ATOM   2826  CG  LYS   176      80.357  35.931  37.817  1.00  0.00           C  
ATOM   2827  HG2 LYS   176      81.374  36.275  37.620  1.00  0.00           H  
ATOM   2828  HG3 LYS   176      79.724  36.803  37.972  1.00  0.00           H  
ATOM   2829  CD  LYS   176      80.357  35.073  39.079  1.00  0.00           C  
ATOM   2830  HD2 LYS   176      79.353  34.674  39.238  1.00  0.00           H  
ATOM   2831  HD3 LYS   176      81.050  34.240  38.950  1.00  0.00           H  
ATOM   2832  CE  LYS   176      80.763  35.887  40.302  1.00  0.00           C  
ATOM   2833  HE2 LYS   176      81.771  36.277  40.150  1.00  0.00           H  
ATOM   2834  HE3 LYS   176      80.074  36.727  40.409  1.00  0.00           H  
ATOM   2835  NZ  LYS   176      80.732  35.062  41.548  1.00  0.00           N  
ATOM   2836  HZ1 LYS   176      79.799  34.694  41.681  1.00  0.00           H  
ATOM   2837  HZ2 LYS   176      81.381  34.292  41.461  1.00  0.00           H  
ATOM   2838  HZ3 LYS   176      80.987  35.629  42.344  1.00  0.00           H  
ATOM   2839  C   LYS   176      79.732  34.995  34.122  1.00  0.00           C  
ATOM   2840  O   LYS   176      80.732  34.685  33.474  1.00  0.00           O  
ATOM   2841  N   THR   177      78.529  34.615  33.809  1.00  0.00           N  
ATOM   2842  H   THR   177      77.736  34.927  34.351  1.00  0.00           H  
ATOM   2843  CA  THR   177      78.357  33.535  32.849  1.00  0.00           C  
ATOM   2844  HA  THR   177      79.278  32.961  32.742  1.00  0.00           H  
ATOM   2845  CB  THR   177      77.263  32.547  33.302  1.00  0.00           C  
ATOM   2846  HB  THR   177      77.114  31.797  32.525  1.00  0.00           H  
ATOM   2847  CG2 THR   177      77.669  31.848  34.599  1.00  0.00           C  
ATOM   2848 HG21 THR   177      76.923  31.090  34.833  1.00  0.00           H  
ATOM   2849 HG22 THR   177      78.632  31.354  34.465  1.00  0.00           H  
ATOM   2850 HG23 THR   177      77.748  32.566  35.415  1.00  0.00           H  
ATOM   2851  OG1 THR   177      76.044  33.256  33.513  1.00  0.00           O  
ATOM   2852  HG1 THR   177      76.127  33.761  34.328  1.00  0.00           H  
ATOM   2853  C   THR   177      77.997  34.092  31.474  1.00  0.00           C  
ATOM   2854  O   THR   177      78.310  33.480  30.450  1.00  0.00           O  
ATOM   2855  N   CYM   178      77.388  35.195  31.333  1.00  0.00           N  
ATOM   2856  H   CYM   178      77.136  35.709  32.163  1.00  0.00           H  
ATOM   2857  CA  CYM   178      76.966  35.759  30.052  1.00  0.00           C  
ATOM   2858  HA  CYM   178      77.120  35.050  29.242  1.00  0.00           H  
ATOM   2859  CB  CYM   178      75.466  36.079  30.083  1.00  0.00           C  
ATOM   2860  HB3 CYM   178      75.261  36.777  30.893  1.00  0.00           H  
ATOM   2861  HB2 CYM   178      74.915  35.158  30.279  1.00  0.00           H  
ATOM   2862  SG  CYM   178      74.857  36.808  28.552  1.00  0.00           S  
ATOM   2863  C   CYM   178      77.763  37.018  29.724  1.00  0.00           C  
ATOM   2864  O   CYM   178      78.326  37.127  28.638  1.00  0.00           O  
ATOM   2865  N   GLY   179      77.857  38.019  30.747  1.00  0.00           N  
ATOM   2866  H   GLY   179      77.391  37.853  31.628  1.00  0.00           H  
ATOM   2867  CA  GLY   179      78.576  39.273  30.599  1.00  0.00           C  
ATOM   2868  HA2 GLY   179      78.698  39.725  31.583  1.00  0.00           H  
ATOM   2869  HA3 GLY   179      79.566  39.069  30.190  1.00  0.00           H  
ATOM   2870  C   GLY   179      77.872  40.269  29.700  1.00  0.00           C  
ATOM   2871  O   GLY   179      78.404  41.336  29.395  1.00  0.00           O  
ATOM   2872  N   GLY   180      76.685  39.885  29.161  1.00  0.00           N  
ATOM   2873  H   GLY   180      76.298  38.978  29.380  1.00  0.00           H  
ATOM   2874  CA  GLY   180      75.919  40.785  28.309  1.00  0.00           C  
ATOM   2875  HA2 GLY   180      76.589  41.291  27.612  1.00  0.00           H  
ATOM   2876  HA3 GLY   180      75.216  40.192  27.726  1.00  0.00           H  
ATOM   2877  C   GLY   180      75.138  41.820  29.091  1.00  0.00           C  
ATOM   2878  O   GLY   180      75.169  41.832  30.325  1.00  0.00           O  
ATOM   2879  N   THR   181      74.544  42.758  28.309  1.00  0.00           N  
ATOM   2880  H   THR   181      74.642  42.705  27.309  1.00  0.00           H  
ATOM   2881  CA  THR   181      73.654  43.777  28.856  1.00  0.00           C  
ATOM   2882  HA  THR   181      73.567  43.642  29.935  1.00  0.00           H  
ATOM   2883  CB  THR   181      74.200  45.191  28.606  1.00  0.00           C  
ATOM   2884  HB  THR   181      73.512  45.923  29.031  1.00  0.00           H  
ATOM   2885  CG2 THR   181      75.576  45.379  29.239  1.00  0.00           C  
ATOM   2886 HG21 THR   181      75.881  46.421  29.139  1.00  0.00           H  
ATOM   2887 HG22 THR   181      75.531  45.126  30.299  1.00  0.00           H  
ATOM   2888 HG23 THR   181      76.316  44.746  28.748  1.00  0.00           H  
ATOM   2889  OG1 THR   181      74.310  45.410  27.200  1.00  0.00           O  
ATOM   2890  HG1 THR   181      73.435  45.333  26.812  1.00  0.00           H  
ATOM   2891  C   THR   181      72.263  43.652  28.263  1.00  0.00           C  
ATOM   2892  O   THR   181      72.091  43.098  27.169  1.00  0.00           O  
ATOM   2893  N   TYR   182      71.310  44.090  28.989  1.00  0.00           N  
ATOM   2894  H   TYR   182      71.502  44.531  29.876  1.00  0.00           H  
ATOM   2895  CA  TYR   182      69.919  44.000  28.528  1.00  0.00           C  
ATOM   2896  HA  TYR   182      69.812  43.193  27.803  1.00  0.00           H  
ATOM   2897  CB  TYR   182      68.982  43.664  29.692  1.00  0.00           C  
ATOM   2898  HB2 TYR   182      69.252  44.272  30.558  1.00  0.00           H  
ATOM   2899  HB3 TYR   182      67.974  43.948  29.424  1.00  0.00           H  
ATOM   2900  CG  TYR   182      68.997  42.207  30.083  1.00  0.00           C  
ATOM   2901  CD1 TYR   182      68.091  41.309  29.544  1.00  0.00           C  
ATOM   2902  HD1 TYR   182      67.368  41.648  28.818  1.00  0.00           H  
ATOM   2903  CE1 TYR   182      68.107  39.963  29.903  1.00  0.00           C  
ATOM   2904  HE1 TYR   182      67.421  39.275  29.443  1.00  0.00           H  
ATOM   2905  CZ  TYR   182      69.044  39.514  30.817  1.00  0.00           C  
ATOM   2906  OH  TYR   182      69.060  38.184  31.177  1.00  0.00           O  
ATOM   2907  HH  TYR   182      68.427  37.658  30.684  1.00  0.00           H  
ATOM   2908  CE2 TYR   182      69.950  40.387  31.372  1.00  0.00           C  
ATOM   2909  HE2 TYR   182      70.682  40.029  32.080  1.00  0.00           H  
ATOM   2910  CD2 TYR   182      69.935  41.726  31.005  1.00  0.00           C  
ATOM   2911  HD2 TYR   182      70.657  42.401  31.440  1.00  0.00           H  
ATOM   2912  C   TYR   182      69.482  45.301  27.872  1.00  0.00           C  
ATOM   2913  O   TYR   182      69.716  46.387  28.403  1.00  0.00           O  
ATOM   2914  N   ILE   183      68.904  45.074  26.638  1.00  0.00           N  
ATOM   2915  H   ILE   183      68.810  44.128  26.296  1.00  0.00           H  
ATOM   2916  CA  ILE   183      68.388  46.168  25.809  1.00  0.00           C  
ATOM   2917  HA  ILE   183      68.654  47.119  26.275  1.00  0.00           H  
ATOM   2918  CB  ILE   183      69.013  46.152  24.403  1.00  0.00           C  
ATOM   2919  HB  ILE   183      68.750  45.204  23.930  1.00  0.00           H  
ATOM   2920  CG2 ILE   183      68.435  47.293  23.544  1.00  0.00           C  
ATOM   2921 HG21 ILE   183      68.914  47.308  22.566  1.00  0.00           H  
ATOM   2922 HG22 ILE   183      67.370  47.144  23.373  1.00  0.00           H  
ATOM   2923 HG23 ILE   183      68.599  48.254  24.032  1.00  0.00           H  
ATOM   2924  CG1 ILE   183      70.529  46.238  24.481  1.00  0.00           C  
ATOM   2925 HG12 ILE   183      70.824  47.246  24.778  1.00  0.00           H  
ATOM   2926 HG13 ILE   183      70.909  45.550  25.235  1.00  0.00           H  
ATOM   2927  CD1 ILE   183      71.247  45.863  23.185  1.00  0.00           C  
ATOM   2928 HD11 ILE   183      72.322  45.832  23.366  1.00  0.00           H  
ATOM   2929 HD12 ILE   183      70.914  44.882  22.845  1.00  0.00           H  
ATOM   2930 HD13 ILE   183      71.048  46.602  22.410  1.00  0.00           H  
ATOM   2931  C   ILE   183      66.872  46.074  25.731  1.00  0.00           C  
ATOM   2932  O   ILE   183      66.326  45.004  25.481  1.00  0.00           O  
ATOM   2933  N   LYS   184      66.232  47.176  25.981  1.00  0.00           N  
ATOM   2934  H   LYS   184      66.731  48.028  26.194  1.00  0.00           H  
ATOM   2935  CA  LYS   184      64.779  47.191  25.872  1.00  0.00           C  
ATOM   2936  HA  LYS   184      64.385  46.377  26.480  1.00  0.00           H  
ATOM   2937  CB  LYS   184      64.216  48.504  26.419  1.00  0.00           C  
ATOM   2938  HB2 LYS   184      64.742  48.728  27.349  1.00  0.00           H  
ATOM   2939  HB3 LYS   184      64.415  49.317  25.719  1.00  0.00           H  
ATOM   2940  CG  LYS   184      62.724  48.449  26.731  1.00  0.00           C  
ATOM   2941  HG2 LYS   184      62.153  48.335  25.808  1.00  0.00           H  
ATOM   2942  HG3 LYS   184      62.536  47.583  27.368  1.00  0.00           H  
ATOM   2943  CD  LYS   184      62.263  49.699  27.466  1.00  0.00           C  
ATOM   2944  HD2 LYS   184      62.946  49.909  28.291  1.00  0.00           H  
ATOM   2945  HD3 LYS   184      62.274  50.544  26.776  1.00  0.00           H  
ATOM   2946  CE  LYS   184      60.857  49.527  28.044  1.00  0.00           C  
ATOM   2947  HE2 LYS   184      60.168  49.285  27.235  1.00  0.00           H  
ATOM   2948  HE3 LYS   184      60.865  48.699  28.754  1.00  0.00           H  
ATOM   2949  NZ  LYS   184      60.396  50.762  28.739  1.00  0.00           N  
ATOM   2950  HZ1 LYS   184      61.045  51.013  29.471  1.00  0.00           H  
ATOM   2951  HZ2 LYS   184      60.316  51.516  28.068  1.00  0.00           H  
ATOM   2952  HZ3 LYS   184      59.484  50.591  29.140  1.00  0.00           H  
ATOM   2953  C   LYS   184      64.341  46.996  24.419  1.00  0.00           C  
ATOM   2954  O   LYS   184      64.763  47.730  23.528  1.00  0.00           O  
ATOM   2955  N   ILE   185      63.404  46.027  24.169  1.00  0.00           N  
ATOM   2956  H   ILE   185      63.068  45.424  24.901  1.00  0.00           H  
ATOM   2957  CA  ILE   185      63.099  45.738  22.763  1.00  0.00           C  
ATOM   2958  HA  ILE   185      63.629  46.395  22.074  1.00  0.00           H  
ATOM   2959  CB  ILE   185      63.497  44.289  22.388  1.00  0.00           C  
ATOM   2960  HB  ILE   185      63.197  44.117  21.353  1.00  0.00           H  
ATOM   2961  CG2 ILE   185      65.013  44.105  22.481  1.00  0.00           C  
ATOM   2962 HG21 ILE   185      65.316  43.236  21.895  1.00  0.00           H  
ATOM   2963 HG22 ILE   185      65.523  44.983  22.079  1.00  0.00           H  
ATOM   2964 HG23 ILE   185      65.314  43.953  23.515  1.00  0.00           H  
ATOM   2965  CG1 ILE   185      62.771  43.285  23.294  1.00  0.00           C  
ATOM   2966 HG12 ILE   185      63.195  43.334  24.298  1.00  0.00           H  
ATOM   2967 HG13 ILE   185      61.715  43.529  23.365  1.00  0.00           H  
ATOM   2968  CD1 ILE   185      62.849  41.848  22.809  1.00  0.00           C  
ATOM   2969 HD11 ILE   185      62.599  41.291  23.709  1.00  0.00           H  
ATOM   2970 HD12 ILE   185      62.112  41.680  22.023  1.00  0.00           H  
ATOM   2971 HD13 ILE   185      63.847  41.591  22.458  1.00  0.00           H  
ATOM   2972  C   ILE   185      61.615  45.965  22.497  1.00  0.00           C  
ATOM   2973  O   ILE   185      61.185  45.988  21.341  1.00  0.00           O  
ATOM   2974  N   LYS   186      60.857  46.059  23.606  1.00  0.00           N  
ATOM   2975  H   LYS   186      61.249  46.031  24.537  1.00  0.00           H  
ATOM   2976  CA  LYS   186      59.427  46.269  23.403  1.00  0.00           C  
ATOM   2977  HA  LYS   186      59.266  46.889  22.518  1.00  0.00           H  
ATOM   2978  CB  LYS   186      58.716  44.933  23.200  1.00  0.00           C  
ATOM   2979  HB2 LYS   186      59.182  44.368  22.392  1.00  0.00           H  
ATOM   2980  HB3 LYS   186      58.743  44.377  24.114  1.00  0.00           H  
ATOM   2981  CG  LYS   186      57.216  45.066  22.950  1.00  0.00           C  
ATOM   2982  HG2 LYS   186      56.737  45.549  23.801  1.00  0.00           H  
ATOM   2983  HG3 LYS   186      57.051  45.672  22.058  1.00  0.00           H  
ATOM   2984  CD  LYS   186      56.560  43.703  22.763  1.00  0.00           C  
ATOM   2985  HD2 LYS   186      56.985  43.216  21.884  1.00  0.00           H  
ATOM   2986  HD3 LYS   186      56.761  43.089  23.641  1.00  0.00           H  
ATOM   2987  CE  LYS   186      55.052  43.828  22.591  1.00  0.00           C  
ATOM   2988  HE2 LYS   186      54.642  44.340  23.464  1.00  0.00           H  
ATOM   2989  HE3 LYS   186      54.845  44.431  21.704  1.00  0.00           H  
ATOM   2990  NZ  LYS   186      54.396  42.492  22.450  1.00  0.00           N  
ATOM   2991  HZ1 LYS   186      53.396  42.614  22.366  1.00  0.00           H  
ATOM   2992  HZ2 LYS   186      54.747  42.023  21.628  1.00  0.00           H  
ATOM   2993  HZ3 LYS   186      54.588  41.932  23.269  1.00  0.00           H  
ATOM   2994  C   LYS   186      58.810  47.019  24.591  1.00  0.00           C  
ATOM   2995  O   LYS   186      59.294  46.918  25.716  1.00  0.00           O  
ATOM   2996  N   GLU   187      57.794  47.933  24.372  1.00  0.00           N  
ATOM   2997  H   GLU   187      57.504  48.082  23.416  1.00  0.00           H  
ATOM   2998  CA  GLU   187      56.911  48.535  25.372  1.00  0.00           C  
ATOM   2999  HA  GLU   187      56.851  47.892  26.239  1.00  0.00           H  
ATOM   3000  CB  GLU   187      57.482  49.871  25.856  1.00  0.00           C  
ATOM   3001  HB2 GLU   187      56.850  50.240  26.665  1.00  0.00           H  
ATOM   3002  HB3 GLU   187      58.478  49.698  26.259  1.00  0.00           H  
ATOM   3003  CG  GLU   187      57.568  50.933  24.778  1.00  0.00           C  
ATOM   3004  HG2 GLU   187      58.197  50.571  23.963  1.00  0.00           H  
ATOM   3005  HG3 GLU   187      56.574  51.135  24.381  1.00  0.00           H  
ATOM   3006  CD  GLU   187      58.130  52.254  25.263  1.00  0.00           C  
ATOM   3007  OE1 GLU   187      58.286  53.183  24.450  1.00  0.00           O  
ATOM   3008  OE2 GLU   187      58.411  52.355  26.481  1.00  0.00           O  
ATOM   3009  C   GLU   187      55.505  48.730  24.825  1.00  0.00           C  
ATOM   3010  O   GLU   187      55.329  49.012  23.638  1.00  0.00           O  
ATOM   3011  OXT GLU   187      54.527  48.589  25.555  1.00  0.00           O  
TER    3012      GLU   187 
ATOM   3012 ZN    ZN   188      46.540  30.013  49.485  1.00  0.00          ZN  
ATOM   3013 ZN    ZN   189      72.909  37.372  28.086  1.00  0.00          ZN 
END   
