# Supplementary material for: Allosteric activation of the SPRTN protease by ubiquitin maintains genome stability
Source: Nat Commun. 2025 Jul 21;16:5422. doi: 10.1038/s41467-025-61224-z (PMC12279946; doi:10.1038/s41467-025-61224-z)
Supplement: Supplementary file 5 — Supplementary Data 3 [file 41467_2025_61224_MOESM5_ESM.pdb]

CRYST1   95.595   71.687   87.522  90.00  90.00  90.00 P 1           1
ATOM      1  N   SER     1      19.897  20.695  51.837  1.00  0.00           N  
ATOM      2  H1  SER     1      20.662  20.035  51.887  1.00  0.00           H  
ATOM      3  H2  SER     1      19.637  20.979  52.771  1.00  0.00           H  
ATOM      4  H3  SER     1      19.107  20.256  51.385  1.00  0.00           H  
ATOM      5  CA  SER     1      20.319  21.859  51.064  1.00  0.00           C  
ATOM      6  HA  SER     1      19.465  22.238  50.503  1.00  0.00           H  
ATOM      7  CB  SER     1      20.804  22.969  52.001  1.00  0.00           C  
ATOM      8  HB2 SER     1      19.959  23.382  52.553  1.00  0.00           H  
ATOM      9  HB3 SER     1      21.523  22.552  52.707  1.00  0.00           H  
ATOM     10  OG  SER     1      21.444  24.000  51.263  1.00  0.00           O  
ATOM     11  HG  SER     1      21.852  24.619  51.874  1.00  0.00           H  
ATOM     12  C   SER     1      21.428  21.500  50.076  1.00  0.00           C  
ATOM     13  O   SER     1      22.225  20.586  50.330  1.00  0.00           O  
ATOM     14  N   LEU     2      21.288  21.844  48.716  1.00  0.00           N  
ATOM     15  H   LEU     2      20.516  22.444  48.467  1.00  0.00           H  
ATOM     16  CA  LEU     2      22.272  21.633  47.665  1.00  0.00           C  
ATOM     17  HA  LEU     2      22.374  20.560  47.492  1.00  0.00           H  
ATOM     18  CB  LEU     2      21.819  22.289  46.359  1.00  0.00           C  
ATOM     19  HB2 LEU     2      21.440  23.284  46.600  1.00  0.00           H  
ATOM     20  HB3 LEU     2      22.702  22.458  45.739  1.00  0.00           H  
ATOM     21  CG  LEU     2      20.788  21.516  45.542  1.00  0.00           C  
ATOM     22  HG  LEU     2      20.356  20.728  46.160  1.00  0.00           H  
ATOM     23  CD1 LEU     2      19.647  22.437  45.119  1.00  0.00           C  
ATOM     24 HD11 LEU     2      18.878  21.858  44.607  1.00  0.00           H  
ATOM     25 HD12 LEU     2      19.201  22.910  45.994  1.00  0.00           H  
ATOM     26 HD13 LEU     2      20.020  23.207  44.442  1.00  0.00           H  
ATOM     27  CD2 LEU     2      21.428  20.867  44.326  1.00  0.00           C  
ATOM     28 HD21 LEU     2      20.669  20.404  43.695  1.00  0.00           H  
ATOM     29 HD22 LEU     2      21.969  21.616  43.759  1.00  0.00           H  
ATOM     30 HD23 LEU     2      22.128  20.098  44.653  1.00  0.00           H  
ATOM     31  C   LEU     2      23.632  22.187  48.076  1.00  0.00           C  
ATOM     32  O   LEU     2      23.710  23.242  48.712  1.00  0.00           O  
ATOM     33  N   SER     3      24.710  21.352  47.904  1.00  0.00           N  
ATOM     34  H   SER     3      24.567  20.455  47.462  1.00  0.00           H  
ATOM     35  CA  SER     3      26.085  21.797  48.099  1.00  0.00           C  
ATOM     36  HA  SER     3      26.237  21.985  49.162  1.00  0.00           H  
ATOM     37  CB  SER     3      27.069  20.719  47.658  1.00  0.00           C  
ATOM     38  HB2 SER     3      27.029  19.873  48.345  1.00  0.00           H  
ATOM     39  HB3 SER     3      26.797  20.375  46.659  1.00  0.00           H  
ATOM     40  OG  SER     3      28.397  21.227  47.599  1.00  0.00           O  
ATOM     41  HG  SER     3      28.842  21.099  48.450  1.00  0.00           H  
ATOM     42  C   SER     3      26.366  23.086  47.331  1.00  0.00           C  
ATOM     43  O   SER     3      25.788  23.328  46.271  1.00  0.00           O  
ATOM     44  N   LEU     4      27.241  24.031  47.884  1.00  0.00           N  
ATOM     45  H   LEU     4      27.685  23.806  48.762  1.00  0.00           H  
ATOM     46  CA  LEU     4      27.585  25.313  47.283  1.00  0.00           C  
ATOM     47  HA  LEU     4      26.674  25.901  47.168  1.00  0.00           H  
ATOM     48  CB  LEU     4      28.561  26.078  48.177  1.00  0.00           C  
ATOM     49  HB2 LEU     4      29.461  25.467  48.276  1.00  0.00           H  
ATOM     50  HB3 LEU     4      28.851  26.998  47.666  1.00  0.00           H  
ATOM     51  CG  LEU     4      28.069  26.437  49.576  1.00  0.00           C  
ATOM     52  HG  LEU     4      27.738  25.530  50.086  1.00  0.00           H  
ATOM     53  CD1 LEU     4      29.194  27.047  50.400  1.00  0.00           C  
ATOM     54 HD11 LEU     4      30.140  27.014  49.858  1.00  0.00           H  
ATOM     55 HD12 LEU     4      28.976  28.083  50.631  1.00  0.00           H  
ATOM     56 HD13 LEU     4      29.314  26.437  51.268  1.00  0.00           H  
ATOM     57  CD2 LEU     4      26.882  27.398  49.486  1.00  0.00           C  
ATOM     58 HD21 LEU     4      26.697  27.871  50.452  1.00  0.00           H  
ATOM     59 HD22 LEU     4      27.066  28.162  48.731  1.00  0.00           H  
ATOM     60 HD23 LEU     4      25.987  26.841  49.206  1.00  0.00           H  
ATOM     61  C   LEU     4      28.186  25.117  45.894  1.00  0.00           C  
ATOM     62  O   LEU     4      28.218  26.055  45.091  1.00  0.00           O  
ATOM     63  N   VAL     5      28.663  23.922  45.595  1.00  0.00           N  
ATOM     64  H   VAL     5      28.638  23.175  46.275  1.00  0.00           H  
ATOM     65  CA  VAL     5      29.366  23.695  44.337  1.00  0.00           C  
ATOM     66  HA  VAL     5      29.370  24.588  43.713  1.00  0.00           H  
ATOM     67  CB  VAL     5      30.843  23.297  44.575  1.00  0.00           C  
ATOM     68  HB  VAL     5      31.299  23.018  43.625  1.00  0.00           H  
ATOM     69  CG1 VAL     5      31.647  24.477  45.122  1.00  0.00           C  
ATOM     70 HG11 VAL     5      32.700  24.202  45.189  1.00  0.00           H  
ATOM     71 HG12 VAL     5      31.552  25.332  44.452  1.00  0.00           H  
ATOM     72 HG13 VAL     5      31.289  24.759  46.113  1.00  0.00           H  
ATOM     73  CG2 VAL     5      30.921  22.102  45.527  1.00  0.00           C  
ATOM     74 HG21 VAL     5      31.939  21.713  45.525  1.00  0.00           H  
ATOM     75 HG22 VAL     5      30.669  22.400  46.545  1.00  0.00           H  
ATOM     76 HG23 VAL     5      30.255  21.301  45.208  1.00  0.00           H  
ATOM     77  C   VAL     5      28.655  22.617  43.527  1.00  0.00           C  
ATOM     78  O   VAL     5      29.257  21.984  42.658  1.00  0.00           O  
ATOM     79  N   ASP     6      27.413  22.391  43.911  1.00  0.00           N  
ATOM     80  H   ASP     6      26.983  22.919  44.657  1.00  0.00           H  
ATOM     81  CA  ASP     6      26.616  21.437  43.146  1.00  0.00           C  
ATOM     82  HA  ASP     6      27.097  20.460  43.214  1.00  0.00           H  
ATOM     83  CB  ASP     6      25.210  21.305  43.745  1.00  0.00           C  
ATOM     84  HB2 ASP     6      25.298  21.175  44.824  1.00  0.00           H  
ATOM     85  HB3 ASP     6      24.644  22.219  43.562  1.00  0.00           H  
ATOM     86  CG  ASP     6      24.444  20.117  43.191  1.00  0.00           C  
ATOM     87  OD1 ASP     6      23.850  20.234  42.097  1.00  0.00           O  
ATOM     88  OD2 ASP     6      24.428  19.063  43.856  1.00  0.00           O  
ATOM     89  C   ASP     6      26.522  21.844  41.678  1.00  0.00           C  
ATOM     90  O   ASP     6      26.335  23.023  41.369  1.00  0.00           O  
ATOM     91  N   ALA     7      26.585  20.891  40.747  1.00  0.00           N  
ATOM     92  H   ALA     7      26.692  19.936  41.057  1.00  0.00           H  
ATOM     93  CA  ALA     7      26.616  21.117  39.306  1.00  0.00           C  
ATOM     94  HA  ALA     7      27.469  21.756  39.074  1.00  0.00           H  
ATOM     95  CB  ALA     7      26.788  19.797  38.560  1.00  0.00           C  
ATOM     96  HB1 ALA     7      26.895  19.992  37.492  1.00  0.00           H  
ATOM     97  HB2 ALA     7      27.682  19.286  38.918  1.00  0.00           H  
ATOM     98  HB3 ALA     7      25.918  19.159  38.723  1.00  0.00           H  
ATOM     99  C   ALA     7      25.350  21.828  38.841  1.00  0.00           C  
ATOM    100  O   ALA     7      25.350  22.531  37.822  1.00  0.00           O  
ATOM    101  N   SER     8      24.288  21.625  39.578  1.00  0.00           N  
ATOM    102  H   SER     8      24.326  21.044  40.405  1.00  0.00           H  
ATOM    103  CA  SER     8      23.022  22.242  39.189  1.00  0.00           C  
ATOM    104  HA  SER     8      22.751  21.888  38.194  1.00  0.00           H  
ATOM    105  CB  SER     8      21.913  21.836  40.156  1.00  0.00           C  
ATOM    106  HB2 SER     8      20.964  22.217  39.778  1.00  0.00           H  
ATOM    107  HB3 SER     8      21.854  20.750  40.226  1.00  0.00           H  
ATOM    108  OG  SER     8      22.147  22.383  41.444  1.00  0.00           O  
ATOM    109  HG  SER     8      22.816  21.829  41.870  1.00  0.00           H  
ATOM    110  C   SER     8      23.147  23.766  39.150  1.00  0.00           C  
ATOM    111  O   SER     8      22.444  24.422  38.372  1.00  0.00           O  
ATOM    112  N   TRP     9      24.085  24.273  39.958  1.00  0.00           N  
ATOM    113  H   TRP     9      24.635  23.682  40.565  1.00  0.00           H  
ATOM    114  CA  TRP     9      24.241  25.727  40.023  1.00  0.00           C  
ATOM    115  HA  TRP     9      23.261  26.179  40.172  1.00  0.00           H  
ATOM    116  CB  TRP     9      25.147  26.117  41.193  1.00  0.00           C  
ATOM    117  HB2 TRP     9      26.107  25.601  41.174  1.00  0.00           H  
ATOM    118  HB3 TRP     9      25.273  27.180  41.078  1.00  0.00           H  
ATOM    119  CG  TRP     9      24.475  26.023  42.535  1.00  0.00           C  
ATOM    120  CD1 TRP     9      24.835  25.203  43.572  1.00  0.00           C  
ATOM    121  HD1 TRP     9      25.665  24.512  43.554  1.00  0.00           H  
ATOM    122  NE1 TRP     9      23.991  25.398  44.639  1.00  0.00           N  
ATOM    123  HE1 TRP     9      24.080  24.910  45.519  1.00  0.00           H  
ATOM    124  CE2 TRP     9      23.069  26.344  44.305  1.00  0.00           C  
ATOM    125  CZ2 TRP     9      22.007  26.875  45.049  1.00  0.00           C  
ATOM    126  HZ2 TRP     9      21.805  26.534  46.053  1.00  0.00           H  
ATOM    127  CH2 TRP     9      21.225  27.828  44.451  1.00  0.00           C  
ATOM    128  HH2 TRP     9      20.392  28.248  44.996  1.00  0.00           H  
ATOM    129  CZ3 TRP     9      21.475  28.266  43.138  1.00  0.00           C  
ATOM    130  HZ3 TRP     9      20.834  29.014  42.694  1.00  0.00           H  
ATOM    131  CE3 TRP     9      22.522  27.742  42.396  1.00  0.00           C  
ATOM    132  HE3 TRP     9      22.697  28.073  41.384  1.00  0.00           H  
ATOM    133  CD2 TRP     9      23.350  26.766  42.983  1.00  0.00           C  
ATOM    134  C   TRP     9      24.804  26.273  38.716  1.00  0.00           C  
ATOM    135  O   TRP     9      24.647  27.453  38.415  1.00  0.00           O  
ATOM    136  N   GLU    10      25.350  25.430  37.947  1.00  0.00           N  
ATOM    137  H   GLU    10      25.455  24.461  38.212  1.00  0.00           H  
ATOM    138  CA  GLU    10      25.882  25.883  36.662  1.00  0.00           C  
ATOM    139  HA  GLU    10      26.471  26.789  36.815  1.00  0.00           H  
ATOM    140  CB  GLU    10      26.804  24.813  36.056  1.00  0.00           C  
ATOM    141  HB2 GLU    10      26.241  23.897  35.884  1.00  0.00           H  
ATOM    142  HB3 GLU    10      27.146  25.161  35.081  1.00  0.00           H  
ATOM    143  CG  GLU    10      28.022  24.500  36.900  1.00  0.00           C  
ATOM    144  HG2 GLU    10      27.703  24.048  37.841  1.00  0.00           H  
ATOM    145  HG3 GLU    10      28.633  23.767  36.371  1.00  0.00           H  
ATOM    146  CD  GLU    10      28.874  25.719  37.197  1.00  0.00           C  
ATOM    147  OE1 GLU    10      29.483  25.789  38.290  1.00  0.00           O  
ATOM    148  OE2 GLU    10      28.936  26.625  36.333  1.00  0.00           O  
ATOM    149  C   GLU    10      24.757  26.227  35.689  1.00  0.00           C  
ATOM    150  O   GLU    10      24.944  27.031  34.775  1.00  0.00           O  
ATOM    151  N   LEU    11      23.632  25.758  35.986  1.00  0.00           N  
ATOM    152  H   LEU    11      23.527  25.138  36.777  1.00  0.00           H  
ATOM    153  CA  LEU    11      22.491  26.000  35.126  1.00  0.00           C  
ATOM    154  HA  LEU    11      22.795  26.403  34.160  1.00  0.00           H  
ATOM    155  CB  LEU    11      21.741  24.687  34.861  1.00  0.00           C  
ATOM    156  HB2 LEU    11      21.417  24.283  35.822  1.00  0.00           H  
ATOM    157  HB3 LEU    11      20.840  24.915  34.288  1.00  0.00           H  
ATOM    158  CG  LEU    11      22.522  23.602  34.119  1.00  0.00           C  
ATOM    159  HG  LEU    11      23.457  23.407  34.645  1.00  0.00           H  
ATOM    160  CD1 LEU    11      21.725  22.297  34.095  1.00  0.00           C  
ATOM    161 HD11 LEU    11      20.781  22.442  33.569  1.00  0.00           H  
ATOM    162 HD12 LEU    11      22.302  21.522  33.590  1.00  0.00           H  
ATOM    163 HD13 LEU    11      21.521  21.970  35.115  1.00  0.00           H  
ATOM    164  CD2 LEU    11      22.850  24.055  32.697  1.00  0.00           C  
ATOM    165 HD21 LEU    11      23.315  23.237  32.147  1.00  0.00           H  
ATOM    166 HD22 LEU    11      21.942  24.363  32.177  1.00  0.00           H  
ATOM    167 HD23 LEU    11      23.553  24.888  32.722  1.00  0.00           H  
ATOM    168  C   LEU    11      21.538  27.016  35.751  1.00  0.00           C  
ATOM    169  O   LEU    11      21.038  27.910  35.064  1.00  0.00           O  
ATOM    170  N   VAL    12      21.413  26.961  37.037  1.00  0.00           N  
ATOM    171  H   VAL    12      21.907  26.245  37.552  1.00  0.00           H  
ATOM    172  CA  VAL    12      20.413  27.758  37.747  1.00  0.00           C  
ATOM    173  HA  VAL    12      19.509  27.831  37.140  1.00  0.00           H  
ATOM    174  CB  VAL    12      20.038  27.109  39.099  1.00  0.00           C  
ATOM    175  HB  VAL    12      20.947  26.965  39.685  1.00  0.00           H  
ATOM    176  CG1 VAL    12      19.100  28.020  39.892  1.00  0.00           C  
ATOM    177 HG11 VAL    12      18.784  27.512  40.804  1.00  0.00           H  
ATOM    178 HG12 VAL    12      19.607  28.939  40.187  1.00  0.00           H  
ATOM    179 HG13 VAL    12      18.220  28.263  39.296  1.00  0.00           H  
ATOM    180  CG2 VAL    12      19.397  25.742  38.876  1.00  0.00           C  
ATOM    181 HG21 VAL    12      20.074  25.066  38.363  1.00  0.00           H  
ATOM    182 HG22 VAL    12      19.129  25.300  39.836  1.00  0.00           H  
ATOM    183 HG23 VAL    12      18.496  25.853  38.271  1.00  0.00           H  
ATOM    184  C   VAL    12      20.944  29.168  37.970  1.00  0.00           C  
ATOM    185  O   VAL    12      20.225  30.148  37.787  1.00  0.00           O  
ATOM    186  N   ASP    13      22.241  29.262  38.255  1.00  0.00           N  
ATOM    187  H   ASP    13      22.808  28.429  38.335  1.00  0.00           H  
ATOM    188  CA  ASP    13      22.850  30.543  38.580  1.00  0.00           C  
ATOM    189  HA  ASP    13      22.379  31.327  37.987  1.00  0.00           H  
ATOM    190  CB  ASP    13      22.647  30.883  40.058  1.00  0.00           C  
ATOM    191  HB2 ASP    13      21.587  30.798  40.301  1.00  0.00           H  
ATOM    192  HB3 ASP    13      23.186  30.167  40.679  1.00  0.00           H  
ATOM    193  CG  ASP    13      23.085  32.291  40.410  1.00  0.00           C  
ATOM    194  OD1 ASP    13      23.100  33.166  39.519  1.00  0.00           O  
ATOM    195  OD2 ASP    13      23.428  32.525  41.589  1.00  0.00           O  
ATOM    196  C   ASP    13      24.350  30.527  38.251  1.00  0.00           C  
ATOM    197  O   ASP    13      25.178  30.590  39.150  1.00  0.00           O  
ATOM    198  N   PRO    14      24.678  30.457  36.966  1.00  0.00           N  
ATOM    199  CD  PRO    14      23.710  30.492  35.767  1.00  0.00           C  
ATOM    200  HD2 PRO    14      23.015  31.331  35.816  1.00  0.00           H  
ATOM    201  HD3 PRO    14      23.193  29.537  35.673  1.00  0.00           H  
ATOM    202  CG  PRO    14      24.694  30.668  34.650  1.00  0.00           C  
ATOM    203  HG2 PRO    14      24.852  31.736  34.493  1.00  0.00           H  
ATOM    204  HG3 PRO    14      24.317  30.225  33.728  1.00  0.00           H  
ATOM    205  CB  PRO    14      25.991  30.043  35.048  1.00  0.00           C  
ATOM    206  HB2 PRO    14      26.820  30.521  34.523  1.00  0.00           H  
ATOM    207  HB3 PRO    14      26.033  28.995  34.828  1.00  0.00           H  
ATOM    208  CA  PRO    14      26.085  30.285  36.560  1.00  0.00           C  
ATOM    209  HA  PRO    14      26.518  29.411  37.048  1.00  0.00           H  
ATOM    210  C   PRO    14      26.944  31.516  36.861  1.00  0.00           C  
ATOM    211  O   PRO    14      28.155  31.406  36.994  1.00  0.00           O  
ATOM    212  N   THR    15      26.288  32.711  36.962  1.00  0.00           N  
ATOM    213  H   THR    15      25.283  32.746  36.864  1.00  0.00           H  
ATOM    214  CA  THR    15      27.007  33.957  37.208  1.00  0.00           C  
ATOM    215  HA  THR    15      28.065  33.765  37.379  1.00  0.00           H  
ATOM    216  CB  THR    15      26.928  34.894  35.990  1.00  0.00           C  
ATOM    217  HB  THR    15      27.436  35.830  36.224  1.00  0.00           H  
ATOM    218  CG2 THR    15      27.600  34.264  34.775  1.00  0.00           C  
ATOM    219 HG21 THR    15      26.989  33.453  34.377  1.00  0.00           H  
ATOM    220 HG22 THR    15      27.731  35.021  34.001  1.00  0.00           H  
ATOM    221 HG23 THR    15      28.580  33.872  35.050  1.00  0.00           H  
ATOM    222  OG1 THR    15      25.554  35.163  35.677  1.00  0.00           O  
ATOM    223  HG1 THR    15      25.148  35.549  36.461  1.00  0.00           H  
ATOM    224  C   THR    15      26.444  34.672  38.435  1.00  0.00           C  
ATOM    225  O   THR    15      25.788  35.707  38.310  1.00  0.00           O  
ATOM    226  N   PRO    16      26.710  34.060  39.509  1.00  0.00           N  
ATOM    227  CD  PRO    16      27.804  32.949  39.845  1.00  0.00           C  
ATOM    228  HD2 PRO    16      28.765  33.156  39.374  1.00  0.00           H  
ATOM    229  HD3 PRO    16      27.427  31.961  39.584  1.00  0.00           H  
ATOM    230  CG  PRO    16      27.882  33.100  41.337  1.00  0.00           C  
ATOM    231  HG2 PRO    16      28.648  33.832  41.571  1.00  0.00           H  
ATOM    232  HG3 PRO    16      28.104  32.171  41.794  1.00  0.00           H  
ATOM    233  CB  PRO    16      26.585  33.670  41.823  1.00  0.00           C  
ATOM    234  HB2 PRO    16      26.688  34.159  42.789  1.00  0.00           H  
ATOM    235  HB3 PRO    16      25.869  32.855  41.898  1.00  0.00           H  
ATOM    236  CA  PRO    16      26.147  34.646  40.726  1.00  0.00           C  
ATOM    237  HA  PRO    16      25.057  34.664  40.672  1.00  0.00           H  
ATOM    238  C   PRO    16      26.678  36.050  41.005  1.00  0.00           C  
ATOM    239  O   PRO    16      27.757  36.414  40.525  1.00  0.00           O  
ATOM    240  N   ASP    17      25.850  36.803  41.697  1.00  0.00           N  
ATOM    241  H   ASP    17      24.968  36.426  42.012  1.00  0.00           H  
ATOM    242  CA  ASP    17      26.272  38.113  42.182  1.00  0.00           C  
ATOM    243  HA  ASP    17      26.685  38.678  41.344  1.00  0.00           H  
ATOM    244  CB  ASP    17      25.069  38.900  42.714  1.00  0.00           C  
ATOM    245  HB2 ASP    17      24.345  39.015  41.906  1.00  0.00           H  
ATOM    246  HB3 ASP    17      24.584  38.334  43.509  1.00  0.00           H  
ATOM    247  CG  ASP    17      25.444  40.277  43.231  1.00  0.00           C  
ATOM    248  OD1 ASP    17      25.632  40.437  44.456  1.00  0.00           O  
ATOM    249  OD2 ASP    17      25.554  41.211  42.407  1.00  0.00           O  
ATOM    250  C   ASP    17      27.335  37.982  43.268  1.00  0.00           C  
ATOM    251  O   ASP    17      27.100  37.331  44.290  1.00  0.00           O  
ATOM    252  N   LEU    18      28.475  38.605  43.047  1.00  0.00           N  
ATOM    253  H   LEU    18      28.581  39.152  42.205  1.00  0.00           H  
ATOM    254  CA  LEU    18      29.632  38.473  43.927  1.00  0.00           C  
ATOM    255  HA  LEU    18      29.885  37.414  43.988  1.00  0.00           H  
ATOM    256  CB  LEU    18      30.827  39.240  43.359  1.00  0.00           C  
ATOM    257  HB2 LEU    18      31.079  38.800  42.394  1.00  0.00           H  
ATOM    258  HB3 LEU    18      30.519  40.271  43.178  1.00  0.00           H  
ATOM    259  CG  LEU    18      32.085  39.270  44.227  1.00  0.00           C  
ATOM    260  HG  LEU    18      31.853  39.753  45.176  1.00  0.00           H  
ATOM    261  CD1 LEU    18      32.569  37.852  44.511  1.00  0.00           C  
ATOM    262 HD11 LEU    18      33.497  37.899  45.078  1.00  0.00           H  
ATOM    263 HD12 LEU    18      31.830  37.317  45.103  1.00  0.00           H  
ATOM    264 HD13 LEU    18      32.735  37.320  43.575  1.00  0.00           H  
ATOM    265  CD2 LEU    18      33.178  40.086  43.551  1.00  0.00           C  
ATOM    266 HD21 LEU    18      34.097  40.055  44.134  1.00  0.00           H  
ATOM    267 HD22 LEU    18      33.396  39.672  42.569  1.00  0.00           H  
ATOM    268 HD23 LEU    18      32.857  41.122  43.444  1.00  0.00           H  
ATOM    269  C   LEU    18      29.304  38.979  45.329  1.00  0.00           C  
ATOM    270  O   LEU    18      29.600  38.305  46.320  1.00  0.00           O  
ATOM    271  N   GLN    19      28.655  40.105  45.474  1.00  0.00           N  
ATOM    272  H   GLN    19      28.376  40.617  44.648  1.00  0.00           H  
ATOM    273  CA  GLN    19      28.335  40.695  46.769  1.00  0.00           C  
ATOM    274  HA  GLN    19      29.249  40.772  47.359  1.00  0.00           H  
ATOM    275  CB  GLN    19      27.757  42.102  46.589  1.00  0.00           C  
ATOM    276  HB2 GLN    19      26.999  42.123  45.807  1.00  0.00           H  
ATOM    277  HB3 GLN    19      27.259  42.374  47.521  1.00  0.00           H  
ATOM    278  CG  GLN    19      28.811  43.172  46.341  1.00  0.00           C  
ATOM    279  HG2 GLN    19      28.349  44.153  46.456  1.00  0.00           H  
ATOM    280  HG3 GLN    19      29.600  43.085  47.089  1.00  0.00           H  
ATOM    281  CD  GLN    19      29.413  43.094  44.952  1.00  0.00           C  
ATOM    282  OE1 GLN    19      28.835  42.492  44.042  1.00  0.00           O  
ATOM    283  NE2 GLN    19      30.585  43.695  44.779  1.00  0.00           N  
ATOM    284 HE21 GLN    19      31.014  43.682  43.867  1.00  0.00           H  
ATOM    285 HE22 GLN    19      31.047  44.157  45.550  1.00  0.00           H  
ATOM    286  C   GLN    19      27.366  39.822  47.548  1.00  0.00           C  
ATOM    287  O   GLN    19      27.507  39.635  48.755  1.00  0.00           O  
ATOM    288  N   ALA    20      26.444  39.314  46.826  1.00  0.00           N  
ATOM    289  H   ALA    20      26.373  39.518  45.840  1.00  0.00           H  
ATOM    290  CA  ALA    20      25.444  38.441  47.458  1.00  0.00           C  
ATOM    291  HA  ALA    20      24.985  38.983  48.286  1.00  0.00           H  
ATOM    292  CB  ALA    20      24.350  38.082  46.468  1.00  0.00           C  
ATOM    293  HB1 ALA    20      23.585  37.489  46.970  1.00  0.00           H  
ATOM    294  HB2 ALA    20      23.890  38.990  46.077  1.00  0.00           H  
ATOM    295  HB3 ALA    20      24.763  37.500  45.645  1.00  0.00           H  
ATOM    296  C   ALA    20      26.100  37.177  48.001  1.00  0.00           C  
ATOM    297  O   ALA    20      25.804  36.748  49.119  1.00  0.00           O  
ATOM    298  N   LEU    21      26.991  36.593  47.208  1.00  0.00           N  
ATOM    299  H   LEU    21      27.199  36.976  46.295  1.00  0.00           H  
ATOM    300  CA  LEU    21      27.725  35.419  47.673  1.00  0.00           C  
ATOM    301  HA  LEU    21      27.003  34.680  47.996  1.00  0.00           H  
ATOM    302  CB  LEU    21      28.647  34.890  46.568  1.00  0.00           C  
ATOM    303  HB2 LEU    21      29.209  35.719  46.137  1.00  0.00           H  
ATOM    304  HB3 LEU    21      29.368  34.220  47.040  1.00  0.00           H  
ATOM    305  CG  LEU    21      27.975  34.109  45.439  1.00  0.00           C  
ATOM    306  HG  LEU    21      27.264  34.769  44.945  1.00  0.00           H  
ATOM    307  CD1 LEU    21      29.007  33.643  44.423  1.00  0.00           C  
ATOM    308 HD11 LEU    21      28.578  32.862  43.809  1.00  0.00           H  
ATOM    309 HD12 LEU    21      29.325  34.486  43.809  1.00  0.00           H  
ATOM    310 HD13 LEU    21      29.875  33.224  44.933  1.00  0.00           H  
ATOM    311  CD2 LEU    21      27.194  32.924  45.999  1.00  0.00           C  
ATOM    312 HD21 LEU    21      26.409  32.669  45.286  1.00  0.00           H  
ATOM    313 HD22 LEU    21      27.860  32.070  46.123  1.00  0.00           H  
ATOM    314 HD23 LEU    21      26.698  33.100  46.945  1.00  0.00           H  
ATOM    315  C   LEU    21      28.546  35.745  48.919  1.00  0.00           C  
ATOM    316  O   LEU    21      28.546  34.977  49.880  1.00  0.00           O  
ATOM    317  N   PHE    22      29.171  36.864  48.861  1.00  0.00           N  
ATOM    318  H   PHE    22      29.105  37.454  48.042  1.00  0.00           H  
ATOM    319  CA  PHE    22      30.014  37.283  49.970  1.00  0.00           C  
ATOM    320  HA  PHE    22      30.793  36.534  50.121  1.00  0.00           H  
ATOM    321  CB  PHE    22      30.686  38.627  49.662  1.00  0.00           C  
ATOM    322  HB2 PHE    22      31.316  38.501  48.780  1.00  0.00           H  
ATOM    323  HB3 PHE    22      29.928  39.368  49.415  1.00  0.00           H  
ATOM    324  CG  PHE    22      31.530  39.158  50.787  1.00  0.00           C  
ATOM    325  CD1 PHE    22      31.014  40.098  51.673  1.00  0.00           C  
ATOM    326  HD1 PHE    22      29.999  40.451  51.559  1.00  0.00           H  
ATOM    327  CE1 PHE    22      31.796  40.590  52.720  1.00  0.00           C  
ATOM    328  HE1 PHE    22      31.385  41.309  53.415  1.00  0.00           H  
ATOM    329  CZ  PHE    22      33.100  40.145  52.876  1.00  0.00           C  
ATOM    330  HZ  PHE    22      33.673  40.474  53.710  1.00  0.00           H  
ATOM    331  CE2 PHE    22      33.616  39.211  52.001  1.00  0.00           C  
ATOM    332  HE2 PHE    22      34.619  38.846  52.146  1.00  0.00           H  
ATOM    333  CD2 PHE    22      32.835  38.723  50.958  1.00  0.00           C  
ATOM    334  HD2 PHE    22      33.251  37.991  50.284  1.00  0.00           H  
ATOM    335  C   PHE    22      29.210  37.385  51.259  1.00  0.00           C  
ATOM    336  O   PHE    22      29.608  36.842  52.290  1.00  0.00           O  
ATOM    337  N   VAL    23      28.116  38.037  51.228  1.00  0.00           N  
ATOM    338  H   VAL    23      27.820  38.460  50.359  1.00  0.00           H  
ATOM    339  CA  VAL    23      27.272  38.238  52.400  1.00  0.00           C  
ATOM    340  HA  VAL    23      27.865  38.704  53.188  1.00  0.00           H  
ATOM    341  CB  VAL    23      26.069  39.156  52.080  1.00  0.00           C  
ATOM    342  HB  VAL    23      25.582  38.801  51.170  1.00  0.00           H  
ATOM    343  CG1 VAL    23      25.038  39.117  53.212  1.00  0.00           C  
ATOM    344 HG11 VAL    23      24.280  39.882  53.044  1.00  0.00           H  
ATOM    345 HG12 VAL    23      24.531  38.153  53.245  1.00  0.00           H  
ATOM    346 HG13 VAL    23      25.522  39.307  54.171  1.00  0.00           H  
ATOM    347  CG2 VAL    23      26.538  40.586  51.830  1.00  0.00           C  
ATOM    348 HG21 VAL    23      25.694  41.199  51.513  1.00  0.00           H  
ATOM    349 HG22 VAL    23      26.956  41.002  52.747  1.00  0.00           H  
ATOM    350 HG23 VAL    23      27.302  40.616  51.057  1.00  0.00           H  
ATOM    351  C   VAL    23      26.772  36.890  52.923  1.00  0.00           C  
ATOM    352  O   VAL    23      26.819  36.629  54.126  1.00  0.00           O  
ATOM    353  N   GLN    24      26.382  36.105  51.970  1.00  0.00           N  
ATOM    354  H   GLN    24      26.378  36.396  51.002  1.00  0.00           H  
ATOM    355  CA  GLN    24      25.897  34.775  52.330  1.00  0.00           C  
ATOM    356  HA  GLN    24      25.058  34.886  53.020  1.00  0.00           H  
ATOM    357  CB  GLN    24      25.397  34.033  51.095  1.00  0.00           C  
ATOM    358  HB2 GLN    24      24.596  34.619  50.641  1.00  0.00           H  
ATOM    359  HB3 GLN    24      26.210  33.954  50.373  1.00  0.00           H  
ATOM    360  CG  GLN    24      24.866  32.637  51.392  1.00  0.00           C  
ATOM    361  HG2 GLN    24      25.637  32.037  51.876  1.00  0.00           H  
ATOM    362  HG3 GLN    24      24.018  32.715  52.073  1.00  0.00           H  
ATOM    363  CD  GLN    24      24.428  31.893  50.142  1.00  0.00           C  
ATOM    364  OE1 GLN    24      24.647  32.365  49.021  1.00  0.00           O  
ATOM    365  NE2 GLN    24      23.819  30.727  50.326  1.00  0.00           N  
ATOM    366 HE21 GLN    24      23.679  30.373  51.260  1.00  0.00           H  
ATOM    367 HE22 GLN    24      23.509  30.208  49.520  1.00  0.00           H  
ATOM    368  C   GLN    24      26.991  33.963  53.017  1.00  0.00           C  
ATOM    369  O   GLN    24      26.772  33.371  54.072  1.00  0.00           O  
ATOM    370  N   PHE    25      28.100  33.934  52.447  1.00  0.00           N  
ATOM    371  H   PHE    25      28.245  34.447  51.593  1.00  0.00           H  
ATOM    372  CA  PHE    25      29.202  33.127  52.986  1.00  0.00           C  
ATOM    373  HA  PHE    25      28.860  32.119  53.215  1.00  0.00           H  
ATOM    374  CB  PHE    25      30.358  33.057  51.978  1.00  0.00           C  
ATOM    375  HB2 PHE    25      30.636  34.072  51.696  1.00  0.00           H  
ATOM    376  HB3 PHE    25      31.214  32.580  52.456  1.00  0.00           H  
ATOM    377  CG  PHE    25      30.030  32.297  50.724  1.00  0.00           C  
ATOM    378  CD1 PHE    25      28.921  31.453  50.673  1.00  0.00           C  
ATOM    379  HD1 PHE    25      28.257  31.308  51.507  1.00  0.00           H  
ATOM    380  CE1 PHE    25      28.616  30.746  49.513  1.00  0.00           C  
ATOM    381  HE1 PHE    25      27.744  30.116  49.486  1.00  0.00           H  
ATOM    382  CZ  PHE    25      29.421  30.883  48.392  1.00  0.00           C  
ATOM    383  HZ  PHE    25      29.186  30.336  47.491  1.00  0.00           H  
ATOM    384  CE2 PHE    25      30.522  31.723  48.427  1.00  0.00           C  
ATOM    385  HE2 PHE    25      31.154  31.821  47.557  1.00  0.00           H  
ATOM    386  CD2 PHE    25      30.819  32.424  49.595  1.00  0.00           C  
ATOM    387  HD2 PHE    25      31.682  33.073  49.618  1.00  0.00           H  
ATOM    388  C   PHE    25      29.686  33.689  54.314  1.00  0.00           C  
ATOM    389  O   PHE    25      30.069  32.936  55.204  1.00  0.00           O  
ATOM    390  N   ASN    26      29.702  34.997  54.400  1.00  0.00           N  
ATOM    391  H   ASN    26      29.378  35.577  53.639  1.00  0.00           H  
ATOM    392  CA  ASN    26      30.069  35.611  55.673  1.00  0.00           C  
ATOM    393  HA  ASN    26      31.100  35.351  55.891  1.00  0.00           H  
ATOM    394  CB  ASN    26      29.999  37.137  55.572  1.00  0.00           C  
ATOM    395  HB2 ASN    26      30.603  37.469  54.728  1.00  0.00           H  
ATOM    396  HB3 ASN    26      28.969  37.442  55.389  1.00  0.00           H  
ATOM    397  CG  ASN    26      30.514  37.828  56.814  1.00  0.00           C  
ATOM    398  OD1 ASN    26      31.421  37.331  57.486  1.00  0.00           O  
ATOM    399  ND2 ASN    26      29.936  38.980  57.134  1.00  0.00           N  
ATOM    400 HD21 ASN    26      30.132  39.424  58.038  1.00  0.00           H  
ATOM    401 HD22 ASN    26      29.184  39.359  56.574  1.00  0.00           H  
ATOM    402  C   ASN    26      29.186  35.116  56.814  1.00  0.00           C  
ATOM    403  O   ASN    26      29.686  34.755  57.876  1.00  0.00           O  
ATOM    404  N   ASP    27      27.991  35.060  56.580  1.00  0.00           N  
ATOM    405  H   ASP    27      27.625  35.376  55.691  1.00  0.00           H  
ATOM    406  CA  ASP    27      27.054  34.626  57.611  1.00  0.00           C  
ATOM    407  HA  ASP    27      27.269  35.150  58.544  1.00  0.00           H  
ATOM    408  CB  ASP    27      25.616  34.958  57.197  1.00  0.00           C  
ATOM    409  HB2 ASP    27      25.430  34.606  56.181  1.00  0.00           H  
ATOM    410  HB3 ASP    27      24.934  34.434  57.868  1.00  0.00           H  
ATOM    411  CG  ASP    27      25.304  36.442  57.283  1.00  0.00           C  
ATOM    412  OD1 ASP    27      26.069  37.193  57.915  1.00  0.00           O  
ATOM    413  OD2 ASP    27      24.272  36.864  56.697  1.00  0.00           O  
ATOM    414  C   ASP    27      27.194  33.129  57.884  1.00  0.00           C  
ATOM    415  O   ASP    27      27.178  32.699  59.040  1.00  0.00           O  
ATOM    416  N   GLN    28      27.413  32.424  56.923  1.00  0.00           N  
ATOM    417  H   GLN    28      27.444  32.839  56.002  1.00  0.00           H  
ATOM    418  CA  GLN    28      27.382  30.969  57.025  1.00  0.00           C  
ATOM    419  HA  GLN    28      26.561  30.679  57.684  1.00  0.00           H  
ATOM    420  CB  GLN    28      27.116  30.340  55.658  1.00  0.00           C  
ATOM    421  HB2 GLN    28      26.233  30.828  55.240  1.00  0.00           H  
ATOM    422  HB3 GLN    28      27.960  30.537  54.995  1.00  0.00           H  
ATOM    423  CG  GLN    28      26.850  28.840  55.712  1.00  0.00           C  
ATOM    424  HG2 GLN    28      27.740  28.326  56.068  1.00  0.00           H  
ATOM    425  HG3 GLN    28      26.046  28.645  56.422  1.00  0.00           H  
ATOM    426  CD  GLN    28      26.444  28.266  54.369  1.00  0.00           C  
ATOM    427  OE1 GLN    28      26.241  29.008  53.400  1.00  0.00           O  
ATOM    428  NE2 GLN    28      26.319  26.945  54.298  1.00  0.00           N  
ATOM    429 HE21 GLN    28      26.037  26.518  53.429  1.00  0.00           H  
ATOM    430 HE22 GLN    28      26.510  26.371  55.106  1.00  0.00           H  
ATOM    431  C   GLN    28      28.686  30.426  57.611  1.00  0.00           C  
ATOM    432  O   GLN    28      28.671  29.477  58.400  1.00  0.00           O  
ATOM    433  N   PHE    29      29.804  31.070  57.236  1.00  0.00           N  
ATOM    434  H   PHE    29      29.781  31.858  56.608  1.00  0.00           H  
ATOM    435  CA  PHE    29      31.054  30.383  57.548  1.00  0.00           C  
ATOM    436  HA  PHE    29      30.901  29.465  58.112  1.00  0.00           H  
ATOM    437  CB  PHE    29      31.788  29.984  56.267  1.00  0.00           C  
ATOM    438  HB2 PHE    29      32.078  30.890  55.734  1.00  0.00           H  
ATOM    439  HB3 PHE    29      32.703  29.453  56.534  1.00  0.00           H  
ATOM    440  CG  PHE    29      30.983  29.102  55.353  1.00  0.00           C  
ATOM    441  CD1 PHE    29      30.569  27.844  55.775  1.00  0.00           C  
ATOM    442  HD1 PHE    29      30.821  27.496  56.766  1.00  0.00           H  
ATOM    443  CE1 PHE    29      29.819  27.023  54.931  1.00  0.00           C  
ATOM    444  HE1 PHE    29      29.478  26.059  55.278  1.00  0.00           H  
ATOM    445  CZ  PHE    29      29.483  27.461  53.658  1.00  0.00           C  
ATOM    446  HZ  PHE    29      28.782  26.876  53.097  1.00  0.00           H  
ATOM    447  CE2 PHE    29      29.889  28.715  53.228  1.00  0.00           C  
ATOM    448  HE2 PHE    29      29.589  29.114  52.277  1.00  0.00           H  
ATOM    449  CD2 PHE    29      30.639  29.527  54.080  1.00  0.00           C  
ATOM    450  HD2 PHE    29      30.937  30.508  53.742  1.00  0.00           H  
ATOM    451  C   PHE    29      31.952  31.258  58.415  1.00  0.00           C  
ATOM    452  O   PHE    29      32.952  30.785  58.954  1.00  0.00           O  
ATOM    453  N   PHE    30      31.585  32.537  58.501  1.00  0.00           N  
ATOM    454  H   PHE    30      30.765  32.913  58.043  1.00  0.00           H  
ATOM    455  CA  PHE    30      32.546  33.412  59.158  1.00  0.00           C  
ATOM    456  HA  PHE    30      33.365  32.879  59.637  1.00  0.00           H  
ATOM    457  CB  PHE    30      33.186  34.366  58.150  1.00  0.00           C  
ATOM    458  HB2 PHE    30      32.410  34.974  57.691  1.00  0.00           H  
ATOM    459  HB3 PHE    30      33.870  35.039  58.668  1.00  0.00           H  
ATOM    460  CG  PHE    30      33.975  33.670  57.072  1.00  0.00           C  
ATOM    461  CD1 PHE    30      35.264  33.223  57.306  1.00  0.00           C  
ATOM    462  HD1 PHE    30      35.709  33.368  58.279  1.00  0.00           H  
ATOM    463  CE1 PHE    30      35.991  32.578  56.314  1.00  0.00           C  
ATOM    464  HE1 PHE    30      36.992  32.232  56.520  1.00  0.00           H  
ATOM    465  CZ  PHE    30      35.428  32.377  55.064  1.00  0.00           C  
ATOM    466  HZ  PHE    30      35.991  31.881  54.288  1.00  0.00           H  
ATOM    467  CE2 PHE    30      34.139  32.816  54.814  1.00  0.00           C  
ATOM    468  HE2 PHE    30      33.694  32.652  53.844  1.00  0.00           H  
ATOM    469  CD2 PHE    30      33.413  33.461  55.814  1.00  0.00           C  
ATOM    470  HD2 PHE    30      32.412  33.787  55.607  1.00  0.00           H  
ATOM    471  C   PHE    30      31.874  34.206  60.267  1.00  0.00           C  
ATOM    472  O   PHE    30      32.288  35.327  60.580  1.00  0.00           O  
ATOM    473  N   TRP    31      30.733  33.762  60.767  1.00  0.00           N  
ATOM    474  H   TRP    31      30.370  32.895  60.398  1.00  0.00           H  
ATOM    475  CA  TRP    31      30.061  34.281  61.954  1.00  0.00           C  
ATOM    476  HA  TRP    31      29.093  33.790  62.057  1.00  0.00           H  
ATOM    477  CB  TRP    31      30.889  33.995  63.204  1.00  0.00           C  
ATOM    478  HB2 TRP    31      31.837  34.532  63.153  1.00  0.00           H  
ATOM    479  HB3 TRP    31      30.349  34.359  64.079  1.00  0.00           H  
ATOM    480  CG  TRP    31      31.171  32.541  63.423  1.00  0.00           C  
ATOM    481  CD1 TRP    31      30.366  31.637  64.064  1.00  0.00           C  
ATOM    482  HD1 TRP    31      29.402  31.866  64.494  1.00  0.00           H  
ATOM    483  NE1 TRP    31      30.968  30.398  64.080  1.00  0.00           N  
ATOM    484  HE1 TRP    31      30.564  29.576  64.504  1.00  0.00           H  
ATOM    485  CE2 TRP    31      32.178  30.484  63.439  1.00  0.00           C  
ATOM    486  CZ2 TRP    31      33.139  29.504  63.204  1.00  0.00           C  
ATOM    487  HZ2 TRP    31      32.992  28.486  63.533  1.00  0.00           H  
ATOM    488  CH2 TRP    31      34.280  29.883  62.533  1.00  0.00           C  
ATOM    489  HH2 TRP    31      35.044  29.147  62.334  1.00  0.00           H  
ATOM    490  CZ3 TRP    31      34.468  31.203  62.095  1.00  0.00           C  
ATOM    491  HZ3 TRP    31      35.366  31.461  61.554  1.00  0.00           H  
ATOM    492  CE3 TRP    31      33.507  32.180  62.330  1.00  0.00           C  
ATOM    493  HE3 TRP    31      33.668  33.195  62.004  1.00  0.00           H  
ATOM    494  CD2 TRP    31      32.343  31.824  63.017  1.00  0.00           C  
ATOM    495  C   TRP    31      29.811  35.780  61.814  1.00  0.00           C  
ATOM    496  O   TRP    31      29.928  36.522  62.798  1.00  0.00           O  
ATOM    497  N   GLY    32      29.741  36.311  60.626  1.00  0.00           N  
ATOM    498  H   GLY    32      29.772  35.706  59.817  1.00  0.00           H  
ATOM    499  CA  GLY    32      29.444  37.716  60.392  1.00  0.00           C  
ATOM    500  HA2 GLY    32      29.121  37.839  59.360  1.00  0.00           H  
ATOM    501  HA3 GLY    32      28.615  38.017  61.034  1.00  0.00           H  
ATOM    502  C   GLY    32      30.624  38.629  60.658  1.00  0.00           C  
ATOM    503  O   GLY    32      30.460  39.842  60.814  1.00  0.00           O  
ATOM    504  N   GLN    33      31.780  38.125  60.720  1.00  0.00           N  
ATOM    505  H   GLN    33      31.892  37.133  60.571  1.00  0.00           H  
ATOM    506  CA  GLN    33      32.952  38.891  61.142  1.00  0.00           C  
ATOM    507  HA  GLN    33      32.658  39.651  61.868  1.00  0.00           H  
ATOM    508  CB  GLN    33      33.975  37.975  61.814  1.00  0.00           C  
ATOM    509  HB2 GLN    33      34.207  37.152  61.137  1.00  0.00           H  
ATOM    510  HB3 GLN    33      34.903  38.522  61.988  1.00  0.00           H  
ATOM    511  CG  GLN    33      33.499  37.400  63.142  1.00  0.00           C  
ATOM    512  HG2 GLN    33      32.542  36.900  63.006  1.00  0.00           H  
ATOM    513  HG3 GLN    33      34.214  36.646  63.470  1.00  0.00           H  
ATOM    514  CD  GLN    33      33.397  38.451  64.236  1.00  0.00           C  
ATOM    515  OE1 GLN    33      34.343  39.209  64.470  1.00  0.00           O  
ATOM    516  NE2 GLN    33      32.249  38.500  64.908  1.00  0.00           N  
ATOM    517 HE21 GLN    33      31.490  37.881  64.662  1.00  0.00           H  
ATOM    518 HE22 GLN    33      32.129  39.191  65.632  1.00  0.00           H  
ATOM    519  C   GLN    33      33.593  39.615  59.954  1.00  0.00           C  
ATOM    520  O   GLN    33      34.593  40.316  60.126  1.00  0.00           O  
ATOM    521  N   LEU    34      33.046  39.482  58.767  1.00  0.00           N  
ATOM    522  H   LEU    34      32.239  38.890  58.629  1.00  0.00           H  
ATOM    523  CA  LEU    34      33.678  40.109  57.611  1.00  0.00           C  
ATOM    524  HA  LEU    34      34.661  40.510  57.853  1.00  0.00           H  
ATOM    525  CB  LEU    34      33.866  39.090  56.478  1.00  0.00           C  
ATOM    526  HB2 LEU    34      32.899  38.757  56.115  1.00  0.00           H  
ATOM    527  HB3 LEU    34      34.340  39.608  55.646  1.00  0.00           H  
ATOM    528  CG  LEU    34      34.757  37.891  56.790  1.00  0.00           C  
ATOM    529  HG  LEU    34      34.316  37.312  57.602  1.00  0.00           H  
ATOM    530  CD1 LEU    34      34.858  36.973  55.580  1.00  0.00           C  
ATOM    531 HD11 LEU    34      33.847  36.660  55.333  1.00  0.00           H  
ATOM    532 HD12 LEU    34      35.303  37.499  54.734  1.00  0.00           H  
ATOM    533 HD13 LEU    34      35.458  36.094  55.821  1.00  0.00           H  
ATOM    534  CD2 LEU    34      36.143  38.357  57.228  1.00  0.00           C  
ATOM    535 HD21 LEU    34      36.871  37.591  56.984  1.00  0.00           H  
ATOM    536 HD22 LEU    34      36.426  39.273  56.723  1.00  0.00           H  
ATOM    537 HD23 LEU    34      36.140  38.519  58.305  1.00  0.00           H  
ATOM    538  C   LEU    34      32.843  41.289  57.111  1.00  0.00           C  
ATOM    539  O   LEU    34      32.944  41.676  55.947  1.00  0.00           O  
ATOM    540  N   GLU    35      31.960  41.875  57.900  1.00  0.00           N  
ATOM    541  H   GLU    35      31.882  41.530  58.847  1.00  0.00           H  
ATOM    542  CA  GLU    35      31.022  42.934  57.533  1.00  0.00           C  
ATOM    543  HA  GLU    35      30.378  42.568  56.732  1.00  0.00           H  
ATOM    544  CB  GLU    35      30.147  43.309  58.720  1.00  0.00           C  
ATOM    545  HB2 GLU    35      30.782  43.457  59.595  1.00  0.00           H  
ATOM    546  HB3 GLU    35      29.652  44.255  58.496  1.00  0.00           H  
ATOM    547  CG  GLU    35      29.069  42.285  59.040  1.00  0.00           C  
ATOM    548  HG2 GLU    35      28.411  42.205  58.173  1.00  0.00           H  
ATOM    549  HG3 GLU    35      29.521  41.311  59.185  1.00  0.00           H  
ATOM    550  CD  GLU    35      28.218  42.660  60.251  1.00  0.00           C  
ATOM    551  OE1 GLU    35      27.319  41.871  60.626  1.00  0.00           O  
ATOM    552  OE2 GLU    35      28.444  43.754  60.798  1.00  0.00           O  
ATOM    553  C   GLU    35      31.764  44.164  57.009  1.00  0.00           C  
ATOM    554  O   GLU    35      31.272  44.852  56.111  1.00  0.00           O  
ATOM    555  N   ALA    36      32.944  44.391  57.533  1.00  0.00           N  
ATOM    556  H   ALA    36      33.304  43.785  58.256  1.00  0.00           H  
ATOM    557  CA  ALA    36      33.686  45.594  57.189  1.00  0.00           C  
ATOM    558  HA  ALA    36      32.993  46.386  56.901  1.00  0.00           H  
ATOM    559  CB  ALA    36      34.475  46.102  58.392  1.00  0.00           C  
ATOM    560  HB1 ALA    36      34.998  47.023  58.132  1.00  0.00           H  
ATOM    561  HB2 ALA    36      33.791  46.308  59.216  1.00  0.00           H  
ATOM    562  HB3 ALA    36      35.201  45.351  58.705  1.00  0.00           H  
ATOM    563  C   ALA    36      34.624  45.344  56.009  1.00  0.00           C  
ATOM    564  O   ALA    36      35.311  46.258  55.556  1.00  0.00           O  
ATOM    565  N   VAL    37      34.663  44.125  55.494  1.00  0.00           N  
ATOM    566  H   VAL    37      34.057  43.404  55.859  1.00  0.00           H  
ATOM    567  CA  VAL    37      35.538  43.781  54.384  1.00  0.00           C  
ATOM    568  HA  VAL    37      36.459  44.356  54.474  1.00  0.00           H  
ATOM    569  CB  VAL    37      35.921  42.285  54.408  1.00  0.00           C  
ATOM    570  HB  VAL    37      35.025  41.696  54.415  1.00  0.00           H  
ATOM    571  CG1 VAL    37      36.749  41.922  53.173  1.00  0.00           C  
ATOM    572 HG11 VAL    37      37.228  40.952  53.310  1.00  0.00           H  
ATOM    573 HG12 VAL    37      36.101  41.851  52.298  1.00  0.00           H  
ATOM    574 HG13 VAL    37      37.522  42.666  52.993  1.00  0.00           H  
ATOM    575  CG2 VAL    37      36.686  41.945  55.681  1.00  0.00           C  
ATOM    576 HG21 VAL    37      37.124  40.958  55.601  1.00  0.00           H  
ATOM    577 HG22 VAL    37      37.476  42.665  55.851  1.00  0.00           H  
ATOM    578 HG23 VAL    37      36.012  41.966  56.537  1.00  0.00           H  
ATOM    579  C   VAL    37      34.866  44.133  53.056  1.00  0.00           C  
ATOM    580  O   VAL    37      33.694  43.805  52.845  1.00  0.00           O  
ATOM    581  N   GLU    38      35.577  44.813  52.181  1.00  0.00           N  
ATOM    582  H   GLU    38      36.526  45.067  52.417  1.00  0.00           H  
ATOM    583  CA  GLU    38      35.108  45.133  50.833  1.00  0.00           C  
ATOM    584  HA  GLU    38      34.027  45.284  50.867  1.00  0.00           H  
ATOM    585  CB  GLU    38      35.733  46.437  50.345  1.00  0.00           C  
ATOM    586  HB2 GLU    38      35.510  47.229  51.061  1.00  0.00           H  
ATOM    587  HB3 GLU    38      36.816  46.309  50.308  1.00  0.00           H  
ATOM    588  CG  GLU    38      35.241  46.883  48.974  1.00  0.00           C  
ATOM    589  HG2 GLU    38      35.410  46.093  48.243  1.00  0.00           H  
ATOM    590  HG3 GLU    38      34.167  47.070  49.030  1.00  0.00           H  
ATOM    591  CD  GLU    38      35.944  48.117  48.451  1.00  0.00           C  
ATOM    592  OE1 GLU    38      35.264  49.055  47.978  1.00  0.00           O  
ATOM    593  OE2 GLU    38      37.194  48.156  48.513  1.00  0.00           O  
ATOM    594  C   GLU    38      35.428  44.000  49.857  1.00  0.00           C  
ATOM    595  O   GLU    38      36.522  43.441  49.884  1.00  0.00           O  
ATOM    596  N   VAL    39      34.413  43.727  49.033  1.00  0.00           N  
ATOM    597  H   VAL    39      33.539  44.231  49.086  1.00  0.00           H  
ATOM    598  CA  VAL    39      34.624  42.734  47.982  1.00  0.00           C  
ATOM    599  HA  VAL    39      35.663  42.444  47.956  1.00  0.00           H  
ATOM    600  CB  VAL    39      33.819  41.445  48.244  1.00  0.00           C  
ATOM    601  HB  VAL    39      34.123  41.042  49.211  1.00  0.00           H  
ATOM    602  CG1 VAL    39      32.319  41.746  48.290  1.00  0.00           C  
ATOM    603 HG11 VAL    39      31.793  40.863  48.636  1.00  0.00           H  
ATOM    604 HG12 VAL    39      32.096  42.558  48.982  1.00  0.00           H  
ATOM    605 HG13 VAL    39      31.930  41.981  47.300  1.00  0.00           H  
ATOM    606  CG2 VAL    39      34.124  40.398  47.175  1.00  0.00           C  
ATOM    607 HG21 VAL    39      33.586  39.477  47.402  1.00  0.00           H  
ATOM    608 HG22 VAL    39      33.807  40.756  46.201  1.00  0.00           H  
ATOM    609 HG23 VAL    39      35.193  40.186  47.155  1.00  0.00           H  
ATOM    610  C   VAL    39      34.249  43.328  46.626  1.00  0.00           C  
ATOM    611  O   VAL    39      33.194  43.953  46.492  1.00  0.00           O  
ATOM    612  N   LYS    40      35.186  43.152  45.601  1.00  0.00           N  
ATOM    613  H   LYS    40      36.050  42.655  45.771  1.00  0.00           H  
ATOM    614  CA  LYS    40      34.921  43.711  44.277  1.00  0.00           C  
ATOM    615  HA  LYS    40      33.851  43.640  44.074  1.00  0.00           H  
ATOM    616  CB  LYS    40      35.327  45.180  44.223  1.00  0.00           C  
ATOM    617  HB2 LYS    40      35.058  45.588  43.248  1.00  0.00           H  
ATOM    618  HB3 LYS    40      34.752  45.725  44.973  1.00  0.00           H  
ATOM    619  CG  LYS    40      36.811  45.422  44.472  1.00  0.00           C  
ATOM    620  HG2 LYS    40      37.105  44.992  45.430  1.00  0.00           H  
ATOM    621  HG3 LYS    40      37.383  44.949  43.674  1.00  0.00           H  
ATOM    622  CD  LYS    40      37.139  46.914  44.481  1.00  0.00           C  
ATOM    623  HD2 LYS    40      36.825  47.353  43.533  1.00  0.00           H  
ATOM    624  HD3 LYS    40      36.589  47.394  45.292  1.00  0.00           H  
ATOM    625  CE  LYS    40      38.632  47.156  44.675  1.00  0.00           C  
ATOM    626  HE2 LYS    40      38.941  46.718  45.625  1.00  0.00           H  
ATOM    627  HE3 LYS    40      39.160  46.662  43.859  1.00  0.00           H  
ATOM    628  NZ  LYS    40      38.964  48.609  44.663  1.00  0.00           N  
ATOM    629  HZ1 LYS    40      39.949  48.745  44.485  1.00  0.00           H  
ATOM    630  HZ2 LYS    40      38.420  49.073  43.947  1.00  0.00           H  
ATOM    631  HZ3 LYS    40      38.719  49.016  45.559  1.00  0.00           H  
ATOM    632  C   LYS    40      35.655  42.922  43.196  1.00  0.00           C  
ATOM    633  O   LYS    40      36.596  42.180  43.491  1.00  0.00           O  
ATOM    634  N   TRP    41      35.171  43.152  41.957  1.00  0.00           N  
ATOM    635  H   TRP    41      34.391  43.778  41.821  1.00  0.00           H  
ATOM    636  CA  TRP    41      35.874  42.629  40.792  1.00  0.00           C  
ATOM    637  HA  TRP    41      36.237  41.627  41.023  1.00  0.00           H  
ATOM    638  CB  TRP    41      34.928  42.516  39.595  1.00  0.00           C  
ATOM    639  HB2 TRP    41      34.444  43.479  39.421  1.00  0.00           H  
ATOM    640  HB3 TRP    41      35.515  42.278  38.707  1.00  0.00           H  
ATOM    641  CG  TRP    41      33.882  41.453  39.744  1.00  0.00           C  
ATOM    642  CD1 TRP    41      32.538  41.633  39.919  1.00  0.00           C  
ATOM    643  HD1 TRP    41      32.044  42.593  39.965  1.00  0.00           H  
ATOM    644  NE1 TRP    41      31.905  40.418  40.021  1.00  0.00           N  
ATOM    645  HE1 TRP    41      30.907  40.306  40.141  1.00  0.00           H  
ATOM    646  CE2 TRP    41      32.835  39.422  39.910  1.00  0.00           C  
ATOM    647  CZ2 TRP    41      32.686  38.033  39.949  1.00  0.00           C  
ATOM    648  HZ2 TRP    41      31.710  37.580  40.047  1.00  0.00           H  
ATOM    649  CH2 TRP    41      33.811  37.267  39.808  1.00  0.00           C  
ATOM    650  HH2 TRP    41      33.700  36.210  39.695  1.00  0.00           H  
ATOM    651  CZ3 TRP    41      35.077  37.848  39.634  1.00  0.00           C  
ATOM    652  HZ3 TRP    41      35.934  37.217  39.468  1.00  0.00           H  
ATOM    653  CE3 TRP    41      35.233  39.229  39.595  1.00  0.00           C  
ATOM    654  HE3 TRP    41      36.196  39.669  39.411  1.00  0.00           H  
ATOM    655  CD2 TRP    41      34.100  40.035  39.736  1.00  0.00           C  
ATOM    656  C   TRP    41      37.065  43.512  40.433  1.00  0.00           C  
ATOM    657  O   TRP    41      37.014  44.734  40.603  1.00  0.00           O  
ATOM    658  N   SER    42      38.159  42.855  39.980  1.00  0.00           N  
ATOM    659  H   SER    42      38.092  41.857  39.816  1.00  0.00           H  
ATOM    660  CA  SER    42      39.225  43.574  39.294  1.00  0.00           C  
ATOM    661  HA  SER    42      39.078  44.649  39.401  1.00  0.00           H  
ATOM    662  CB  SER    42      40.583  43.242  39.917  1.00  0.00           C  
ATOM    663  HB2 SER    42      40.623  43.629  40.935  1.00  0.00           H  
ATOM    664  HB3 SER    42      40.704  42.158  39.948  1.00  0.00           H  
ATOM    665  OG  SER    42      41.639  43.801  39.154  1.00  0.00           O  
ATOM    666  HG  SER    42      41.639  44.752  39.292  1.00  0.00           H  
ATOM    667  C   SER    42      39.249  43.242  37.802  1.00  0.00           C  
ATOM    668  O   SER    42      39.362  42.074  37.423  1.00  0.00           O  
ATOM    669  N   VAL    43      39.319  44.297  36.966  1.00  0.00           N  
ATOM    670  H   VAL    43      39.239  45.241  37.314  1.00  0.00           H  
ATOM    671  CA  VAL    43      39.323  44.078  35.521  1.00  0.00           C  
ATOM    672  HA  VAL    43      38.864  43.119  35.280  1.00  0.00           H  
ATOM    673  CB  VAL    43      38.514  45.172  34.783  1.00  0.00           C  
ATOM    674  HB  VAL    43      38.586  44.995  33.709  1.00  0.00           H  
ATOM    675  CG1 VAL    43      37.038  45.109  35.173  1.00  0.00           C  
ATOM    676 HG11 VAL    43      36.689  46.074  35.541  1.00  0.00           H  
ATOM    677 HG12 VAL    43      36.451  44.858  34.290  1.00  0.00           H  
ATOM    678 HG13 VAL    43      36.874  44.378  35.962  1.00  0.00           H  
ATOM    679  CG2 VAL    43      39.089  46.555  35.072  1.00  0.00           C  
ATOM    680 HG21 VAL    43      38.472  47.309  34.582  1.00  0.00           H  
ATOM    681 HG22 VAL    43      39.113  46.768  36.140  1.00  0.00           H  
ATOM    682 HG23 VAL    43      40.085  46.632  34.645  1.00  0.00           H  
ATOM    683  C   VAL    43      40.761  44.055  35.009  1.00  0.00           C  
ATOM    684  O   VAL    43      41.009  43.668  33.861  1.00  0.00           O  
ATOM    685  N   ARG    44      41.706  44.344  35.872  1.00  0.00           N  
ATOM    686  H   ARG    44      41.460  44.591  36.819  1.00  0.00           H  
ATOM    687  CA  ARG    44      43.097  44.461  35.451  1.00  0.00           C  
ATOM    688  HA  ARG    44      43.183  44.404  34.365  1.00  0.00           H  
ATOM    689  CB  ARG    44      43.686  45.805  35.892  1.00  0.00           C  
ATOM    690  HB2 ARG    44      43.603  45.897  36.977  1.00  0.00           H  
ATOM    691  HB3 ARG    44      44.744  45.772  35.635  1.00  0.00           H  
ATOM    692  CG  ARG    44      43.029  47.008  35.236  1.00  0.00           C  
ATOM    693  HG2 ARG    44      43.054  46.886  34.152  1.00  0.00           H  
ATOM    694  HG3 ARG    44      41.996  47.083  35.566  1.00  0.00           H  
ATOM    695  CD  ARG    44      43.734  48.305  35.607  1.00  0.00           C  
ATOM    696  HD2 ARG    44      43.331  49.112  34.993  1.00  0.00           H  
ATOM    697  HD3 ARG    44      43.526  48.522  36.656  1.00  0.00           H  
ATOM    698  NE  ARG    44      45.178  48.203  35.412  1.00  0.00           N  
ATOM    699  HE  ARG    44      45.528  47.355  34.990  1.00  0.00           H  
ATOM    700  CZ  ARG    44      46.049  49.164  35.716  1.00  0.00           C  
ATOM    701  NH1 ARG    44      45.637  50.313  36.236  1.00  0.00           N  
ATOM    702 HH11 ARG    44      44.654  50.485  36.414  1.00  0.00           H  
ATOM    703 HH12 ARG    44      46.281  51.104  36.357  1.00  0.00           H  
ATOM    704  NH2 ARG    44      47.343  48.969  35.497  1.00  0.00           N  
ATOM    705 HH21 ARG    44      48.017  49.692  35.705  1.00  0.00           H  
ATOM    706 HH22 ARG    44      47.661  48.118  35.055  1.00  0.00           H  
ATOM    707  C   ARG    44      43.933  43.313  36.013  1.00  0.00           C  
ATOM    708  O   ARG    44      45.098  43.148  35.646  1.00  0.00           O  
ATOM    709  N   MET    45      43.332  42.523  36.900  1.00  0.00           N  
ATOM    710  H   MET    45      42.366  42.677  37.150  1.00  0.00           H  
ATOM    711  CA  MET    45      44.069  41.457  37.572  1.00  0.00           C  
ATOM    712  HA  MET    45      45.078  41.809  37.794  1.00  0.00           H  
ATOM    713  CB  MET    45      43.404  41.098  38.904  1.00  0.00           C  
ATOM    714  HB2 MET    45      43.336  42.003  39.502  1.00  0.00           H  
ATOM    715  HB3 MET    45      42.397  40.725  38.721  1.00  0.00           H  
ATOM    716  CG  MET    45      44.194  40.102  39.734  1.00  0.00           C  
ATOM    717  HG2 MET    45      44.274  39.159  39.200  1.00  0.00           H  
ATOM    718  HG3 MET    45      45.199  40.499  39.881  1.00  0.00           H  
ATOM    719  SD  MET    45      43.450  39.818  41.388  1.00  0.00           S  
ATOM    720  CE  MET    45      42.063  38.738  40.935  1.00  0.00           C  
ATOM    721  HE1 MET    45      41.409  38.649  41.791  1.00  0.00           H  
ATOM    722  HE2 MET    45      41.598  39.357  40.190  1.00  0.00           H  
ATOM    723  HE3 MET    45      42.410  37.784  40.591  1.00  0.00           H  
ATOM    724  C   MET    45      44.163  40.219  36.689  1.00  0.00           C  
ATOM    725  O   MET    45      43.169  39.520  36.482  1.00  0.00           O  
ATOM    726  N   THR    46      45.430  39.848  36.224  1.00  0.00           N  
ATOM    727  H   THR    46      46.232  40.431  36.410  1.00  0.00           H  
ATOM    728  CA  THR    46      45.574  38.764  35.259  1.00  0.00           C  
ATOM    729  HA  THR    46      44.637  38.219  35.146  1.00  0.00           H  
ATOM    730  CB  THR    46      45.982  39.299  33.876  1.00  0.00           C  
ATOM    731  HB  THR    46      46.185  38.461  33.209  1.00  0.00           H  
ATOM    732  CG2 THR    46      44.867  40.137  33.259  1.00  0.00           C  
ATOM    733 HG21 THR    46      44.983  40.148  32.175  1.00  0.00           H  
ATOM    734 HG22 THR    46      43.894  39.705  33.497  1.00  0.00           H  
ATOM    735 HG23 THR    46      44.905  41.162  33.632  1.00  0.00           H  
ATOM    736  OG1 THR    46      47.157  40.109  34.009  1.00  0.00           O  
ATOM    737  HG1 THR    46      47.903  39.522  34.160  1.00  0.00           H  
ATOM    738  C   THR    46      46.606  37.747  35.740  1.00  0.00           C  
ATOM    739  O   THR    46      46.868  36.753  35.056  1.00  0.00           O  
ATOM    740  N   LEU    47      47.184  38.014  36.884  1.00  0.00           N  
ATOM    741  H   LEU    47      46.952  38.846  37.407  1.00  0.00           H  
ATOM    742  CA  LEU    47      48.237  37.130  37.369  1.00  0.00           C  
ATOM    743  HA  LEU    47      48.707  36.600  36.542  1.00  0.00           H  
ATOM    744  CB  LEU    47      49.319  37.932  38.095  1.00  0.00           C  
ATOM    745  HB2 LEU    47      48.833  38.559  38.845  1.00  0.00           H  
ATOM    746  HB3 LEU    47      49.961  37.231  38.633  1.00  0.00           H  
ATOM    747  CG  LEU    47      50.218  38.813  37.220  1.00  0.00           C  
ATOM    748  HG  LEU    47      49.594  39.500  36.647  1.00  0.00           H  
ATOM    749  CD1 LEU    47      51.151  39.645  38.091  1.00  0.00           C  
ATOM    750 HD11 LEU    47      51.803  40.254  37.464  1.00  0.00           H  
ATOM    751 HD12 LEU    47      50.566  40.306  38.731  1.00  0.00           H  
ATOM    752 HD13 LEU    47      51.762  38.993  38.717  1.00  0.00           H  
ATOM    753  CD2 LEU    47      51.011  37.957  36.240  1.00  0.00           C  
ATOM    754 HD21 LEU    47      51.733  38.579  35.710  1.00  0.00           H  
ATOM    755 HD22 LEU    47      51.547  37.171  36.773  1.00  0.00           H  
ATOM    756 HD23 LEU    47      50.347  37.511  35.500  1.00  0.00           H  
ATOM    757  C   LEU    47      47.671  36.062  38.294  1.00  0.00           C  
ATOM    758  O   LEU    47      48.268  34.998  38.466  1.00  0.00           O  
ATOM    759  N   CYS    48      46.606  36.438  38.954  1.00  0.00           N  
ATOM    760  H   CYS    48      46.180  37.336  38.780  1.00  0.00           H  
ATOM    761  CA  CYS    48      45.931  35.512  39.857  1.00  0.00           C  
ATOM    762  HA  CYS    48      46.112  34.486  39.531  1.00  0.00           H  
ATOM    763  CB  CYS    48      46.466  35.666  41.281  1.00  0.00           C  
ATOM    764  HB2 CYS    48      46.048  34.882  41.913  1.00  0.00           H  
ATOM    765  HB3 CYS    48      47.549  35.537  41.262  1.00  0.00           H  
ATOM    766  SG  CYS    48      46.093  37.268  42.029  1.00  0.00           S  
ATOM    767  HG  CYS    48      46.334  37.993  40.950  1.00  0.00           H  
ATOM    768  C   CYS    48      44.424  35.737  39.841  1.00  0.00           C  
ATOM    769  O   CYS    48      43.948  36.751  39.326  1.00  0.00           O  
ATOM    770  N   ALA    49      43.649  34.783  40.421  1.00  0.00           N  
ATOM    771  H   ALA    49      44.080  33.972  40.839  1.00  0.00           H  
ATOM    772  CA  ALA    49      42.191  34.823  40.347  1.00  0.00           C  
ATOM    773  HA  ALA    49      41.888  35.275  39.408  1.00  0.00           H  
ATOM    774  CB  ALA    49      41.618  33.408  40.380  1.00  0.00           C  
ATOM    775  HB1 ALA    49      40.530  33.449  40.348  1.00  0.00           H  
ATOM    776  HB2 ALA    49      41.971  32.891  39.491  1.00  0.00           H  
ATOM    777  HB3 ALA    49      41.931  32.904  41.294  1.00  0.00           H  
ATOM    778  C   ALA    49      41.606  35.658  41.482  1.00  0.00           C  
ATOM    779  O   ALA    49      40.473  36.136  41.390  1.00  0.00           O  
ATOM    780  N   GLY    50      42.396  35.867  42.560  1.00  0.00           N  
ATOM    781  H   GLY    50      43.321  35.465  42.603  1.00  0.00           H  
ATOM    782  CA  GLY    50      41.932  36.646  43.697  1.00  0.00           C  
ATOM    783  HA2 GLY    50      41.363  37.487  43.347  1.00  0.00           H  
ATOM    784  HA3 GLY    50      41.263  36.016  44.284  1.00  0.00           H  
ATOM    785  C   GLY    50      43.058  37.108  44.603  1.00  0.00           C  
ATOM    786  O   GLY    50      44.132  36.503  44.626  1.00  0.00           O  
ATOM    787  N   ILE    51      42.742  38.223  45.271  1.00  0.00           N  
ATOM    788  H   ILE    51      41.825  38.637  45.195  1.00  0.00           H  
ATOM    789  CA  ILE    51      43.696  38.748  46.242  1.00  0.00           C  
ATOM    790  HA  ILE    51      44.310  37.921  46.605  1.00  0.00           H  
ATOM    791  CB  ILE    51      44.621  39.809  45.605  1.00  0.00           C  
ATOM    792  HB  ILE    51      45.036  39.383  44.690  1.00  0.00           H  
ATOM    793  CG2 ILE    51      43.829  41.066  45.239  1.00  0.00           C  
ATOM    794 HG21 ILE    51      44.475  41.760  44.702  1.00  0.00           H  
ATOM    795 HG22 ILE    51      43.025  40.776  44.568  1.00  0.00           H  
ATOM    796 HG23 ILE    51      43.435  41.572  46.120  1.00  0.00           H  
ATOM    797  CG1 ILE    51      45.778  40.148  46.552  1.00  0.00           C  
ATOM    798 HG12 ILE    51      45.426  40.735  47.401  1.00  0.00           H  
ATOM    799 HG13 ILE    51      46.186  39.211  46.933  1.00  0.00           H  
ATOM    800  CD1 ILE    51      46.927  40.895  45.888  1.00  0.00           C  
ATOM    801 HD11 ILE    51      47.817  40.820  46.515  1.00  0.00           H  
ATOM    802 HD12 ILE    51      47.145  40.463  44.910  1.00  0.00           H  
ATOM    803 HD13 ILE    51      46.665  41.947  45.772  1.00  0.00           H  
ATOM    804  C   ILE    51      42.947  39.344  47.431  1.00  0.00           C  
ATOM    805  O   ILE    51      41.835  39.852  47.281  1.00  0.00           O  
ATOM    806  N   CYS    52      43.572  39.176  48.517  1.00  0.00           N  
ATOM    807  H   CYS    52      44.454  38.683  48.530  1.00  0.00           H  
ATOM    808  CA  CYS    52      43.092  39.822  49.736  1.00  0.00           C  
ATOM    809  HA  CYS    52      42.191  40.393  49.529  1.00  0.00           H  
ATOM    810  CB  CYS    52      42.708  38.775  50.783  1.00  0.00           C  
ATOM    811  HB2 CYS    52      41.970  38.104  50.340  1.00  0.00           H  
ATOM    812  HB3 CYS    52      43.583  38.183  51.051  1.00  0.00           H  
ATOM    813  SG  CYS    52      41.987  39.477  52.283  1.00  0.00           S  
ATOM    814  HG  CYS    52      43.101  39.403  53.040  1.00  0.00           H  
ATOM    815  C   CYS    52      44.145  40.762  50.306  1.00  0.00           C  
ATOM    816  O   CYS    52      45.289  40.359  50.525  1.00  0.00           O  
ATOM    817  N   SER    53      43.709  42.039  50.529  1.00  0.00           N  
ATOM    818  H   SER    53      42.751  42.293  50.343  1.00  0.00           H  
ATOM    819  CA  SER    53      44.622  43.059  51.037  1.00  0.00           C  
ATOM    820  HA  SER    53      45.624  42.642  51.144  1.00  0.00           H  
ATOM    821  CB  SER    53      44.728  44.227  50.048  1.00  0.00           C  
ATOM    822  HB2 SER    53      43.753  44.703  49.948  1.00  0.00           H  
ATOM    823  HB3 SER    53      45.440  44.956  50.436  1.00  0.00           H  
ATOM    824  OG  SER    53      45.167  43.770  48.779  1.00  0.00           O  
ATOM    825  HG  SER    53      45.290  44.530  48.206  1.00  0.00           H  
ATOM    826  C   SER    53      44.171  43.574  52.400  1.00  0.00           C  
ATOM    827  O   SER    53      42.972  43.719  52.650  1.00  0.00           O  
ATOM    828  N   TYR    54      45.153  43.746  53.283  1.00  0.00           N  
ATOM    829  H   TYR    54      46.111  43.575  53.017  1.00  0.00           H  
ATOM    830  CA  TYR    54      44.886  44.219  54.642  1.00  0.00           C  
ATOM    831  HA  TYR    54      43.894  44.667  54.670  1.00  0.00           H  
ATOM    832  CB  TYR    54      44.918  43.051  55.634  1.00  0.00           C  
ATOM    833  HB2 TYR    54      44.198  42.303  55.302  1.00  0.00           H  
ATOM    834  HB3 TYR    54      45.907  42.591  55.618  1.00  0.00           H  
ATOM    835  CG  TYR    54      44.559  43.445  57.048  1.00  0.00           C  
ATOM    836  CD1 TYR    54      45.396  43.129  58.111  1.00  0.00           C  
ATOM    837  HD1 TYR    54      46.311  42.583  57.932  1.00  0.00           H  
ATOM    838  CE1 TYR    54      45.069  43.488  59.408  1.00  0.00           C  
ATOM    839  HE1 TYR    54      45.723  43.222  60.225  1.00  0.00           H  
ATOM    840  CZ  TYR    54      43.893  44.172  59.658  1.00  0.00           C  
ATOM    841  OH  TYR    54      43.564  44.531  60.939  1.00  0.00           O  
ATOM    842  HH  TYR    54      42.626  44.423  61.111  1.00  0.00           H  
ATOM    843  CE2 TYR    54      43.044  44.500  58.611  1.00  0.00           C  
ATOM    844  HE2 TYR    54      42.133  45.050  58.797  1.00  0.00           H  
ATOM    845  CD2 TYR    54      43.382  44.133  57.314  1.00  0.00           C  
ATOM    846  HD2 TYR    54      42.733  44.415  56.503  1.00  0.00           H  
ATOM    847  C   TYR    54      45.895  45.281  55.056  1.00  0.00           C  
ATOM    848  O   TYR    54      47.106  45.078  54.939  1.00  0.00           O  
ATOM    849  N   GLU    55      45.360  46.430  55.501  1.00  0.00           N  
ATOM    850  H   GLU    55      44.356  46.545  55.542  1.00  0.00           H  
ATOM    851  CA  GLU    55      46.204  47.563  55.853  1.00  0.00           C  
ATOM    852  HA  GLU    55      47.129  47.534  55.276  1.00  0.00           H  
ATOM    853  CB  GLU    55      45.498  48.883  55.533  1.00  0.00           C  
ATOM    854  HB2 GLU    55      44.523  48.865  56.001  1.00  0.00           H  
ATOM    855  HB3 GLU    55      46.079  49.723  55.915  1.00  0.00           H  
ATOM    856  CG  GLU    55      45.265  49.102  54.040  1.00  0.00           C  
ATOM    857  HG2 GLU    55      46.233  49.117  53.536  1.00  0.00           H  
ATOM    858  HG3 GLU    55      44.685  48.274  53.633  1.00  0.00           H  
ATOM    859  CD  GLU    55      44.530  50.398  53.736  1.00  0.00           C  
ATOM    860  OE1 GLU    55      44.361  50.734  52.540  1.00  0.00           O  
ATOM    861  OE2 GLU    55      44.119  51.086  54.697  1.00  0.00           O  
ATOM    862  C   GLU    55      46.591  47.523  57.330  1.00  0.00           C  
ATOM    863  O   GLU    55      47.161  48.484  57.853  1.00  0.00           O  
ATOM    864  N   GLY    56      46.384  46.422  58.056  1.00  0.00           N  
ATOM    865  H   GLY    56      45.907  45.636  57.637  1.00  0.00           H  
ATOM    866  CA  GLY    56      46.735  46.328  59.470  1.00  0.00           C  
ATOM    867  HA2 GLY    56      46.993  45.293  59.690  1.00  0.00           H  
ATOM    868  HA3 GLY    56      47.618  46.933  59.679  1.00  0.00           H  
ATOM    869  C   GLY    56      45.615  46.758  60.392  1.00  0.00           C  
ATOM    870  O   GLY    56      44.476  46.945  59.954  1.00  0.00           O  
ATOM    871  N   LYS    57      46.022  46.797  61.736  1.00  0.00           N  
ATOM    872  H   LYS    57      46.978  46.608  61.996  1.00  0.00           H  
ATOM    873  CA  LYS    57      45.044  47.125  62.767  1.00  0.00           C  
ATOM    874  HA  LYS    57      44.266  46.362  62.735  1.00  0.00           H  
ATOM    875  CB  LYS    57      45.694  47.086  64.158  1.00  0.00           C  
ATOM    876  HB2 LYS    57      46.327  46.197  64.205  1.00  0.00           H  
ATOM    877  HB3 LYS    57      46.335  47.959  64.292  1.00  0.00           H  
ATOM    878  CG  LYS    57      44.699  47.000  65.298  1.00  0.00           C  
ATOM    879  HG2 LYS    57      44.116  47.922  65.334  1.00  0.00           H  
ATOM    880  HG3 LYS    57      44.021  46.163  65.123  1.00  0.00           H  
ATOM    881  CD  LYS    57      45.404  46.797  66.642  1.00  0.00           C  
ATOM    882  HD2 LYS    57      45.964  45.861  66.606  1.00  0.00           H  
ATOM    883  HD3 LYS    57      46.101  47.619  66.811  1.00  0.00           H  
ATOM    884  CE  LYS    57      44.412  46.742  67.798  1.00  0.00           C  
ATOM    885  HE2 LYS    57      43.877  47.692  67.849  1.00  0.00           H  
ATOM    886  HE3 LYS    57      43.691  45.946  67.603  1.00  0.00           H  
ATOM    887  NZ  LYS    57      45.093  46.484  69.095  1.00  0.00           N  
ATOM    888  HZ1 LYS    57      45.759  47.220  69.282  1.00  0.00           H  
ATOM    889  HZ2 LYS    57      44.410  46.459  69.840  1.00  0.00           H  
ATOM    890  HZ3 LYS    57      45.573  45.595  69.060  1.00  0.00           H  
ATOM    891  C   LYS    57      44.416  48.492  62.517  1.00  0.00           C  
ATOM    892  O   LYS    57      45.124  49.492  62.408  1.00  0.00           O  
ATOM    893  N   GLY    58      43.055  48.492  62.220  1.00  0.00           N  
ATOM    894  H   GLY    58      42.547  47.620  62.209  1.00  0.00           H  
ATOM    895  CA  GLY    58      42.313  49.719  62.001  1.00  0.00           C  
ATOM    896  HA2 GLY    58      41.300  49.586  62.381  1.00  0.00           H  
ATOM    897  HA3 GLY    58      42.775  50.540  62.550  1.00  0.00           H  
ATOM    898  C   GLY    58      42.219  50.109  60.533  1.00  0.00           C  
ATOM    899  O   GLY    58      41.554  51.086  60.189  1.00  0.00           O  
ATOM    900  N   GLY    59      43.019  49.328  59.673  1.00  0.00           N  
ATOM    901  H   GLY    59      43.576  48.561  60.015  1.00  0.00           H  
ATOM    902  CA  GLY    59      42.978  49.602  58.244  1.00  0.00           C  
ATOM    903  HA2 GLY    59      42.846  50.671  58.069  1.00  0.00           H  
ATOM    904  HA3 GLY    59      43.948  49.318  57.856  1.00  0.00           H  
ATOM    905  C   GLY    59      41.891  48.836  57.517  1.00  0.00           C  
ATOM    906  O   GLY    59      41.134  48.086  58.134  1.00  0.00           O  
ATOM    907  N   MET    60      41.809  49.141  56.212  1.00  0.00           N  
ATOM    908  H   MET    60      42.467  49.801  55.818  1.00  0.00           H  
ATOM    909  CA  MET    60      40.823  48.555  55.314  1.00  0.00           C  
ATOM    910  HA  MET    60      39.885  48.436  55.859  1.00  0.00           H  
ATOM    911  CB  MET    60      40.565  49.469  54.119  1.00  0.00           C  
ATOM    912  HB2 MET    60      41.516  49.700  53.641  1.00  0.00           H  
ATOM    913  HB3 MET    60      39.948  48.927  53.401  1.00  0.00           H  
ATOM    914  CG  MET    60      39.831  50.750  54.486  1.00  0.00           C  
ATOM    915  HG2 MET    60      38.922  50.488  55.028  1.00  0.00           H  
ATOM    916  HG3 MET    60      40.459  51.362  55.134  1.00  0.00           H  
ATOM    917  SD  MET    60      39.350  51.727  53.009  1.00  0.00           S  
ATOM    918  CE  MET    60      40.977  52.328  52.478  1.00  0.00           C  
ATOM    919  HE1 MET    60      40.959  52.512  51.404  1.00  0.00           H  
ATOM    920  HE2 MET    60      41.204  53.259  52.998  1.00  0.00           H  
ATOM    921  HE3 MET    60      41.755  51.601  52.700  1.00  0.00           H  
ATOM    922  C   MET    60      41.284  47.180  54.830  1.00  0.00           C  
ATOM    923  O   MET    60      42.478  46.961  54.619  1.00  0.00           O  
ATOM    924  N   CYS    61      40.327  46.180  54.970  1.00  0.00           N  
ATOM    925  H   CYS    61      39.398  46.427  55.277  1.00  0.00           H  
ATOM    926  CA  CYS    61      40.511  44.875  54.353  1.00  0.00           C  
ATOM    927  HA  CYS    61      41.554  44.777  54.085  1.00  0.00           H  
ATOM    928  CB  CYS    61      40.186  43.758  55.353  1.00  0.00           C  
ATOM    929  HB2 CYS    61      40.726  43.923  56.282  1.00  0.00           H  
ATOM    930  HB3 CYS    61      39.129  43.815  55.589  1.00  0.00           H  
ATOM    931  SG  CYS    61      40.573  42.102  54.744  1.00  0.00           S  
ATOM    932  HG  CYS    61      41.477  41.799  55.702  1.00  0.00           H  
ATOM    933  C   CYS    61      39.639  44.727  53.111  1.00  0.00           C  
ATOM    934  O   CYS    61      38.448  45.047  53.142  1.00  0.00           O  
ATOM    935  N   SER    62      40.311  44.281  52.009  1.00  0.00           N  
ATOM    936  H   SER    62      41.284  44.019  52.034  1.00  0.00           H  
ATOM    937  CA  SER    62      39.542  44.172  50.775  1.00  0.00           C  
ATOM    938  HA  SER    62      38.480  44.173  51.002  1.00  0.00           H  
ATOM    939  CB  SER    62      39.819  45.367  49.861  1.00  0.00           C  
ATOM    940  HB2 SER    62      39.182  45.290  48.979  1.00  0.00           H  
ATOM    941  HB3 SER    62      39.583  46.296  50.382  1.00  0.00           H  
ATOM    942  OG  SER    62      41.173  45.383  49.447  1.00  0.00           O  
ATOM    943  HG  SER    62      41.426  44.481  49.233  1.00  0.00           H  
ATOM    944  C   SER    62      39.862  42.875  50.037  1.00  0.00           C  
ATOM    945  O   SER    62      40.985  42.371  50.115  1.00  0.00           O  
ATOM    946  N   ILE    63      38.835  42.328  49.454  1.00  0.00           N  
ATOM    947  H   ILE    63      37.971  42.825  49.440  1.00  0.00           H  
ATOM    948  CA  ILE    63      38.940  41.176  48.564  1.00  0.00           C  
ATOM    949  HA  ILE    63      39.952  40.776  48.608  1.00  0.00           H  
ATOM    950  CB  ILE    63      37.983  40.043  48.990  1.00  0.00           C  
ATOM    951  HB  ILE    63      36.976  40.457  49.066  1.00  0.00           H  
ATOM    952  CG2 ILE    63      37.960  38.932  47.935  1.00  0.00           C  
ATOM    953 HG21 ILE    63      37.361  38.089  48.277  1.00  0.00           H  
ATOM    954 HG22 ILE    63      37.509  39.287  47.009  1.00  0.00           H  
ATOM    955 HG23 ILE    63      38.975  38.593  47.727  1.00  0.00           H  
ATOM    956  CG1 ILE    63      38.382  39.488  50.361  1.00  0.00           C  
ATOM    957 HG12 ILE    63      39.350  38.990  50.297  1.00  0.00           H  
ATOM    958 HG13 ILE    63      38.484  40.316  51.062  1.00  0.00           H  
ATOM    959  CD1 ILE    63      37.362  38.533  50.962  1.00  0.00           C  
ATOM    960 HD11 ILE    63      37.503  38.467  52.038  1.00  0.00           H  
ATOM    961 HD12 ILE    63      36.356  38.897  50.759  1.00  0.00           H  
ATOM    962 HD13 ILE    63      37.476  37.542  50.525  1.00  0.00           H  
ATOM    963  C   ILE    63      38.655  41.605  47.126  1.00  0.00           C  
ATOM    964  O   ILE    63      37.647  42.266  46.861  1.00  0.00           O  
ATOM    965  N   ARG    64      39.596  41.234  46.224  1.00  0.00           N  
ATOM    966  H   ARG    64      40.397  40.698  46.524  1.00  0.00           H  
ATOM    967  CA  ARG    64      39.401  41.461  44.794  1.00  0.00           C  
ATOM    968  HA  ARG    64      38.424  41.880  44.651  1.00  0.00           H  
ATOM    969  CB  ARG    64      40.419  42.477  44.270  1.00  0.00           C  
ATOM    970  HB2 ARG    64      41.419  42.113  44.462  1.00  0.00           H  
ATOM    971  HB3 ARG    64      40.291  42.568  43.190  1.00  0.00           H  
ATOM    972  CG  ARG    64      40.284  43.859  44.888  1.00  0.00           C  
ATOM    973  HG2 ARG    64      39.303  44.257  44.651  1.00  0.00           H  
ATOM    974  HG3 ARG    64      40.377  43.784  45.972  1.00  0.00           H  
ATOM    975  CD  ARG    64      41.354  44.813  44.378  1.00  0.00           C  
ATOM    976  HD2 ARG    64      42.334  44.367  44.556  1.00  0.00           H  
ATOM    977  HD3 ARG    64      41.220  44.954  43.305  1.00  0.00           H  
ATOM    978  NE  ARG    64      41.294  46.109  45.054  1.00  0.00           N  
ATOM    979  HE  ARG    64      40.635  46.191  45.815  1.00  0.00           H  
ATOM    980  CZ  ARG    64      42.108  47.133  44.812  1.00  0.00           C  
ATOM    981  NH1 ARG    64      43.069  47.031  43.900  1.00  0.00           N  
ATOM    982 HH11 ARG    64      43.192  46.175  43.376  1.00  0.00           H  
ATOM    983 HH12 ARG    64      43.710  47.793  43.734  1.00  0.00           H  
ATOM    984  NH2 ARG    64      41.964  48.258  45.486  1.00  0.00           N  
ATOM    985 HH21 ARG    64      41.305  48.309  46.250  1.00  0.00           H  
ATOM    986 HH22 ARG    64      42.613  49.019  45.348  1.00  0.00           H  
ATOM    987  C   ARG    64      39.514  40.160  44.012  1.00  0.00           C  
ATOM    988  O   ARG    64      40.448  39.381  44.225  1.00  0.00           O  
ATOM    989  N   LEU    65      38.550  39.914  43.159  1.00  0.00           N  
ATOM    990  H   LEU    65      37.789  40.571  43.058  1.00  0.00           H  
ATOM    991  CA  LEU    65      38.589  38.762  42.266  1.00  0.00           C  
ATOM    992  HA  LEU    65      39.413  38.107  42.534  1.00  0.00           H  
ATOM    993  CB  LEU    65      37.300  37.947  42.384  1.00  0.00           C  
ATOM    994  HB2 LEU    65      36.469  38.576  42.064  1.00  0.00           H  
ATOM    995  HB3 LEU    65      37.367  37.110  41.697  1.00  0.00           H  
ATOM    996  CG  LEU    65      36.968  37.396  43.772  1.00  0.00           C  
ATOM    997  HG  LEU    65      36.737  38.230  44.436  1.00  0.00           H  
ATOM    998  CD1 LEU    65      35.733  36.501  43.707  1.00  0.00           C  
ATOM    999 HD11 LEU    65      35.377  36.291  44.710  1.00  0.00           H  
ATOM   1000 HD12 LEU    65      34.951  36.990  43.129  1.00  0.00           H  
ATOM   1001 HD13 LEU    65      36.006  35.563  43.225  1.00  0.00           H  
ATOM   1002  CD2 LEU    65      38.159  36.632  44.341  1.00  0.00           C  
ATOM   1003 HD21 LEU    65      37.841  36.005  45.175  1.00  0.00           H  
ATOM   1004 HD22 LEU    65      38.599  36.019  43.557  1.00  0.00           H  
ATOM   1005 HD23 LEU    65      38.909  37.327  44.712  1.00  0.00           H  
ATOM   1006  C   LEU    65      38.800  39.201  40.822  1.00  0.00           C  
ATOM   1007  O   LEU    65      38.335  40.270  40.419  1.00  0.00           O  
ATOM   1008  N   SER    66      39.534  38.342  40.076  1.00  0.00           N  
ATOM   1009  H   SER    66      39.853  37.471  40.468  1.00  0.00           H  
ATOM   1010  CA  SER    66      39.866  38.652  38.689  1.00  0.00           C  
ATOM   1011  HA  SER    66      40.135  39.707  38.617  1.00  0.00           H  
ATOM   1012  CB  SER    66      41.083  37.844  38.236  1.00  0.00           C  
ATOM   1013  HB2 SER    66      42.010  38.160  38.677  1.00  0.00           H  
ATOM   1014  HB3 SER    66      40.903  36.792  38.440  1.00  0.00           H  
ATOM   1015  OG  SER    66      41.315  38.020  36.849  1.00  0.00           O  
ATOM   1016  HG  SER    66      42.000  38.697  36.728  1.00  0.00           H  
ATOM   1017  C   SER    66      38.686  38.375  37.763  1.00  0.00           C  
ATOM   1018  O   SER    66      38.311  37.219  37.556  1.00  0.00           O  
ATOM   1019  N   GLU    67      38.241  39.414  37.208  1.00  0.00           N  
ATOM   1020  H   GLU    67      38.615  40.333  37.397  1.00  0.00           H  
ATOM   1021  CA  GLU    67      37.182  39.225  36.220  1.00  0.00           C  
ATOM   1022  HA  GLU    67      36.376  38.646  36.676  1.00  0.00           H  
ATOM   1023  CB  GLU    67      36.596  40.574  35.794  1.00  0.00           C  
ATOM   1024  HB2 GLU    67      36.250  41.064  36.705  1.00  0.00           H  
ATOM   1025  HB3 GLU    67      37.298  41.252  35.341  1.00  0.00           H  
ATOM   1026  CG  GLU    67      35.397  40.457  34.869  1.00  0.00           C  
ATOM   1027  HG2 GLU    67      35.709  39.975  33.941  1.00  0.00           H  
ATOM   1028  HG3 GLU    67      34.638  39.833  35.343  1.00  0.00           H  
ATOM   1029  CD  GLU    67      34.780  41.805  34.517  1.00  0.00           C  
ATOM   1030  OE1 GLU    67      33.819  41.840  33.712  1.00  0.00           O  
ATOM   1031  OE2 GLU    67      35.264  42.828  35.040  1.00  0.00           O  
ATOM   1032  C   GLU    67      37.690  38.465  35.001  1.00  0.00           C  
ATOM   1033  O   GLU    67      37.057  37.513  34.540  1.00  0.00           O  
ATOM   1034  N   PRO    68      38.889  38.768  34.462  1.00  0.00           N  
ATOM   1035  CD  PRO    68      39.651  39.996  34.830  1.00  0.00           C  
ATOM   1036  HD2 PRO    68      40.246  39.850  35.725  1.00  0.00           H  
ATOM   1037  HD3 PRO    68      39.090  40.910  34.893  1.00  0.00           H  
ATOM   1038  CG  PRO    68      40.567  40.148  33.650  1.00  0.00           C  
ATOM   1039  HG2 PRO    68      41.531  40.555  33.958  1.00  0.00           H  
ATOM   1040  HG3 PRO    68      40.103  40.831  32.936  1.00  0.00           H  
ATOM   1041  CB  PRO    68      40.725  38.813  33.001  1.00  0.00           C  
ATOM   1042  HB2 PRO    68      41.576  38.286  33.437  1.00  0.00           H  
ATOM   1043  HB3 PRO    68      40.881  39.058  31.961  1.00  0.00           H  
ATOM   1044  CA  PRO    68      39.409  38.082  33.275  1.00  0.00           C  
ATOM   1045  HA  PRO    68      38.721  38.223  32.441  1.00  0.00           H  
ATOM   1046  C   PRO    68      39.651  36.594  33.517  1.00  0.00           C  
ATOM   1047  O   PRO    68      39.468  35.780  32.611  1.00  0.00           O  
ATOM   1048  N   LEU    69      39.975  36.209  34.704  1.00  0.00           N  
ATOM   1049  H   LEU    69      40.090  36.884  35.448  1.00  0.00           H  
ATOM   1050  CA  LEU    69      40.337  34.817  34.947  1.00  0.00           C  
ATOM   1051  HA  LEU    69      40.716  34.349  34.040  1.00  0.00           H  
ATOM   1052  CB  LEU    69      41.415  34.726  36.033  1.00  0.00           C  
ATOM   1053  HB2 LEU    69      41.036  35.207  36.933  1.00  0.00           H  
ATOM   1054  HB3 LEU    69      41.556  33.670  36.271  1.00  0.00           H  
ATOM   1055  CG  LEU    69      42.783  35.309  35.677  1.00  0.00           C  
ATOM   1056  HG  LEU    69      42.679  36.379  35.515  1.00  0.00           H  
ATOM   1057  CD1 LEU    69      43.767  35.083  36.822  1.00  0.00           C  
ATOM   1058 HD11 LEU    69      44.438  35.938  36.897  1.00  0.00           H  
ATOM   1059 HD12 LEU    69      43.211  34.940  37.737  1.00  0.00           H  
ATOM   1060 HD13 LEU    69      44.357  34.182  36.650  1.00  0.00           H  
ATOM   1061  CD2 LEU    69      43.308  34.693  34.384  1.00  0.00           C  
ATOM   1062 HD21 LEU    69      44.299  35.093  34.163  1.00  0.00           H  
ATOM   1063 HD22 LEU    69      43.380  33.618  34.520  1.00  0.00           H  
ATOM   1064 HD23 LEU    69      42.649  34.928  33.564  1.00  0.00           H  
ATOM   1065  C   LEU    69      39.116  34.002  35.361  1.00  0.00           C  
ATOM   1066  O   LEU    69      39.073  32.789  35.142  1.00  0.00           O  
ATOM   1067  N   LEU    70      38.018  34.665  35.787  1.00  0.00           N  
ATOM   1068  H   LEU    70      38.027  35.670  35.899  1.00  0.00           H  
ATOM   1069  CA  LEU    70      36.944  33.879  36.384  1.00  0.00           C  
ATOM   1070  HA  LEU    70      37.190  32.822  36.433  1.00  0.00           H  
ATOM   1071  CB  LEU    70      36.663  34.354  37.814  1.00  0.00           C  
ATOM   1072  HB2 LEU    70      36.532  35.435  37.798  1.00  0.00           H  
ATOM   1073  HB3 LEU    70      35.707  33.935  38.133  1.00  0.00           H  
ATOM   1074  CG  LEU    70      37.702  33.981  38.869  1.00  0.00           C  
ATOM   1075  HG  LEU    70      38.689  34.289  38.522  1.00  0.00           H  
ATOM   1076  CD1 LEU    70      37.417  34.716  40.175  1.00  0.00           C  
ATOM   1077 HD11 LEU    70      38.116  34.392  40.943  1.00  0.00           H  
ATOM   1078 HD12 LEU    70      37.561  35.779  40.005  1.00  0.00           H  
ATOM   1079 HD13 LEU    70      36.401  34.522  40.511  1.00  0.00           H  
ATOM   1080  CD2 LEU    70      37.721  32.473  39.091  1.00  0.00           C  
ATOM   1081 HD21 LEU    70      38.436  32.226  39.876  1.00  0.00           H  
ATOM   1082 HD22 LEU    70      36.734  32.122  39.396  1.00  0.00           H  
ATOM   1083 HD23 LEU    70      38.028  31.951  38.186  1.00  0.00           H  
ATOM   1084  C   LEU    70      35.671  33.967  35.548  1.00  0.00           C  
ATOM   1085  O   LEU    70      34.764  33.145  35.697  1.00  0.00           O  
ATOM   1086  N   LYS    71      35.507  35.032  34.634  1.00  0.00           N  
ATOM   1087  H   LYS    71      36.260  35.698  34.527  1.00  0.00           H  
ATOM   1088  CA  LYS    71      34.264  35.302  33.923  1.00  0.00           C  
ATOM   1089  HA  LYS    71      33.484  35.463  34.668  1.00  0.00           H  
ATOM   1090  CB  LYS    71      34.397  36.563  33.072  1.00  0.00           C  
ATOM   1091  HB2 LYS    71      34.854  37.336  33.680  1.00  0.00           H  
ATOM   1092  HB3 LYS    71      35.037  36.366  32.210  1.00  0.00           H  
ATOM   1093  CG  LYS    71      33.061  37.149  32.619  1.00  0.00           C  
ATOM   1094  HG2 LYS    71      32.547  36.425  31.986  1.00  0.00           H  
ATOM   1095  HG3 LYS    71      32.442  37.353  33.494  1.00  0.00           H  
ATOM   1096  CD  LYS    71      33.257  38.439  31.830  1.00  0.00           C  
ATOM   1097  HD2 LYS    71      33.728  39.184  32.473  1.00  0.00           H  
ATOM   1098  HD3 LYS    71      33.913  38.241  30.981  1.00  0.00           H  
ATOM   1099  CE  LYS    71      31.936  38.986  31.322  1.00  0.00           C  
ATOM   1100  HE2 LYS    71      31.459  38.240  30.684  1.00  0.00           H  
ATOM   1101  HE3 LYS    71      31.289  39.181  32.179  1.00  0.00           H  
ATOM   1102  NZ  LYS    71      32.124  40.254  30.556  1.00  0.00           N  
ATOM   1103  HZ1 LYS    71      32.658  40.073  29.718  1.00  0.00           H  
ATOM   1104  HZ2 LYS    71      31.224  40.642  30.310  1.00  0.00           H  
ATOM   1105  HZ3 LYS    71      32.625  40.918  31.134  1.00  0.00           H  
ATOM   1106  C   LYS    71      33.858  34.117  33.048  1.00  0.00           C  
ATOM   1107  O   LYS    71      32.671  33.873  32.837  1.00  0.00           O  
ATOM   1108  N   SER    72      34.780  33.279  32.603  1.00  0.00           N  
ATOM   1109  H   SER    72      35.753  33.445  32.813  1.00  0.00           H  
ATOM   1110  CA  SER    72      34.436  32.172  31.720  1.00  0.00           C  
ATOM   1111  HA  SER    72      33.381  32.185  31.447  1.00  0.00           H  
ATOM   1112  CB  SER    72      35.233  32.264  30.415  1.00  0.00           C  
ATOM   1113  HB2 SER    72      36.299  32.169  30.628  1.00  0.00           H  
ATOM   1114  HB3 SER    72      34.930  31.455  29.750  1.00  0.00           H  
ATOM   1115  OG  SER    72      34.999  33.502  29.767  1.00  0.00           O  
ATOM   1116  HG  SER    72      35.310  33.434  28.861  1.00  0.00           H  
ATOM   1117  C   SER    72      34.702  30.828  32.384  1.00  0.00           C  
ATOM   1118  O   SER    72      34.757  29.793  31.720  1.00  0.00           O  
ATOM   1119  N   ARG    73      34.718  30.789  33.728  1.00  0.00           N  
ATOM   1120  H   ARG    73      34.583  31.647  34.246  1.00  0.00           H  
ATOM   1121  CA  ARG    73      34.928  29.570  34.501  1.00  0.00           C  
ATOM   1122  HA  ARG    73      35.300  28.816  33.814  1.00  0.00           H  
ATOM   1123  CB  ARG    73      35.983  29.793  35.583  1.00  0.00           C  
ATOM   1124  HB2 ARG    73      35.694  30.656  36.183  1.00  0.00           H  
ATOM   1125  HB3 ARG    73      36.009  28.937  36.249  1.00  0.00           H  
ATOM   1126  CG  ARG    73      37.386  30.020  35.040  1.00  0.00           C  
ATOM   1127  HG2 ARG    73      37.380  30.793  34.271  1.00  0.00           H  
ATOM   1128  HG3 ARG    73      38.021  30.350  35.863  1.00  0.00           H  
ATOM   1129  CD  ARG    73      37.983  28.738  34.478  1.00  0.00           C  
ATOM   1130  HD2 ARG    73      37.940  27.958  35.234  1.00  0.00           H  
ATOM   1131  HD3 ARG    73      37.405  28.418  33.611  1.00  0.00           H  
ATOM   1132  NE  ARG    73      39.374  28.926  34.072  1.00  0.00           N  
ATOM   1133  HE  ARG    73      39.741  29.865  34.125  1.00  0.00           H  
ATOM   1134  CZ  ARG    73      40.188  27.949  33.681  1.00  0.00           C  
ATOM   1135  NH1 ARG    73      39.764  26.695  33.642  1.00  0.00           N  
ATOM   1136 HH11 ARG    73      38.824  26.485  33.942  1.00  0.00           H  
ATOM   1137 HH12 ARG    73      40.386  25.943  33.392  1.00  0.00           H  
ATOM   1138  NH2 ARG    73      41.434  28.234  33.330  1.00  0.00           N  
ATOM   1139 HH21 ARG    73      40.908  29.021  32.590  1.00  0.00           H  
ATOM   1140 HH22 ARG    73      41.447  27.145  32.778  1.00  0.00           H  
ATOM   1141  C   ARG    73      33.624  29.094  35.126  1.00  0.00           C  
ATOM   1142  O   ARG    73      32.671  29.863  35.251  1.00  0.00           O  
ATOM   1143  N   PRO    74      33.702  27.820  35.361  1.00  0.00           N  
ATOM   1144  CD  PRO    74      34.694  26.727  35.009  1.00  0.00           C  
ATOM   1145  HD2 PRO    74      35.544  26.753  35.687  1.00  0.00           H  
ATOM   1146  HD3 PRO    74      35.006  26.764  33.965  1.00  0.00           H  
ATOM   1147  CG  PRO    74      33.858  25.508  35.267  1.00  0.00           C  
ATOM   1148  HG2 PRO    74      34.477  24.670  35.591  1.00  0.00           H  
ATOM   1149  HG3 PRO    74      33.342  25.237  34.345  1.00  0.00           H  
ATOM   1150  CB  PRO    74      32.827  25.844  36.298  1.00  0.00           C  
ATOM   1151  HB2 PRO    74      33.326  25.751  37.248  1.00  0.00           H  
ATOM   1152  HB3 PRO    74      31.943  25.208  36.238  1.00  0.00           H  
ATOM   1153  CA  PRO    74      32.514  27.328  36.064  1.00  0.00           C  
ATOM   1154  HA  PRO    74      31.644  27.423  35.411  1.00  0.00           H  
ATOM   1155  C   PRO    74      32.272  28.047  37.388  1.00  0.00           C  
ATOM   1156  O   PRO    74      33.225  28.504  38.029  1.00  0.00           O  
ATOM   1157  N   ARG    75      31.093  28.184  37.759  1.00  0.00           N  
ATOM   1158  H   ARG    75      30.365  27.782  37.179  1.00  0.00           H  
ATOM   1159  CA  ARG    75      30.647  28.824  38.990  1.00  0.00           C  
ATOM   1160  HA  ARG    75      30.797  29.900  38.890  1.00  0.00           H  
ATOM   1161  CB  ARG    75      29.155  28.559  39.224  1.00  0.00           C  
ATOM   1162  HB2 ARG    75      28.576  28.970  38.396  1.00  0.00           H  
ATOM   1163  HB3 ARG    75      28.916  27.535  39.345  1.00  0.00           H  
ATOM   1164  CG  ARG    75      28.632  29.090  40.548  1.00  0.00           C  
ATOM   1165  HG2 ARG    75      29.226  28.484  41.239  1.00  0.00           H  
ATOM   1166  HG3 ARG    75      28.803  30.164  40.426  1.00  0.00           H  
ATOM   1167  CD  ARG    75      27.163  28.762  40.749  1.00  0.00           C  
ATOM   1168  HD2 ARG    75      26.588  29.078  39.897  1.00  0.00           H  
ATOM   1169  HD3 ARG    75      27.152  27.678  40.784  1.00  0.00           H  
ATOM   1170  NE  ARG    75      26.663  29.277  42.021  1.00  0.00           N  
ATOM   1171  HE  ARG    75      25.678  29.152  42.204  1.00  0.00           H  
ATOM   1172  CZ  ARG    75      27.397  29.918  42.922  1.00  0.00           C  
ATOM   1173  NH1 ARG    75      28.694  30.137  42.706  1.00  0.00           N  
ATOM   1174 HH11 ARG    75      29.278  29.860  41.944  1.00  0.00           H  
ATOM   1175 HH12 ARG    75      29.167  30.697  43.394  1.00  0.00           H  
ATOM   1176  NH2 ARG    75      26.850  30.344  44.046  1.00  0.00           N  
ATOM   1177 HH21 ARG    75      27.396  30.844  44.729  1.00  0.00           H  
ATOM   1178 HH22 ARG    75      25.865  30.194  44.215  1.00  0.00           H  
ATOM   1179  C   ARG    75      31.452  28.332  40.187  1.00  0.00           C  
ATOM   1180  O   ARG    75      31.835  29.125  41.050  1.00  0.00           O  
ATOM   1181  N   LYS    76      31.725  27.109  40.197  1.00  0.00           N  
ATOM   1182  H   LYS    76      31.369  26.510  39.463  1.00  0.00           H  
ATOM   1183  CA  LYS    76      32.436  26.508  41.324  1.00  0.00           C  
ATOM   1184  HA  LYS    76      31.840  26.653  42.226  1.00  0.00           H  
ATOM   1185  CB  LYS    76      32.616  25.000  41.107  1.00  0.00           C  
ATOM   1186  HB2 LYS    76      32.987  24.572  42.040  1.00  0.00           H  
ATOM   1187  HB3 LYS    76      31.643  24.552  40.898  1.00  0.00           H  
ATOM   1188  CG  LYS    76      33.585  24.648  39.996  1.00  0.00           C  
ATOM   1189  HG2 LYS    76      33.176  25.026  39.077  1.00  0.00           H  
ATOM   1190  HG3 LYS    76      34.571  25.066  40.184  1.00  0.00           H  
ATOM   1191  CD  LYS    76      33.764  23.141  39.871  1.00  0.00           C  
ATOM   1192  HD2 LYS    76      34.151  22.752  40.815  1.00  0.00           H  
ATOM   1193  HD3 LYS    76      32.796  22.679  39.670  1.00  0.00           H  
ATOM   1194  CE  LYS    76      34.733  22.781  38.751  1.00  0.00           C  
ATOM   1195  HE2 LYS    76      34.366  23.185  37.806  1.00  0.00           H  
ATOM   1196  HE3 LYS    76      35.697  23.244  38.975  1.00  0.00           H  
ATOM   1197  NZ  LYS    76      34.921  21.305  38.630  1.00  0.00           N  
ATOM   1198  HZ1 LYS    76      34.091  20.886  38.234  1.00  0.00           H  
ATOM   1199  HZ2 LYS    76      35.717  21.111  38.039  1.00  0.00           H  
ATOM   1200  HZ3 LYS    76      35.084  20.917  39.550  1.00  0.00           H  
ATOM   1201  C   LYS    76      33.796  27.172  41.531  1.00  0.00           C  
ATOM   1202  O   LYS    76      34.249  27.320  42.667  1.00  0.00           O  
ATOM   1203  N   ASP    77      34.468  27.570  40.435  1.00  0.00           N  
ATOM   1204  H   ASP    77      34.066  27.442  39.518  1.00  0.00           H  
ATOM   1205  CA  ASP    77      35.764  28.242  40.542  1.00  0.00           C  
ATOM   1206  HA  ASP    77      36.433  27.634  41.153  1.00  0.00           H  
ATOM   1207  CB  ASP    77      36.389  28.422  39.158  1.00  0.00           C  
ATOM   1208  HB2 ASP    77      35.659  28.844  38.473  1.00  0.00           H  
ATOM   1209  HB3 ASP    77      37.212  29.134  39.237  1.00  0.00           H  
ATOM   1210  CG  ASP    77      36.971  27.141  38.599  1.00  0.00           C  
ATOM   1211  OD1 ASP    77      37.093  26.148  39.349  1.00  0.00           O  
ATOM   1212  OD2 ASP    77      37.315  27.117  37.396  1.00  0.00           O  
ATOM   1213  C   ASP    77      35.624  29.594  41.238  1.00  0.00           C  
ATOM   1214  O   ASP    77      36.471  29.973  42.046  1.00  0.00           O  
ATOM   1215  N   LEU    78      34.600  30.305  40.921  1.00  0.00           N  
ATOM   1216  H   LEU    78      33.933  29.953  40.248  1.00  0.00           H  
ATOM   1217  CA  LEU    78      34.319  31.574  41.585  1.00  0.00           C  
ATOM   1218  HA  LEU    78      35.181  32.231  41.454  1.00  0.00           H  
ATOM   1219  CB  LEU    78      33.100  32.250  40.958  1.00  0.00           C  
ATOM   1220  HB2 LEU    78      33.343  32.516  39.927  1.00  0.00           H  
ATOM   1221  HB3 LEU    78      32.292  31.525  40.914  1.00  0.00           H  
ATOM   1222  CG  LEU    78      32.554  33.480  41.687  1.00  0.00           C  
ATOM   1223  HG  LEU    78      32.302  33.221  42.716  1.00  0.00           H  
ATOM   1224  CD1 LEU    78      33.600  34.590  41.704  1.00  0.00           C  
ATOM   1225 HD11 LEU    78      33.132  35.555  41.895  1.00  0.00           H  
ATOM   1226 HD12 LEU    78      34.300  34.378  42.508  1.00  0.00           H  
ATOM   1227 HD13 LEU    78      34.154  34.579  40.771  1.00  0.00           H  
ATOM   1228  CD2 LEU    78      31.264  33.963  41.033  1.00  0.00           C  
ATOM   1229 HD21 LEU    78      30.806  34.743  41.642  1.00  0.00           H  
ATOM   1230 HD22 LEU    78      31.475  34.360  40.039  1.00  0.00           H  
ATOM   1231 HD23 LEU    78      30.588  33.117  40.936  1.00  0.00           H  
ATOM   1232  C   LEU    78      34.093  31.367  43.079  1.00  0.00           C  
ATOM   1233  O   LEU    78      34.702  32.045  43.905  1.00  0.00           O  
ATOM   1234  N   VAL    79      33.288  30.402  43.396  1.00  0.00           N  
ATOM   1235  H   VAL    79      32.846  29.871  42.657  1.00  0.00           H  
ATOM   1236  CA  VAL    79      32.921  30.117  44.779  1.00  0.00           C  
ATOM   1237  HA  VAL    79      32.504  31.020  45.227  1.00  0.00           H  
ATOM   1238  CB  VAL    79      31.866  28.996  44.868  1.00  0.00           C  
ATOM   1239  HB  VAL    79      32.182  28.164  44.238  1.00  0.00           H  
ATOM   1240  CG1 VAL    79      31.741  28.477  46.300  1.00  0.00           C  
ATOM   1241 HG11 VAL    79      30.889  27.800  46.369  1.00  0.00           H  
ATOM   1242 HG12 VAL    79      32.628  27.911  46.586  1.00  0.00           H  
ATOM   1243 HG13 VAL    79      31.595  29.305  46.994  1.00  0.00           H  
ATOM   1244  CG2 VAL    79      30.514  29.492  44.361  1.00  0.00           C  
ATOM   1245 HG21 VAL    79      29.840  28.633  44.315  1.00  0.00           H  
ATOM   1246 HG22 VAL    79      30.128  30.276  45.015  1.00  0.00           H  
ATOM   1247 HG23 VAL    79      30.816  29.873  43.390  1.00  0.00           H  
ATOM   1248  C   VAL    79      34.163  29.734  45.576  1.00  0.00           C  
ATOM   1249  O   VAL    79      34.413  30.285  46.652  1.00  0.00           O  
ATOM   1250  N   GLU    80      34.960  28.867  45.050  1.00  0.00           N  
ATOM   1251  H   GLU    80      34.755  28.471  44.143  1.00  0.00           H  
ATOM   1252  CA  GLU    80      36.139  28.383  45.765  1.00  0.00           C  
ATOM   1253  HA  GLU    80      35.839  28.071  46.767  1.00  0.00           H  
ATOM   1254  CB  GLU    80      36.741  27.164  45.052  1.00  0.00           C  
ATOM   1255  HB2 GLU    80      36.893  27.429  44.005  1.00  0.00           H  
ATOM   1256  HB3 GLU    80      37.713  26.938  45.494  1.00  0.00           H  
ATOM   1257  CG  GLU    80      35.882  25.914  45.141  1.00  0.00           C  
ATOM   1258  HG2 GLU    80      35.877  25.583  46.179  1.00  0.00           H  
ATOM   1259  HG3 GLU    80      34.854  26.138  44.858  1.00  0.00           H  
ATOM   1260  CD  GLU    80      36.389  24.773  44.277  1.00  0.00           C  
ATOM   1261  OE1 GLU    80      35.866  23.641  44.396  1.00  0.00           O  
ATOM   1262  OE2 GLU    80      37.319  25.008  43.475  1.00  0.00           O  
ATOM   1263  C   GLU    80      37.190  29.477  45.906  1.00  0.00           C  
ATOM   1264  O   GLU    80      37.839  29.598  46.949  1.00  0.00           O  
ATOM   1265  N   THR    81      37.366  30.313  44.864  1.00  0.00           N  
ATOM   1266  H   THR    81      36.816  30.192  44.025  1.00  0.00           H  
ATOM   1267  CA  THR    81      38.292  31.437  44.926  1.00  0.00           C  
ATOM   1268  HA  THR    81      39.275  31.065  45.217  1.00  0.00           H  
ATOM   1269  CB  THR    81      38.432  32.125  43.556  1.00  0.00           C  
ATOM   1270  HB  THR    81      37.453  32.466  43.216  1.00  0.00           H  
ATOM   1271  CG2 THR    81      39.374  33.322  43.634  1.00  0.00           C  
ATOM   1272 HG21 THR    81      39.466  33.784  42.654  1.00  0.00           H  
ATOM   1273 HG22 THR    81      39.004  34.053  44.343  1.00  0.00           H  
ATOM   1274 HG23 THR    81      40.361  32.994  43.961  1.00  0.00           H  
ATOM   1275  OG1 THR    81      38.952  31.184  42.607  1.00  0.00           O  
ATOM   1276  HG1 THR    81      38.253  30.550  42.412  1.00  0.00           H  
ATOM   1277  C   THR    81      37.839  32.457  45.966  1.00  0.00           C  
ATOM   1278  O   THR    81      38.647  32.945  46.759  1.00  0.00           O  
ATOM   1279  N   LEU    82      36.561  32.760  45.958  1.00  0.00           N  
ATOM   1280  H   LEU    82      35.941  32.329  45.288  1.00  0.00           H  
ATOM   1281  CA  LEU    82      36.007  33.701  46.925  1.00  0.00           C  
ATOM   1282  HA  LEU    82      36.542  34.645  46.819  1.00  0.00           H  
ATOM   1283  CB  LEU    82      34.522  33.941  46.652  1.00  0.00           C  
ATOM   1284  HB2 LEU    82      34.423  34.342  45.643  1.00  0.00           H  
ATOM   1285  HB3 LEU    82      34.007  32.979  46.666  1.00  0.00           H  
ATOM   1286  CG  LEU    82      33.796  34.875  47.622  1.00  0.00           C  
ATOM   1287  HG  LEU    82      33.828  34.444  48.621  1.00  0.00           H  
ATOM   1288  CD1 LEU    82      34.483  36.236  47.665  1.00  0.00           C  
ATOM   1289 HD11 LEU    82      33.919  36.904  48.315  1.00  0.00           H  
ATOM   1290 HD12 LEU    82      35.490  36.151  48.072  1.00  0.00           H  
ATOM   1291 HD13 LEU    82      34.527  36.677  46.675  1.00  0.00           H  
ATOM   1292  CD2 LEU    82      32.327  35.021  47.230  1.00  0.00           C  
ATOM   1293 HD21 LEU    82      31.817  35.682  47.931  1.00  0.00           H  
ATOM   1294 HD22 LEU    82      32.247  35.427  46.224  1.00  0.00           H  
ATOM   1295 HD23 LEU    82      31.843  34.047  47.249  1.00  0.00           H  
ATOM   1296  C   LEU    82      36.198  33.189  48.349  1.00  0.00           C  
ATOM   1297  O   LEU    82      36.663  33.930  49.224  1.00  0.00           O  
ATOM   1298  N   LEU    83      35.889  31.951  48.626  1.00  0.00           N  
ATOM   1299  H   LEU    83      35.516  31.361  47.895  1.00  0.00           H  
ATOM   1300  CA  LEU    83      36.038  31.379  49.958  1.00  0.00           C  
ATOM   1301  HA  LEU    83      35.470  31.982  50.665  1.00  0.00           H  
ATOM   1302  CB  LEU    83      35.514  29.941  49.986  1.00  0.00           C  
ATOM   1303  HB2 LEU    83      35.950  29.403  49.142  1.00  0.00           H  
ATOM   1304  HB3 LEU    83      35.880  29.474  50.900  1.00  0.00           H  
ATOM   1305  CG  LEU    83      33.991  29.773  49.962  1.00  0.00           C  
ATOM   1306  HG  LEU    83      33.584  30.363  49.142  1.00  0.00           H  
ATOM   1307  CD1 LEU    83      33.624  28.316  49.716  1.00  0.00           C  
ATOM   1308 HD11 LEU    83      32.556  28.251  49.506  1.00  0.00           H  
ATOM   1309 HD12 LEU    83      34.167  27.927  48.854  1.00  0.00           H  
ATOM   1310 HD13 LEU    83      33.832  27.712  50.591  1.00  0.00           H  
ATOM   1311  CD2 LEU    83      33.382  30.277  51.263  1.00  0.00           C  
ATOM   1312 HD21 LEU    83      32.319  30.033  51.288  1.00  0.00           H  
ATOM   1313 HD22 LEU    83      33.870  29.811  52.119  1.00  0.00           H  
ATOM   1314 HD23 LEU    83      33.481  31.360  51.333  1.00  0.00           H  
ATOM   1315  C   LEU    83      37.499  31.406  50.400  1.00  0.00           C  
ATOM   1316  O   LEU    83      37.796  31.695  51.564  1.00  0.00           O  
ATOM   1317  N   HID    84      38.346  31.105  49.419  1.00  0.00           N  
ATOM   1318  H   HID    84      38.027  30.864  48.490  1.00  0.00           H  
ATOM   1319  CA  HID    84      39.772  31.187  49.704  1.00  0.00           C  
ATOM   1320  HA  HID    84      40.013  30.458  50.479  1.00  0.00           H  
ATOM   1321  CB  HID    84      40.587  30.840  48.454  1.00  0.00           C  
ATOM   1322  HB2 HID    84      40.367  29.817  48.156  1.00  0.00           H  
ATOM   1323  HB3 HID    84      40.310  31.482  47.627  1.00  0.00           H  
ATOM   1324  CG  HID    84      42.063  30.984  48.642  1.00  0.00           C  
ATOM   1325  ND1 HID    84      42.898  29.902  48.833  1.00  0.00           N  
ATOM   1326  HD1 HID    84      42.626  28.932  48.725  1.00  0.00           H  
ATOM   1327  CE1 HID    84      44.141  30.336  48.970  1.00  0.00           C  
ATOM   1328  HE1 HID    84      44.991  29.677  48.922  1.00  0.00           H  
ATOM   1329  NE2 HID    84      44.142  31.652  48.869  1.00  0.00           N  
ATOM   1330  CD2 HID    84      42.854  32.082  48.665  1.00  0.00           C  
ATOM   1331  HD2 HID    84      42.525  33.103  48.557  1.00  0.00           H  
ATOM   1332  C   HID    84      40.155  32.574  50.208  1.00  0.00           C  
ATOM   1333  O   HID    84      40.800  32.705  51.251  1.00  0.00           O  
ATOM   1334  N   GLU    85      39.737  33.590  49.462  1.00  0.00           N  
ATOM   1335  H   GLU    85      39.212  33.428  48.613  1.00  0.00           H  
ATOM   1336  CA  GLU    85      40.096  34.956  49.833  1.00  0.00           C  
ATOM   1337  HA  GLU    85      41.167  34.997  50.021  1.00  0.00           H  
ATOM   1338  CB  GLU    85      39.745  35.927  48.701  1.00  0.00           C  
ATOM   1339  HB2 GLU    85      38.670  35.899  48.518  1.00  0.00           H  
ATOM   1340  HB3 GLU    85      40.009  36.934  49.025  1.00  0.00           H  
ATOM   1341  CG  GLU    85      40.471  35.639  47.396  1.00  0.00           C  
ATOM   1342  HG2 GLU    85      40.101  34.734  46.941  1.00  0.00           H  
ATOM   1343  HG3 GLU    85      40.268  36.457  46.703  1.00  0.00           H  
ATOM   1344  CD  GLU    85      41.977  35.511  47.560  1.00  0.00           C  
ATOM   1345  OE1 GLU    85      42.612  34.761  46.785  1.00  0.00           O  
ATOM   1346  OE2 GLU    85      42.527  36.166  48.474  1.00  0.00           O  
ATOM   1347  C   GLU    85      39.401  35.380  51.122  1.00  0.00           C  
ATOM   1348  O   GLU    85      39.968  36.131  51.923  1.00  0.00           O  
ATOM   1349  N   MET    86      38.272  34.882  51.423  1.00  0.00           N  
ATOM   1350  H   MET    86      37.836  34.246  50.770  1.00  0.00           H  
ATOM   1351  CA  MET    86      37.538  35.196  52.642  1.00  0.00           C  
ATOM   1352  HA  MET    86      37.502  36.277  52.772  1.00  0.00           H  
ATOM   1353  CB  MET    86      36.100  34.683  52.556  1.00  0.00           C  
ATOM   1354  HB2 MET    86      36.100  33.634  52.264  1.00  0.00           H  
ATOM   1355  HB3 MET    86      35.662  34.761  53.548  1.00  0.00           H  
ATOM   1356  CG  MET    86      35.225  35.474  51.595  1.00  0.00           C  
ATOM   1357  HG2 MET    86      35.151  36.502  51.950  1.00  0.00           H  
ATOM   1358  HG3 MET    86      35.675  35.508  50.610  1.00  0.00           H  
ATOM   1359  SD  MET    86      33.530  34.786  51.462  1.00  0.00           S  
ATOM   1360  CE  MET    86      32.827  35.368  53.033  1.00  0.00           C  
ATOM   1361  HE1 MET    86      32.015  34.716  53.331  1.00  0.00           H  
ATOM   1362  HE2 MET    86      33.593  35.323  53.796  1.00  0.00           H  
ATOM   1363  HE3 MET    86      32.462  36.390  52.924  1.00  0.00           H  
ATOM   1364  C   MET    86      38.233  34.597  53.861  1.00  0.00           C  
ATOM   1365  O   MET    86      38.198  35.178  54.947  1.00  0.00           O  
ATOM   1366  N   ILE    87      38.858  33.430  53.712  1.00  0.00           N  
ATOM   1367  H   ILE    87      38.850  32.957  52.818  1.00  0.00           H  
ATOM   1368  CA  ILE    87      39.643  32.855  54.798  1.00  0.00           C  
ATOM   1369  HA  ILE    87      39.020  32.774  55.689  1.00  0.00           H  
ATOM   1370  CB  ILE    87      40.159  31.441  54.431  1.00  0.00           C  
ATOM   1371  HB  ILE    87      40.674  31.493  53.474  1.00  0.00           H  
ATOM   1372  CG2 ILE    87      41.169  30.953  55.478  1.00  0.00           C  
ATOM   1373 HG21 ILE    87      41.536  29.961  55.215  1.00  0.00           H  
ATOM   1374 HG22 ILE    87      42.019  31.623  55.559  1.00  0.00           H  
ATOM   1375 HG23 ILE    87      40.687  30.899  56.455  1.00  0.00           H  
ATOM   1376  CG1 ILE    87      38.987  30.465  54.306  1.00  0.00           C  
ATOM   1377 HG12 ILE    87      38.536  30.320  55.289  1.00  0.00           H  
ATOM   1378 HG13 ILE    87      38.207  30.879  53.688  1.00  0.00           H  
ATOM   1379  CD1 ILE    87      39.378  29.098  53.759  1.00  0.00           C  
ATOM   1380 HD11 ILE    87      38.544  28.673  53.200  1.00  0.00           H  
ATOM   1381 HD12 ILE    87      40.240  29.179  53.095  1.00  0.00           H  
ATOM   1382 HD13 ILE    87      39.625  28.441  54.589  1.00  0.00           H  
ATOM   1383  C   ILE    87      40.815  33.775  55.126  1.00  0.00           C  
ATOM   1384  O   ILE    87      41.071  34.065  56.298  1.00  0.00           O  
ATOM   1385  N   HID    88      41.442  34.262  54.072  1.00  0.00           N  
ATOM   1386  H   HID    88      41.167  34.027  53.128  1.00  0.00           H  
ATOM   1387  CA  HID    88      42.486  35.252  54.314  1.00  0.00           C  
ATOM   1388  HA  HID    88      43.275  34.795  54.914  1.00  0.00           H  
ATOM   1389  CB  HID    88      43.089  35.732  52.994  1.00  0.00           C  
ATOM   1390  HB2 HID    88      42.322  35.921  52.252  1.00  0.00           H  
ATOM   1391  HB3 HID    88      43.608  36.674  53.175  1.00  0.00           H  
ATOM   1392  CG  HID    88      44.094  34.788  52.415  1.00  0.00           C  
ATOM   1393  ND1 HID    88      45.210  34.373  53.103  1.00  0.00           N  
ATOM   1394  HD1 HID    88      45.473  34.674  54.033  1.00  0.00           H  
ATOM   1395  CE1 HID    88      45.910  33.545  52.345  1.00  0.00           C  
ATOM   1396  HE1 HID    88      46.855  33.094  52.618  1.00  0.00           H  
ATOM   1397  NE2 HID    88      45.288  33.410  51.189  1.00  0.00           N  
ATOM   1398  CD2 HID    88      44.150  34.178  51.204  1.00  0.00           C  
ATOM   1399  HD2 HID    88      43.446  34.312  50.397  1.00  0.00           H  
ATOM   1400  C   HID    88      41.944  36.438  55.103  1.00  0.00           C  
ATOM   1401  O   HID    88      42.532  36.838  56.111  1.00  0.00           O  
ATOM   1402  N   ALA    89      40.856  36.959  54.595  1.00  0.00           N  
ATOM   1403  H   ALA    89      40.445  36.592  53.748  1.00  0.00           H  
ATOM   1404  CA  ALA    89      40.274  38.146  55.212  1.00  0.00           C  
ATOM   1405  HA  ALA    89      41.002  38.956  55.172  1.00  0.00           H  
ATOM   1406  CB  ALA    89      39.030  38.588  54.447  1.00  0.00           C  
ATOM   1407  HB1 ALA    89      38.553  39.406  54.980  1.00  0.00           H  
ATOM   1408  HB2 ALA    89      39.316  38.936  53.455  1.00  0.00           H  
ATOM   1409  HB3 ALA    89      38.323  37.765  54.354  1.00  0.00           H  
ATOM   1410  C   ALA    89      39.928  37.891  56.673  1.00  0.00           C  
ATOM   1411  O   ALA    89      40.218  38.719  57.540  1.00  0.00           O  
ATOM   1412  N   TYR    90      39.382  36.774  56.915  1.00  0.00           N  
ATOM   1413  H   TYR    90      39.210  36.116  56.169  1.00  0.00           H  
ATOM   1414  CA  TYR    90      38.983  36.418  58.275  1.00  0.00           C  
ATOM   1415  HA  TYR    90      38.276  37.153  58.647  1.00  0.00           H  
ATOM   1416  CB  TYR    90      38.261  35.067  58.290  1.00  0.00           C  
ATOM   1417  HB2 TYR    90      37.360  35.156  57.683  1.00  0.00           H  
ATOM   1418  HB3 TYR    90      38.894  34.310  57.827  1.00  0.00           H  
ATOM   1419  CG  TYR    90      37.862  34.604  59.673  1.00  0.00           C  
ATOM   1420  CD1 TYR    90      38.503  33.525  60.283  1.00  0.00           C  
ATOM   1421  HD1 TYR    90      39.310  33.023  59.770  1.00  0.00           H  
ATOM   1422  CE1 TYR    90      38.136  33.096  61.548  1.00  0.00           C  
ATOM   1423  HE1 TYR    90      38.666  32.303  62.043  1.00  0.00           H  
ATOM   1424  CZ  TYR    90      37.120  33.750  62.220  1.00  0.00           C  
ATOM   1425  OH  TYR    90      36.753  33.326  63.470  1.00  0.00           O  
ATOM   1426  HH  TYR    90      36.144  33.930  63.902  1.00  0.00           H  
ATOM   1427  CE2 TYR    90      36.471  34.823  61.642  1.00  0.00           C  
ATOM   1428  HE2 TYR    90      35.677  35.330  62.168  1.00  0.00           H  
ATOM   1429  CD2 TYR    90      36.846  35.245  60.361  1.00  0.00           C  
ATOM   1430  HD2 TYR    90      36.337  36.085  59.909  1.00  0.00           H  
ATOM   1431  C   TYR    90      40.192  36.370  59.204  1.00  0.00           C  
ATOM   1432  O   TYR    90      40.159  36.924  60.298  1.00  0.00           O  
ATOM   1433  N   LEU    91      41.190  35.779  58.736  1.00  0.00           N  
ATOM   1434  H   LEU    91      41.166  35.360  57.817  1.00  0.00           H  
ATOM   1435  CA  LEU    91      42.393  35.659  59.548  1.00  0.00           C  
ATOM   1436  HA  LEU    91      42.127  35.285  60.537  1.00  0.00           H  
ATOM   1437  CB  LEU    91      43.385  34.689  58.900  1.00  0.00           C  
ATOM   1438  HB2 LEU    91      43.585  35.032  57.884  1.00  0.00           H  
ATOM   1439  HB3 LEU    91      44.327  34.750  59.450  1.00  0.00           H  
ATOM   1440  CG  LEU    91      42.960  33.221  58.845  1.00  0.00           C  
ATOM   1441  HG  LEU    91      42.018  33.128  58.315  1.00  0.00           H  
ATOM   1442  CD1 LEU    91      44.008  32.393  58.111  1.00  0.00           C  
ATOM   1443 HD11 LEU    91      43.675  31.366  58.100  1.00  0.00           H  
ATOM   1444 HD12 LEU    91      44.117  32.754  57.089  1.00  0.00           H  
ATOM   1445 HD13 LEU    91      44.968  32.457  58.625  1.00  0.00           H  
ATOM   1446  CD2 LEU    91      42.730  32.676  60.251  1.00  0.00           C  
ATOM   1447 HD21 LEU    91      42.582  31.599  60.210  1.00  0.00           H  
ATOM   1448 HD22 LEU    91      43.593  32.889  60.884  1.00  0.00           H  
ATOM   1449 HD23 LEU    91      41.839  33.125  60.691  1.00  0.00           H  
ATOM   1450  C   LEU    91      43.053  37.020  59.751  1.00  0.00           C  
ATOM   1451  O   LEU    91      43.593  37.301  60.814  1.00  0.00           O  
ATOM   1452  N   PHE    92      42.981  37.864  58.783  1.00  0.00           N  
ATOM   1453  H   PHE    92      42.514  37.605  57.925  1.00  0.00           H  
ATOM   1454  CA  PHE    92      43.528  39.211  58.900  1.00  0.00           C  
ATOM   1455  HA  PHE    92      44.548  39.168  59.265  1.00  0.00           H  
ATOM   1456  CB  PHE    92      43.448  39.941  57.556  1.00  0.00           C  
ATOM   1457  HB2 PHE    92      42.451  39.832  57.134  1.00  0.00           H  
ATOM   1458  HB3 PHE    92      43.610  41.002  57.732  1.00  0.00           H  
ATOM   1459  CG  PHE    92      44.472  39.482  56.556  1.00  0.00           C  
ATOM   1460  CD1 PHE    92      45.743  39.100  56.962  1.00  0.00           C  
ATOM   1461  HD1 PHE    92      45.747  38.621  57.905  1.00  0.00           H  
ATOM   1462  CE1 PHE    92      46.694  38.674  56.040  1.00  0.00           C  
ATOM   1463  HE1 PHE    92      47.615  38.228  56.385  1.00  0.00           H  
ATOM   1464  CZ  PHE    92      46.372  38.629  54.689  1.00  0.00           C  
ATOM   1465  HZ  PHE    92      47.006  38.167  53.968  1.00  0.00           H  
ATOM   1466  CE2 PHE    92      45.107  39.008  54.267  1.00  0.00           C  
ATOM   1467  HE2 PHE    92      44.851  38.944  53.220  1.00  0.00           H  
ATOM   1468  CD2 PHE    92      44.163  39.432  55.197  1.00  0.00           C  
ATOM   1469  HD2 PHE    92      43.180  39.726  54.864  1.00  0.00           H  
ATOM   1470  C   PHE    92      42.789  40.008  59.970  1.00  0.00           C  
ATOM   1471  O   PHE    92      43.414  40.652  60.814  1.00  0.00           O  
ATOM   1472  N   VAL    93      41.462  39.842  59.970  1.00  0.00           N  
ATOM   1473  H   VAL    93      41.020  39.260  59.271  1.00  0.00           H  
ATOM   1474  CA  VAL    93      40.634  40.711  60.798  1.00  0.00           C  
ATOM   1475  HA  VAL    93      41.084  41.704  60.840  1.00  0.00           H  
ATOM   1476  CB  VAL    93      39.210  40.855  60.220  1.00  0.00           C  
ATOM   1477  HB  VAL    93      38.637  41.501  60.886  1.00  0.00           H  
ATOM   1478  CG1 VAL    93      39.249  41.516  58.837  1.00  0.00           C  
ATOM   1479 HG11 VAL    93      38.297  42.018  58.664  1.00  0.00           H  
ATOM   1480 HG12 VAL    93      40.040  42.266  58.799  1.00  0.00           H  
ATOM   1481 HG13 VAL    93      39.392  40.812  58.032  1.00  0.00           H  
ATOM   1482  CG2 VAL    93      38.522  39.494  60.142  1.00  0.00           C  
ATOM   1483 HG21 VAL    93      37.534  39.625  59.705  1.00  0.00           H  
ATOM   1484 HG22 VAL    93      39.077  38.831  59.527  1.00  0.00           H  
ATOM   1485 HG23 VAL    93      38.383  39.089  61.135  1.00  0.00           H  
ATOM   1486  C   VAL    93      40.569  40.168  62.220  1.00  0.00           C  
ATOM   1487  O   VAL    93      40.366  40.922  63.173  1.00  0.00           O  
ATOM   1488  N   THR    94      40.753  38.895  62.423  1.00  0.00           N  
ATOM   1489  H   THR    94      40.939  38.272  61.649  1.00  0.00           H  
ATOM   1490  CA  THR    94      40.548  38.330  63.751  1.00  0.00           C  
ATOM   1491  HA  THR    94      39.994  39.012  64.397  1.00  0.00           H  
ATOM   1492  CB  THR    94      39.725  37.031  63.689  1.00  0.00           C  
ATOM   1493  HB  THR    94      39.685  36.591  64.686  1.00  0.00           H  
ATOM   1494  CG2 THR    94      38.300  37.305  63.204  1.00  0.00           C  
ATOM   1495 HG21 THR    94      37.632  36.572  63.655  1.00  0.00           H  
ATOM   1496 HG22 THR    94      37.971  38.300  63.507  1.00  0.00           H  
ATOM   1497 HG23 THR    94      38.233  37.200  62.124  1.00  0.00           H  
ATOM   1498  OG1 THR    94      40.354  36.118  62.783  1.00  0.00           O  
ATOM   1499  HG1 THR    94      40.252  36.461  61.886  1.00  0.00           H  
ATOM   1500  C   THR    94      41.884  38.055  64.439  1.00  0.00           C  
ATOM   1501  O   THR    94      41.973  38.063  65.658  1.00  0.00           O  
ATOM   1502  N   ASN    95      42.913  37.753  63.689  1.00  0.00           N  
ATOM   1503  H   ASN    95      42.821  37.710  62.684  1.00  0.00           H  
ATOM   1504  CA  ASN    95      44.175  37.346  64.298  1.00  0.00           C  
ATOM   1505  HA  ASN    95      44.083  37.228  65.378  1.00  0.00           H  
ATOM   1506  CB  ASN    95      44.618  35.985  63.751  1.00  0.00           C  
ATOM   1507  HB2 ASN    95      44.673  36.003  62.665  1.00  0.00           H  
ATOM   1508  HB3 ASN    95      45.619  35.765  64.125  1.00  0.00           H  
ATOM   1509  CG  ASN    95      43.703  34.857  64.189  1.00  0.00           C  
ATOM   1510  OD1 ASN    95      42.536  35.081  64.533  1.00  0.00           O  
ATOM   1511  ND2 ASN    95      44.226  33.637  64.189  1.00  0.00           N  
ATOM   1512 HD21 ASN    95      43.656  32.853  64.467  1.00  0.00           H  
ATOM   1513 HD22 ASN    95      45.181  33.497  63.894  1.00  0.00           H  
ATOM   1514  C   ASN    95      45.267  38.387  64.080  1.00  0.00           C  
ATOM   1515  O   ASN    95      46.413  38.189  64.486  1.00  0.00           O  
ATOM   1516  N   ASN    96      44.929  39.492  63.454  1.00  0.00           N  
ATOM   1517  H   ASN    96      43.980  39.636  63.141  1.00  0.00           H  
ATOM   1518  CA  ASN    96      45.945  40.473  63.080  1.00  0.00           C  
ATOM   1519  HA  ASN    96      45.476  41.170  62.385  1.00  0.00           H  
ATOM   1520  CB  ASN    96      46.434  41.230  64.314  1.00  0.00           C  
ATOM   1521  HB2 ASN    96      45.580  41.452  64.955  1.00  0.00           H  
ATOM   1522  HB3 ASN    96      47.125  40.615  64.893  1.00  0.00           H  
ATOM   1523  CG  ASN    96      47.089  42.555  63.970  1.00  0.00           C  
ATOM   1524  OD1 ASN    96      46.762  43.172  62.954  1.00  0.00           O  
ATOM   1525  ND2 ASN    96      48.018  42.996  64.798  1.00  0.00           N  
ATOM   1526 HD21 ASN    96      48.475  43.874  64.610  1.00  0.00           H  
ATOM   1527 HD22 ASN    96      48.277  42.443  65.601  1.00  0.00           H  
ATOM   1528  C   ASN    96      47.120  39.816  62.361  1.00  0.00           C  
ATOM   1529  O   ASN    96      48.276  40.180  62.595  1.00  0.00           O  
ATOM   1530  N   ASP    97      46.845  38.701  61.658  1.00  0.00           N  
ATOM   1531  H   ASP    97      45.886  38.395  61.576  1.00  0.00           H  
ATOM   1532  CA  ASP    97      47.839  37.996  60.861  1.00  0.00           C  
ATOM   1533  HA  ASP    97      48.704  37.801  61.496  1.00  0.00           H  
ATOM   1534  CB  ASP    97      47.292  36.646  60.392  1.00  0.00           C  
ATOM   1535  HB2 ASP    97      46.761  36.177  61.222  1.00  0.00           H  
ATOM   1536  HB3 ASP    97      46.576  36.798  59.582  1.00  0.00           H  
ATOM   1537  CG  ASP    97      48.382  35.687  59.939  1.00  0.00           C  
ATOM   1538  OD1 ASP    97      49.526  36.130  59.720  1.00  0.00           O  
ATOM   1539  OD2 ASP    97      48.087  34.479  59.798  1.00  0.00           O  
ATOM   1540  C   ASP    97      48.268  38.832  59.658  1.00  0.00           C  
ATOM   1541  O   ASP    97      47.423  39.350  58.915  1.00  0.00           O  
ATOM   1542  N   LYS    98      49.530  39.373  59.704  1.00  0.00           N  
ATOM   1543  H   LYS    98      50.171  39.052  60.415  1.00  0.00           H  
ATOM   1544  CA  LYS    98      50.042  40.242  58.650  1.00  0.00           C  
ATOM   1545  HA  LYS    98      49.224  40.814  58.211  1.00  0.00           H  
ATOM   1546  CB  LYS    98      51.057  41.234  59.220  1.00  0.00           C  
ATOM   1547  HB2 LYS    98      51.864  40.681  59.706  1.00  0.00           H  
ATOM   1548  HB3 LYS    98      51.488  41.803  58.395  1.00  0.00           H  
ATOM   1549  CG  LYS    98      50.464  42.227  60.204  1.00  0.00           C  
ATOM   1550  HG2 LYS    98      49.630  42.745  59.728  1.00  0.00           H  
ATOM   1551  HG3 LYS    98      50.090  41.691  61.077  1.00  0.00           H  
ATOM   1552  CD  LYS    98      51.495  43.250  60.658  1.00  0.00           C  
ATOM   1553  HD2 LYS    98      52.344  42.726  61.100  1.00  0.00           H  
ATOM   1554  HD3 LYS    98      51.842  43.812  59.790  1.00  0.00           H  
ATOM   1555  CE  LYS    98      50.917  44.219  61.689  1.00  0.00           C  
ATOM   1556  HE2 LYS    98      50.046  44.725  61.271  1.00  0.00           H  
ATOM   1557  HE3 LYS    98      50.597  43.638  62.556  1.00  0.00           H  
ATOM   1558  NZ  LYS    98      51.925  45.227  62.126  1.00  0.00           N  
ATOM   1559  HZ1 LYS    98      52.827  44.782  62.226  1.00  0.00           H  
ATOM   1560  HZ2 LYS    98      51.993  45.962  61.435  1.00  0.00           H  
ATOM   1561  HZ3 LYS    98      51.651  45.626  63.013  1.00  0.00           H  
ATOM   1562  C   LYS    98      50.678  39.426  57.533  1.00  0.00           C  
ATOM   1563  O   LYS    98      51.241  39.988  56.587  1.00  0.00           O  
ATOM   1564  N   ASP    99      50.710  38.063  57.822  1.00  0.00           N  
ATOM   1565  H   ASP    99      50.268  37.639  58.627  1.00  0.00           H  
ATOM   1566  CA  ASP    99      51.339  37.246  56.790  1.00  0.00           C  
ATOM   1567  HA  ASP    99      52.258  37.737  56.465  1.00  0.00           H  
ATOM   1568  CB  ASP    99      51.737  35.881  57.353  1.00  0.00           C  
ATOM   1569  HB2 ASP    99      52.243  36.035  58.308  1.00  0.00           H  
ATOM   1570  HB3 ASP    99      50.852  35.272  57.537  1.00  0.00           H  
ATOM   1571  CG  ASP    99      52.686  35.121  56.447  1.00  0.00           C  
ATOM   1572  OD1 ASP    99      53.014  35.620  55.353  1.00  0.00           O  
ATOM   1573  OD2 ASP    99      53.116  34.012  56.837  1.00  0.00           O  
ATOM   1574  C   ASP    99      50.409  37.067  55.595  1.00  0.00           C  
ATOM   1575  O   ASP    99      49.417  36.341  55.673  1.00  0.00           O  
ATOM   1576  N   ARG   100      50.620  37.861  54.548  1.00  0.00           N  
ATOM   1577  H   ARG   100      51.437  38.451  54.615  1.00  0.00           H  
ATOM   1578  CA  ARG   100      49.835  38.049  53.337  1.00  0.00           C  
ATOM   1579  HA  ARG   100      48.826  38.251  53.618  1.00  0.00           H  
ATOM   1580  CB  ARG   100      50.343  39.256  52.540  1.00  0.00           C  
ATOM   1581  HB2 ARG   100      51.402  39.123  52.313  1.00  0.00           H  
ATOM   1582  HB3 ARG   100      49.796  39.293  51.596  1.00  0.00           H  
ATOM   1583  CG  ARG   100      50.147  40.586  53.251  1.00  0.00           C  
ATOM   1584  HG2 ARG   100      49.096  40.701  53.522  1.00  0.00           H  
ATOM   1585  HG3 ARG   100      50.747  40.598  54.158  1.00  0.00           H  
ATOM   1586  CD  ARG   100      50.565  41.758  52.384  1.00  0.00           C  
ATOM   1587  HD2 ARG   100      51.599  41.608  52.070  1.00  0.00           H  
ATOM   1588  HD3 ARG   100      49.928  41.786  51.498  1.00  0.00           H  
ATOM   1589  NE  ARG   100      50.464  43.027  53.095  1.00  0.00           N  
ATOM   1590  HE  ARG   100      50.166  42.985  54.058  1.00  0.00           H  
ATOM   1591  CZ  ARG   100      50.725  44.219  52.572  1.00  0.00           C  
ATOM   1592  NH1 ARG   100      51.108  44.328  51.302  1.00  0.00           N  
ATOM   1593 HH11 ARG   100      51.189  43.495  50.736  1.00  0.00           H  
ATOM   1594 HH12 ARG   100      51.300  45.236  50.906  1.00  0.00           H  
ATOM   1595  NH2 ARG   100      50.600  45.313  53.314  1.00  0.00           N  
ATOM   1596 HH21 ARG   100      50.792  46.221  52.918  1.00  0.00           H  
ATOM   1597 HH22 ARG   100      50.271  45.243  54.265  1.00  0.00           H  
ATOM   1598  C   ARG   100      49.870  36.798  52.462  1.00  0.00           C  
ATOM   1599  O   ARG   100      48.917  36.515  51.736  1.00  0.00           O  
ATOM   1600  N   GLU   101      50.932  35.925  52.689  1.00  0.00           N  
ATOM   1601  H   GLU   101      51.652  36.149  53.363  1.00  0.00           H  
ATOM   1602  CA  GLU   101      51.100  34.748  51.845  1.00  0.00           C  
ATOM   1603  HA  GLU   101      50.336  34.719  51.069  1.00  0.00           H  
ATOM   1604  CB  GLU   101      52.468  34.778  51.146  1.00  0.00           C  
ATOM   1605  HB2 GLU   101      53.253  34.885  51.897  1.00  0.00           H  
ATOM   1606  HB3 GLU   101      52.611  33.828  50.630  1.00  0.00           H  
ATOM   1607  CG  GLU   101      52.600  35.883  50.111  1.00  0.00           C  
ATOM   1608  HG2 GLU   101      51.773  35.804  49.403  1.00  0.00           H  
ATOM   1609  HG3 GLU   101      52.531  36.852  50.609  1.00  0.00           H  
ATOM   1610  CD  GLU   101      53.905  35.823  49.337  1.00  0.00           C  
ATOM   1611  OE1 GLU   101      54.116  36.665  48.435  1.00  0.00           O  
ATOM   1612  OE2 GLU   101      54.725  34.927  49.634  1.00  0.00           O  
ATOM   1613  C   GLU   101      50.956  33.461  52.650  1.00  0.00           C  
ATOM   1614  O   GLU   101      51.042  32.363  52.103  1.00  0.00           O  
ATOM   1615  N   GLY   102      50.671  33.582  54.009  1.00  0.00           N  
ATOM   1616  H   GLY   102      50.622  34.462  54.504  1.00  0.00           H  
ATOM   1617  CA  GLY   102      50.839  32.307  54.681  1.00  0.00           C  
ATOM   1618  HA2 GLY   102      51.634  31.697  54.248  1.00  0.00           H  
ATOM   1619  HA3 GLY   102      51.169  32.533  55.695  1.00  0.00           H  
ATOM   1620  C   GLY   102      49.546  31.523  54.814  1.00  0.00           C  
ATOM   1621  O   GLY   102      48.460  32.102  54.790  1.00  0.00           O  
ATOM   1622  N   HID   103      49.511  30.492  53.994  1.00  0.00           N  
ATOM   1623  H   HID   103      50.370  30.237  53.529  1.00  0.00           H  
ATOM   1624  CA  HID   103      48.550  29.418  54.220  1.00  0.00           C  
ATOM   1625  HA  HID   103      47.578  29.847  54.462  1.00  0.00           H  
ATOM   1626  CB  HID   103      48.378  28.574  52.954  1.00  0.00           C  
ATOM   1627  HB2 HID   103      49.324  28.092  52.701  1.00  0.00           H  
ATOM   1628  HB3 HID   103      47.641  27.805  53.172  1.00  0.00           H  
ATOM   1629  CG  HID   103      47.905  29.359  51.775  1.00  0.00           C  
ATOM   1630  ND1 HID   103      48.768  29.895  50.841  1.00  0.00           N  
ATOM   1631  HD1 HID   103      49.779  29.858  50.885  1.00  0.00           H  
ATOM   1632  CE1 HID   103      48.069  30.531  49.915  1.00  0.00           C  
ATOM   1633  HE1 HID   103      48.483  31.023  49.046  1.00  0.00           H  
ATOM   1634  NE2 HID   103      46.786  30.426  50.212  1.00  0.00           N  
ATOM   1635  CD2 HID   103      46.657  29.699  51.372  1.00  0.00           C  
ATOM   1636  HD2 HID   103      45.828  29.650  51.995  1.00  0.00           H  
ATOM   1637  C   HID   103      48.979  28.531  55.384  1.00  0.00           C  
ATOM   1638  O   HID   103      49.186  27.328  55.212  1.00  0.00           O  
ATOM   1639  N   GLY   104      49.198  29.258  56.595  1.00  0.00           N  
ATOM   1640  H   GLY   104      49.037  30.254  56.639  1.00  0.00           H  
ATOM   1641  CA  GLY   104      49.616  28.551  57.798  1.00  0.00           C  
ATOM   1642  HA2 GLY   104      50.501  27.959  57.560  1.00  0.00           H  
ATOM   1643  HA3 GLY   104      49.886  29.291  58.552  1.00  0.00           H  
ATOM   1644  C   GLY   104      48.538  27.641  58.361  1.00  0.00           C  
ATOM   1645  O   GLY   104      47.491  27.453  57.736  1.00  0.00           O  
ATOM   1646  N   PRO   105      48.772  27.000  59.454  1.00  0.00           N  
ATOM   1647  CD  PRO   105      50.155  27.086  60.220  1.00  0.00           C  
ATOM   1648  HD2 PRO   105      50.221  28.024  60.773  1.00  0.00           H  
ATOM   1649  HD3 PRO   105      51.012  26.939  59.562  1.00  0.00           H  
ATOM   1650  CG  PRO   105      49.995  25.922  61.158  1.00  0.00           C  
ATOM   1651  HG2 PRO   105      50.519  26.104  62.097  1.00  0.00           H  
ATOM   1652  HG3 PRO   105      50.415  25.036  60.680  1.00  0.00           H  
ATOM   1653  CB  PRO   105      48.538  25.695  61.392  1.00  0.00           C  
ATOM   1654  HB2 PRO   105      48.192  26.393  62.156  1.00  0.00           H  
ATOM   1655  HB3 PRO   105      48.335  24.670  61.705  1.00  0.00           H  
ATOM   1656  CA  PRO   105      47.872  26.008  60.048  1.00  0.00           C  
ATOM   1657  HA  PRO   105      47.852  25.112  59.427  1.00  0.00           H  
ATOM   1658  C   PRO   105      46.458  26.547  60.251  1.00  0.00           C  
ATOM   1659  O   PRO   105      45.482  25.820  60.064  1.00  0.00           O  
ATOM   1660  N   GLU   106      46.387  27.875  60.548  1.00  0.00           N  
ATOM   1661  H   GLU   106      47.207  28.445  60.693  1.00  0.00           H  
ATOM   1662  CA  GLU   106      45.052  28.418  60.767  1.00  0.00           C  
ATOM   1663  HA  GLU   106      44.504  27.757  61.441  1.00  0.00           H  
ATOM   1664  CB  GLU   106      45.137  29.797  61.439  1.00  0.00           C  
ATOM   1665  HB2 GLU   106      45.825  30.438  60.885  1.00  0.00           H  
ATOM   1666  HB3 GLU   106      44.149  30.255  61.399  1.00  0.00           H  
ATOM   1667  CG  GLU   106      45.557  29.750  62.892  1.00  0.00           C  
ATOM   1668  HG2 GLU   106      46.593  29.412  62.950  1.00  0.00           H  
ATOM   1669  HG3 GLU   106      45.513  30.764  63.293  1.00  0.00           H  
ATOM   1670  CD  GLU   106      44.682  28.840  63.736  1.00  0.00           C  
ATOM   1671  OE1 GLU   106      45.224  27.941  64.423  1.00  0.00           O  
ATOM   1672  OE2 GLU   106      43.445  29.023  63.720  1.00  0.00           O  
ATOM   1673  C   GLU   106      44.264  28.512  59.470  1.00  0.00           C  
ATOM   1674  O   GLU   106      43.067  28.219  59.439  1.00  0.00           O  
ATOM   1675  N   PHE   107      44.947  28.930  58.462  1.00  0.00           N  
ATOM   1676  H   PHE   107      45.927  29.157  58.549  1.00  0.00           H  
ATOM   1677  CA  PHE   107      44.304  28.926  57.150  1.00  0.00           C  
ATOM   1678  HA  PHE   107      43.427  29.569  57.167  1.00  0.00           H  
ATOM   1679  CB  PHE   107      45.264  29.441  56.080  1.00  0.00           C  
ATOM   1680  HB2 PHE   107      45.636  30.420  56.384  1.00  0.00           H  
ATOM   1681  HB3 PHE   107      46.123  28.776  56.012  1.00  0.00           H  
ATOM   1682  CG  PHE   107      44.643  29.559  54.712  1.00  0.00           C  
ATOM   1683  CD1 PHE   107      44.581  28.457  53.869  1.00  0.00           C  
ATOM   1684  HD1 PHE   107      44.981  27.506  54.191  1.00  0.00           H  
ATOM   1685  CE1 PHE   107      44.007  28.559  52.603  1.00  0.00           C  
ATOM   1686  HE1 PHE   107      43.932  27.685  51.971  1.00  0.00           H  
ATOM   1687  CZ  PHE   107      43.490  29.773  52.173  1.00  0.00           C  
ATOM   1688  HZ  PHE   107      42.945  29.832  51.255  1.00  0.00           H  
ATOM   1689  CE2 PHE   107      43.546  30.879  53.009  1.00  0.00           C  
ATOM   1690  HE2 PHE   107      43.109  31.817  52.698  1.00  0.00           H  
ATOM   1691  CD2 PHE   107      44.121  30.766  54.275  1.00  0.00           C  
ATOM   1692  HD2 PHE   107      44.169  31.635  54.915  1.00  0.00           H  
ATOM   1693  C   PHE   107      43.822  27.523  56.790  1.00  0.00           C  
ATOM   1694  O   PHE   107      42.664  27.336  56.415  1.00  0.00           O  
ATOM   1695  N   CYS   108      44.681  26.578  56.915  1.00  0.00           N  
ATOM   1696  H   CYS   108      45.616  26.792  57.233  1.00  0.00           H  
ATOM   1697  CA  CYS   108      44.380  25.203  56.533  1.00  0.00           C  
ATOM   1698  HA  CYS   108      44.090  25.181  55.482  1.00  0.00           H  
ATOM   1699  CB  CYS   108      45.614  24.313  56.704  1.00  0.00           C  
ATOM   1700  HB2 CYS   108      46.015  24.428  57.712  1.00  0.00           H  
ATOM   1701  HB3 CYS   108      45.306  23.274  56.579  1.00  0.00           H  
ATOM   1702  SG  CYS   108      46.921  24.641  55.501  1.00  0.00           S  
ATOM   1703  HG  CYS   108      47.300  25.851  56.010  1.00  0.00           H  
ATOM   1704  C   CYS   108      43.226  24.648  57.361  1.00  0.00           C  
ATOM   1705  O   CYS   108      42.401  23.883  56.853  1.00  0.00           O  
ATOM   1706  N   LYS   109      43.194  25.039  58.587  1.00  0.00           N  
ATOM   1707  H   LYS   109      43.897  25.668  58.951  1.00  0.00           H  
ATOM   1708  CA  LYS   109      42.100  24.609  59.454  1.00  0.00           C  
ATOM   1709  HA  LYS   109      42.101  23.519  59.499  1.00  0.00           H  
ATOM   1710  CB  LYS   109      42.301  25.148  60.876  1.00  0.00           C  
ATOM   1711  HB2 LYS   109      43.255  24.777  61.253  1.00  0.00           H  
ATOM   1712  HB3 LYS   109      42.348  26.236  60.850  1.00  0.00           H  
ATOM   1713  CG  LYS   109      41.210  24.734  61.845  1.00  0.00           C  
ATOM   1714  HG2 LYS   109      40.248  25.105  61.491  1.00  0.00           H  
ATOM   1715  HG3 LYS   109      41.168  23.645  61.898  1.00  0.00           H  
ATOM   1716  CD  LYS   109      41.456  25.305  63.236  1.00  0.00           C  
ATOM   1717  HD2 LYS   109      42.353  24.850  63.658  1.00  0.00           H  
ATOM   1718  HD3 LYS   109      41.614  26.383  63.158  1.00  0.00           H  
ATOM   1719  CE  LYS   109      40.276  25.055  64.158  1.00  0.00           C  
ATOM   1720  HE2 LYS   109      39.390  25.522  63.727  1.00  0.00           H  
ATOM   1721  HE3 LYS   109      40.105  23.980  64.231  1.00  0.00           H  
ATOM   1722  NZ  LYS   109      40.514  25.617  65.533  1.00  0.00           N  
ATOM   1723  HZ1 LYS   109      41.299  25.147  65.962  1.00  0.00           H  
ATOM   1724  HZ2 LYS   109      40.725  26.604  65.461  1.00  0.00           H  
ATOM   1725  HZ3 LYS   109      39.694  25.489  66.108  1.00  0.00           H  
ATOM   1726  C   LYS   109      40.753  25.070  58.908  1.00  0.00           C  
ATOM   1727  O   LYS   109      39.823  24.273  58.775  1.00  0.00           O  
ATOM   1728  N   HIE   110      40.596  26.297  58.572  1.00  0.00           N  
ATOM   1729  H   HIE   110      41.364  26.942  58.706  1.00  0.00           H  
ATOM   1730  CA  HIE   110      39.346  26.820  58.033  1.00  0.00           C  
ATOM   1731  HA  HIE   110      38.524  26.512  58.679  1.00  0.00           H  
ATOM   1732  CB  HIE   110      39.378  28.352  57.986  1.00  0.00           C  
ATOM   1733  HB2 HIE   110      40.317  28.686  57.543  1.00  0.00           H  
ATOM   1734  HB3 HIE   110      38.565  28.701  57.348  1.00  0.00           H  
ATOM   1735  CG  HIE   110      39.202  28.996  59.322  1.00  0.00           C  
ATOM   1736  ND1 HIE   110      38.030  28.910  60.048  1.00  0.00           N  
ATOM   1737  CE1 HIE   110      38.167  29.574  61.173  1.00  0.00           C  
ATOM   1738  HE1 HIE   110      37.412  29.684  61.938  1.00  0.00           H  
ATOM   1739  NE2 HIE   110      39.386  30.082  61.220  1.00  0.00           N  
ATOM   1740  HE2 HIE   110      39.765  30.637  61.976  1.00  0.00           H  
ATOM   1741  CD2 HIE   110      40.054  29.738  60.080  1.00  0.00           C  
ATOM   1742  HD2 HIE   110      41.069  29.999  59.825  1.00  0.00           H  
ATOM   1743  C   HIE   110      39.065  26.266  56.642  1.00  0.00           C  
ATOM   1744  O   HIE   110      37.917  25.984  56.298  1.00  0.00           O  
ATOM   1745  N   MET   111      40.137  26.164  55.892  1.00  0.00           N  
ATOM   1746  H   MET   111      41.046  26.435  56.237  1.00  0.00           H  
ATOM   1747  CA  MET   111      40.007  25.539  54.580  1.00  0.00           C  
ATOM   1748  HA  MET   111      39.354  26.154  53.959  1.00  0.00           H  
ATOM   1749  CB  MET   111      41.366  25.445  53.884  1.00  0.00           C  
ATOM   1750  HB2 MET   111      41.772  26.451  53.770  1.00  0.00           H  
ATOM   1751  HB3 MET   111      42.038  24.893  54.528  1.00  0.00           H  
ATOM   1752  CG  MET   111      41.313  24.797  52.509  1.00  0.00           C  
ATOM   1753  HG2 MET   111      40.810  23.832  52.559  1.00  0.00           H  
ATOM   1754  HG3 MET   111      40.756  25.453  51.850  1.00  0.00           H  
ATOM   1755  SD  MET   111      42.982  24.531  51.798  1.00  0.00           S  
ATOM   1756  CE  MET   111      43.606  23.242  52.915  1.00  0.00           C  
ATOM   1757  HE1 MET   111      44.696  23.274  52.923  1.00  0.00           H  
ATOM   1758  HE2 MET   111      43.243  23.367  53.931  1.00  0.00           H  
ATOM   1759  HE3 MET   111      43.285  22.270  52.542  1.00  0.00           H  
ATOM   1760  C   MET   111      39.386  24.148  54.697  1.00  0.00           C  
ATOM   1761  O   MET   111      38.405  23.844  54.009  1.00  0.00           O  
ATOM   1762  N   HIE   112      39.913  23.313  55.509  1.00  0.00           N  
ATOM   1763  H   HIE   112      40.723  23.588  56.043  1.00  0.00           H  
ATOM   1764  CA  HIE   112      39.417  21.953  55.673  1.00  0.00           C  
ATOM   1765  HA  HIE   112      39.359  21.492  54.686  1.00  0.00           H  
ATOM   1766  CB  HIE   112      40.405  21.131  56.510  1.00  0.00           C  
ATOM   1767  HB2 HIE   112      40.641  21.668  57.430  1.00  0.00           H  
ATOM   1768  HB3 HIE   112      39.922  20.194  56.788  1.00  0.00           H  
ATOM   1769  CG  HIE   112      41.666  20.785  55.787  1.00  0.00           C  
ATOM   1770  ND1 HIE   112      42.913  21.020  56.318  1.00  0.00           N  
ATOM   1771  CE1 HIE   112      43.839  20.625  55.460  1.00  0.00           C  
ATOM   1772  HE1 HIE   112      44.907  20.683  55.613  1.00  0.00           H  
ATOM   1773  NE2 HIE   112      43.235  20.139  54.392  1.00  0.00           N  
ATOM   1774  HE2 HIE   112      43.703  19.767  53.577  1.00  0.00           H  
ATOM   1775  CD2 HIE   112      41.872  20.225  54.573  1.00  0.00           C  
ATOM   1776  HD2 HIE   112      41.110  19.900  53.886  1.00  0.00           H  
ATOM   1777  C   HIE   112      38.007  21.945  56.251  1.00  0.00           C  
ATOM   1778  O   HIE   112      37.171  21.133  55.845  1.00  0.00           O  
ATOM   1779  N   ARG   113      37.796  22.844  57.197  1.00  0.00           N  
ATOM   1780  H   ARG   113      38.531  23.471  57.497  1.00  0.00           H  
ATOM   1781  CA  ARG   113      36.460  22.953  57.783  1.00  0.00           C  
ATOM   1782  HA  ARG   113      36.206  22.000  58.251  1.00  0.00           H  
ATOM   1783  CB  ARG   113      36.425  24.039  58.853  1.00  0.00           C  
ATOM   1784  HB2 ARG   113      37.134  23.765  59.636  1.00  0.00           H  
ATOM   1785  HB3 ARG   113      36.757  24.978  58.413  1.00  0.00           H  
ATOM   1786  CG  ARG   113      35.054  24.250  59.486  1.00  0.00           C  
ATOM   1787  HG2 ARG   113      34.345  24.605  58.738  1.00  0.00           H  
ATOM   1788  HG3 ARG   113      34.697  23.296  59.875  1.00  0.00           H  
ATOM   1789  CD  ARG   113      35.100  25.242  60.626  1.00  0.00           C  
ATOM   1790  HD2 ARG   113      34.128  25.266  61.120  1.00  0.00           H  
ATOM   1791  HD3 ARG   113      35.829  24.897  61.360  1.00  0.00           H  
ATOM   1792  NE  ARG   113      35.491  26.570  60.173  1.00  0.00           N  
ATOM   1793  HE  ARG   113      36.480  26.757  60.079  1.00  0.00           H  
ATOM   1794  CZ  ARG   113      34.639  27.555  59.892  1.00  0.00           C  
ATOM   1795  NH1 ARG   113      33.327  27.375  60.017  1.00  0.00           N  
ATOM   1796 HH11 ARG   113      32.694  28.141  59.834  1.00  0.00           H  
ATOM   1797 HH12 ARG   113      32.956  26.489  60.322  1.00  0.00           H  
ATOM   1798  NH2 ARG   113      35.100  28.730  59.486  1.00  0.00           N  
ATOM   1799 HH21 ARG   113      36.094  28.878  59.389  1.00  0.00           H  
ATOM   1800 HH22 ARG   113      34.452  29.479  59.278  1.00  0.00           H  
ATOM   1801  C   ARG   113      35.413  23.242  56.704  1.00  0.00           C  
ATOM   1802  O   ARG   113      34.405  22.539  56.603  1.00  0.00           O  
ATOM   1803  N   ILE   114      35.624  24.164  55.900  1.00  0.00           N  
ATOM   1804  H   ILE   114      36.485  24.687  55.973  1.00  0.00           H  
ATOM   1805  CA  ILE   114      34.663  24.578  54.876  1.00  0.00           C  
ATOM   1806  HA  ILE   114      33.680  24.689  55.338  1.00  0.00           H  
ATOM   1807  CB  ILE   114      35.054  25.930  54.251  1.00  0.00           C  
ATOM   1808  HB  ILE   114      36.097  25.870  53.934  1.00  0.00           H  
ATOM   1809  CG2 ILE   114      34.202  26.219  53.009  1.00  0.00           C  
ATOM   1810 HG21 ILE   114      34.416  27.221  52.647  1.00  0.00           H  
ATOM   1811 HG22 ILE   114      34.434  25.524  52.201  1.00  0.00           H  
ATOM   1812 HG23 ILE   114      33.142  26.155  53.257  1.00  0.00           H  
ATOM   1813  CG1 ILE   114      34.921  27.063  55.275  1.00  0.00           C  
ATOM   1814 HG12 ILE   114      33.870  27.204  55.534  1.00  0.00           H  
ATOM   1815 HG13 ILE   114      35.443  26.781  56.188  1.00  0.00           H  
ATOM   1816  CD1 ILE   114      35.507  28.391  54.814  1.00  0.00           C  
ATOM   1817 HD11 ILE   114      35.720  29.013  55.684  1.00  0.00           H  
ATOM   1818 HD12 ILE   114      36.432  28.225  54.263  1.00  0.00           H  
ATOM   1819 HD13 ILE   114      34.792  28.916  54.181  1.00  0.00           H  
ATOM   1820  C   ILE   114      34.554  23.500  53.806  1.00  0.00           C  
ATOM   1821  O   ILE   114      33.452  23.187  53.345  1.00  0.00           O  
ATOM   1822  N   ASN   115      35.647  22.953  53.384  1.00  0.00           N  
ATOM   1823  H   ASN   115      36.543  23.243  53.750  1.00  0.00           H  
ATOM   1824  CA  ASN   115      35.600  21.867  52.415  1.00  0.00           C  
ATOM   1825  HA  ASN   115      35.128  22.230  51.500  1.00  0.00           H  
ATOM   1826  CB  ASN   115      37.018  21.375  52.087  1.00  0.00           C  
ATOM   1827  HB2 ASN   115      37.598  21.272  53.005  1.00  0.00           H  
ATOM   1828  HB3 ASN   115      36.954  20.392  51.619  1.00  0.00           H  
ATOM   1829  CG  ASN   115      37.737  22.289  51.115  1.00  0.00           C  
ATOM   1830  OD1 ASN   115      37.124  23.141  50.474  1.00  0.00           O  
ATOM   1831  ND2 ASN   115      39.046  22.109  50.994  1.00  0.00           N  
ATOM   1832 HD21 ASN   115      39.593  22.726  50.404  1.00  0.00           H  
ATOM   1833 HD22 ASN   115      39.521  21.383  51.507  1.00  0.00           H  
ATOM   1834  C   ASN   115      34.749  20.703  52.908  1.00  0.00           C  
ATOM   1835  O   ASN   115      33.960  20.141  52.150  1.00  0.00           O  
ATOM   1836  N   SER   116      34.889  20.367  54.204  1.00  0.00           N  
ATOM   1837  H   SER   116      35.533  20.875  54.794  1.00  0.00           H  
ATOM   1838  CA  SER   116      34.147  19.250  54.783  1.00  0.00           C  
ATOM   1839  HA  SER   116      34.272  18.375  54.143  1.00  0.00           H  
ATOM   1840  CB  SER   116      34.686  18.906  56.173  1.00  0.00           C  
ATOM   1841  HB2 SER   116      34.670  19.791  56.811  1.00  0.00           H  
ATOM   1842  HB3 SER   116      34.049  18.141  56.618  1.00  0.00           H  
ATOM   1843  OG  SER   116      36.014  18.406  56.095  1.00  0.00           O  
ATOM   1844  HG  SER   116      36.228  18.255  55.171  1.00  0.00           H  
ATOM   1845  C   SER   116      32.655  19.563  54.869  1.00  0.00           C  
ATOM   1846  O   SER   116      31.819  18.687  54.611  1.00  0.00           O  
ATOM   1847  N   LEU   117      32.272  20.734  55.048  1.00  0.00           N  
ATOM   1848  H   LEU   117      32.973  21.451  55.176  1.00  0.00           H  
ATOM   1849  CA  LEU   117      30.882  21.133  55.236  1.00  0.00           C  
ATOM   1850  HA  LEU   117      30.355  20.361  55.797  1.00  0.00           H  
ATOM   1851  CB  LEU   117      30.804  22.453  56.009  1.00  0.00           C  
ATOM   1852  HB2 LEU   117      31.478  23.163  55.527  1.00  0.00           H  
ATOM   1853  HB3 LEU   117      29.794  22.855  55.911  1.00  0.00           H  
ATOM   1854  CG  LEU   117      31.147  22.391  57.494  1.00  0.00           C  
ATOM   1855  HG  LEU   117      32.126  21.931  57.616  1.00  0.00           H  
ATOM   1856  CD1 LEU   117      31.218  23.797  58.087  1.00  0.00           C  
ATOM   1857 HD11 LEU   117      31.505  23.740  59.137  1.00  0.00           H  
ATOM   1858 HD12 LEU   117      31.964  24.385  57.551  1.00  0.00           H  
ATOM   1859 HD13 LEU   117      30.246  24.286  58.006  1.00  0.00           H  
ATOM   1860  CD2 LEU   117      30.132  21.539  58.244  1.00  0.00           C  
ATOM   1861 HD21 LEU   117      30.282  21.644  59.319  1.00  0.00           H  
ATOM   1862 HD22 LEU   117      29.116  21.851  57.997  1.00  0.00           H  
ATOM   1863 HD23 LEU   117      30.263  20.488  57.987  1.00  0.00           H  
ATOM   1864  C   LEU   117      30.178  21.273  53.892  1.00  0.00           C  
ATOM   1865  O   LEU   117      28.975  21.039  53.790  1.00  0.00           O  
ATOM   1866  N   THR   118      30.936  21.609  52.853  1.00  0.00           N  
ATOM   1867  H   THR   118      31.930  21.760  52.957  1.00  0.00           H  
ATOM   1868  CA  THR   118      30.257  22.070  51.650  1.00  0.00           C  
ATOM   1869  HA  THR   118      29.175  22.096  51.774  1.00  0.00           H  
ATOM   1870  CB  THR   118      30.686  23.500  51.283  1.00  0.00           C  
ATOM   1871  HB  THR   118      30.084  23.852  50.444  1.00  0.00           H  
ATOM   1872  CG2 THR   118      30.499  24.453  52.462  1.00  0.00           C  
ATOM   1873 HG21 THR   118      30.928  25.421  52.211  1.00  0.00           H  
ATOM   1874 HG22 THR   118      29.437  24.552  52.685  1.00  0.00           H  
ATOM   1875 HG23 THR   118      31.013  24.104  53.354  1.00  0.00           H  
ATOM   1876  OG1 THR   118      32.069  23.508  50.900  1.00  0.00           O  
ATOM   1877  HG1 THR   118      32.601  23.363  51.693  1.00  0.00           H  
ATOM   1878  C   THR   118      30.546  21.141  50.474  1.00  0.00           C  
ATOM   1879  O   THR   118      29.843  21.164  49.462  1.00  0.00           O  
ATOM   1880  N   GLY   119      31.600  20.375  50.548  1.00  0.00           N  
ATOM   1881  H   GLY   119      32.170  20.369  51.381  1.00  0.00           H  
ATOM   1882  CA  GLY   119      32.038  19.578  49.408  1.00  0.00           C  
ATOM   1883  HA2 GLY   119      32.636  18.748  49.784  1.00  0.00           H  
ATOM   1884  HA3 GLY   119      31.179  19.159  48.882  1.00  0.00           H  
ATOM   1885  C   GLY   119      32.889  20.367  48.427  1.00  0.00           C  
ATOM   1886  O   GLY   119      33.218  19.875  47.347  1.00  0.00           O  
ATOM   1887  N   ALA   120      33.155  21.633  48.751  1.00  0.00           N  
ATOM   1888  H   ALA   120      32.815  22.024  49.618  1.00  0.00           H  
ATOM   1889  CA  ALA   120      34.054  22.430  47.923  1.00  0.00           C  
ATOM   1890  HA  ALA   120      33.713  22.381  46.888  1.00  0.00           H  
ATOM   1891  CB  ALA   120      34.022  23.891  48.365  1.00  0.00           C  
ATOM   1892  HB1 ALA   120      34.630  24.498  47.698  1.00  0.00           H  
ATOM   1893  HB2 ALA   120      32.997  24.263  48.332  1.00  0.00           H  
ATOM   1894  HB3 ALA   120      34.409  23.983  49.381  1.00  0.00           H  
ATOM   1895  C   ALA   120      35.483  21.891  47.990  1.00  0.00           C  
ATOM   1896  O   ALA   120      35.772  20.984  48.775  1.00  0.00           O  
ATOM   1897  N   ASN   121      36.346  22.406  47.119  1.00  0.00           N  
ATOM   1898  H   ASN   121      36.026  23.100  46.456  1.00  0.00           H  
ATOM   1899  CA  ASN   121      37.761  22.055  47.089  1.00  0.00           C  
ATOM   1900  HA  ASN   121      37.999  21.468  47.977  1.00  0.00           H  
ATOM   1901  CB  ASN   121      38.077  21.195  45.861  1.00  0.00           C  
ATOM   1902  HB2 ASN   121      37.365  20.370  45.815  1.00  0.00           H  
ATOM   1903  HB3 ASN   121      37.949  21.788  44.953  1.00  0.00           H  
ATOM   1904  CG  ASN   121      39.471  20.602  45.904  1.00  0.00           C  
ATOM   1905  OD1 ASN   121      40.030  20.375  46.980  1.00  0.00           O  
ATOM   1906  ND2 ASN   121      40.038  20.344  44.733  1.00  0.00           N  
ATOM   1907 HD21 ASN   121      40.952  19.916  44.690  1.00  0.00           H  
ATOM   1908 HD22 ASN   121      39.536  20.510  43.871  1.00  0.00           H  
ATOM   1909  C   ASN   121      38.651  23.289  47.111  1.00  0.00           C  
ATOM   1910  O   ASN   121      39.339  23.586  46.132  1.00  0.00           O  
ATOM   1911  N   ILE   122      38.585  23.930  48.279  1.00  0.00           N  
ATOM   1912  H   ILE   122      37.974  23.628  49.019  1.00  0.00           H  
ATOM   1913  CA  ILE   122      39.475  25.070  48.447  1.00  0.00           C  
ATOM   1914  HA  ILE   122      39.426  25.687  47.547  1.00  0.00           H  
ATOM   1915  CB  ILE   122      39.046  25.953  49.646  1.00  0.00           C  
ATOM   1916  HB  ILE   122      39.104  25.339  50.543  1.00  0.00           H  
ATOM   1917  CG2 ILE   122      39.979  27.156  49.794  1.00  0.00           C  
ATOM   1918 HG21 ILE   122      39.647  27.798  50.609  1.00  0.00           H  
ATOM   1919 HG22 ILE   122      40.997  26.835  50.013  1.00  0.00           H  
ATOM   1920 HG23 ILE   122      39.980  27.727  48.867  1.00  0.00           H  
ATOM   1921  CG1 ILE   122      37.589  26.398  49.482  1.00  0.00           C  
ATOM   1922 HG12 ILE   122      37.533  27.204  48.748  1.00  0.00           H  
ATOM   1923 HG13 ILE   122      36.967  25.585  49.113  1.00  0.00           H  
ATOM   1924  CD1 ILE   122      36.936  26.859  50.779  1.00  0.00           C  
ATOM   1925 HD11 ILE   122      35.889  27.056  50.592  1.00  0.00           H  
ATOM   1926 HD12 ILE   122      37.014  26.072  51.530  1.00  0.00           H  
ATOM   1927 HD13 ILE   122      37.420  27.761  51.150  1.00  0.00           H  
ATOM   1928  C   ILE   122      40.911  24.586  48.634  1.00  0.00           C  
ATOM   1929  O   ILE   122      41.169  23.687  49.439  1.00  0.00           O  
ATOM   1930  N   THR   123      41.860  25.148  47.845  1.00  0.00           N  
ATOM   1931  H   THR   123      41.611  25.848  47.160  1.00  0.00           H  
ATOM   1932  CA  THR   123      43.260  24.758  47.966  1.00  0.00           C  
ATOM   1933  HA  THR   123      43.388  24.049  48.783  1.00  0.00           H  
ATOM   1934  CB  THR   123      43.763  24.078  46.683  1.00  0.00           C  
ATOM   1935  HB  THR   123      44.765  23.686  46.862  1.00  0.00           H  
ATOM   1936  CG2 THR   123      42.842  22.930  46.269  1.00  0.00           C  
ATOM   1937 HG21 THR   123      43.316  22.358  45.471  1.00  0.00           H  
ATOM   1938 HG22 THR   123      42.663  22.269  47.118  1.00  0.00           H  
ATOM   1939 HG23 THR   123      41.893  23.314  45.900  1.00  0.00           H  
ATOM   1940  OG1 THR   123      43.816  25.039  45.622  1.00  0.00           O  
ATOM   1941  HG1 THR   123      44.436  24.750  44.946  1.00  0.00           H  
ATOM   1942  C   THR   123      44.134  25.969  48.279  1.00  0.00           C  
ATOM   1943  O   THR   123      43.674  27.109  48.197  1.00  0.00           O  
ATOM   1944  N   VAL   124      45.344  25.719  48.751  1.00  0.00           N  
ATOM   1945  H   VAL   124      45.655  24.765  48.861  1.00  0.00           H  
ATOM   1946  CA  VAL   124      46.278  26.797  49.072  1.00  0.00           C  
ATOM   1947  HA  VAL   124      45.743  27.594  49.588  1.00  0.00           H  
ATOM   1948  CB  VAL   124      47.411  26.305  49.997  1.00  0.00           C  
ATOM   1949  HB  VAL   124      48.128  27.114  50.130  1.00  0.00           H  
ATOM   1950  CG1 VAL   124      46.858  25.922  51.369  1.00  0.00           C  
ATOM   1951 HG11 VAL   124      47.681  25.706  52.051  1.00  0.00           H  
ATOM   1952 HG12 VAL   124      46.255  26.735  51.768  1.00  0.00           H  
ATOM   1953 HG13 VAL   124      46.229  25.034  51.290  1.00  0.00           H  
ATOM   1954  CG2 VAL   124      48.143  25.125  49.365  1.00  0.00           C  
ATOM   1955 HG21 VAL   124      48.501  25.406  48.394  1.00  0.00           H  
ATOM   1956 HG22 VAL   124      49.002  24.861  49.983  1.00  0.00           H  
ATOM   1957 HG23 VAL   124      47.494  24.253  49.281  1.00  0.00           H  
ATOM   1958  C   VAL   124      46.864  27.375  47.783  1.00  0.00           C  
ATOM   1959  O   VAL   124      47.261  28.539  47.740  1.00  0.00           O  
ATOM   1960  N   TYR   125      46.907  26.555  46.757  1.00  0.00           N  
ATOM   1961  H   TYR   125      46.539  25.619  46.835  1.00  0.00           H  
ATOM   1962  CA  TYR   125      47.386  27.008  45.454  1.00  0.00           C  
ATOM   1963  HA  TYR   125      47.751  28.034  45.514  1.00  0.00           H  
ATOM   1964  CB  TYR   125      48.561  26.148  44.986  1.00  0.00           C  
ATOM   1965  HB2 TYR   125      48.225  25.114  44.888  1.00  0.00           H  
ATOM   1966  HB3 TYR   125      48.867  26.489  43.996  1.00  0.00           H  
ATOM   1967  CG  TYR   125      49.761  26.203  45.902  1.00  0.00           C  
ATOM   1968  CD1 TYR   125      50.518  27.367  46.015  1.00  0.00           C  
ATOM   1969  HD1 TYR   125      50.237  28.243  45.451  1.00  0.00           H  
ATOM   1970  CE1 TYR   125      51.624  27.430  46.857  1.00  0.00           C  
ATOM   1971  HE1 TYR   125      52.192  28.344  46.947  1.00  0.00           H  
ATOM   1972  CZ  TYR   125      51.975  26.313  47.595  1.00  0.00           C  
ATOM   1973  OH  TYR   125      53.069  26.367  48.427  1.00  0.00           O  
ATOM   1974  HH  TYR   125      53.340  25.500  48.744  1.00  0.00           H  
ATOM   1975  CE2 TYR   125      51.241  25.148  47.497  1.00  0.00           C  
ATOM   1976  HE2 TYR   125      51.521  24.277  48.071  1.00  0.00           H  
ATOM   1977  CD2 TYR   125      50.136  25.102  46.654  1.00  0.00           C  
ATOM   1978  HD2 TYR   125      49.571  24.184  46.580  1.00  0.00           H  
ATOM   1979  C   TYR   125      46.266  26.969  44.420  1.00  0.00           C  
ATOM   1980  O   TYR   125      45.480  26.016  44.384  1.00  0.00           O  
ATOM   1981  N   HIE   126      45.985  28.070  43.869  1.00  0.00           N  
ATOM   1982  H   HIE   126      46.562  28.888  43.998  1.00  0.00           H  
ATOM   1983  CA  HIE   126      45.131  27.973  42.690  1.00  0.00           C  
ATOM   1984  HA  HIE   126      44.487  27.093  42.699  1.00  0.00           H  
ATOM   1985  CB  HIE   126      44.172  29.164  42.678  1.00  0.00           C  
ATOM   1986  HB2 HIE   126      44.698  30.077  42.395  1.00  0.00           H  
ATOM   1987  HB3 HIE   126      43.439  28.862  41.939  1.00  0.00           H  
ATOM   1988  CG  HIE   126      43.448  29.366  43.971  1.00  0.00           C  
ATOM   1989  ND1 HIE   126      42.110  29.073  44.129  1.00  0.00           N  
ATOM   1990  CE1 HIE   126      41.748  29.355  45.371  1.00  0.00           C  
ATOM   1991  HE1 HIE   126      40.767  29.196  45.792  1.00  0.00           H  
ATOM   1992  NE2 HIE   126      42.802  29.816  46.020  1.00  0.00           N  
ATOM   1993  HE2 HIE   126      42.825  30.106  46.988  1.00  0.00           H  
ATOM   1994  CD2 HIE   126      43.878  29.834  45.166  1.00  0.00           C  
ATOM   1995  HD2 HIE   126      44.878  30.165  45.405  1.00  0.00           H  
ATOM   1996  C   HIE   126      45.961  27.914  41.412  1.00  0.00           C  
ATOM   1997  O   HIE   126      47.024  28.531  41.328  1.00  0.00           O  
ATOM   1998  N   THR   127      45.842  26.820  40.560  1.00  0.00           N  
ATOM   1999  H   THR   127      45.103  26.149  40.718  1.00  0.00           H  
ATOM   2000  CA  THR   127      46.567  26.719  39.298  1.00  0.00           C  
ATOM   2001  HA  THR   127      47.526  27.233  39.372  1.00  0.00           H  
ATOM   2002  CB  THR   127      46.860  25.242  38.943  1.00  0.00           C  
ATOM   2003  HB  THR   127      47.203  25.180  37.910  1.00  0.00           H  
ATOM   2004  CG2 THR   127      47.940  24.664  39.849  1.00  0.00           C  
ATOM   2005 HG21 THR   127      48.194  23.658  39.513  1.00  0.00           H  
ATOM   2006 HG22 THR   127      48.833  25.286  39.808  1.00  0.00           H  
ATOM   2007 HG23 THR   127      47.584  24.618  40.879  1.00  0.00           H  
ATOM   2008  OG1 THR   127      45.660  24.477  39.095  1.00  0.00           O  
ATOM   2009  HG1 THR   127      45.012  24.803  38.463  1.00  0.00           H  
ATOM   2010  C   THR   127      45.782  27.367  38.165  1.00  0.00           C  
ATOM   2011  O   THR   127      44.673  26.937  37.845  1.00  0.00           O  
ATOM   2012  N   PHE   128      45.974  28.742  37.958  1.00  0.00           N  
ATOM   2013  H   PHE   128      46.723  29.204  38.454  1.00  0.00           H  
ATOM   2014  CA  PHE   128      45.428  29.441  36.802  1.00  0.00           C  
ATOM   2015  HA  PHE   128      44.649  28.839  36.336  1.00  0.00           H  
ATOM   2016  CB  PHE   128      44.795  30.770  37.228  1.00  0.00           C  
ATOM   2017  HB2 PHE   128      45.545  31.386  37.728  1.00  0.00           H  
ATOM   2018  HB3 PHE   128      44.461  31.313  36.342  1.00  0.00           H  
ATOM   2019  CG  PHE   128      43.595  30.613  38.122  1.00  0.00           C  
ATOM   2020  CD1 PHE   128      42.326  30.437  37.583  1.00  0.00           C  
ATOM   2021  HD1 PHE   128      42.195  30.414  36.511  1.00  0.00           H  
ATOM   2022  CE1 PHE   128      41.214  30.289  38.408  1.00  0.00           C  
ATOM   2023  HE1 PHE   128      40.231  30.165  37.977  1.00  0.00           H  
ATOM   2024  CZ  PHE   128      41.368  30.320  39.785  1.00  0.00           C  
ATOM   2025  HZ  PHE   128      40.502  30.247  40.427  1.00  0.00           H  
ATOM   2026  CE2 PHE   128      42.628  30.492  40.335  1.00  0.00           C  
ATOM   2027  HE2 PHE   128      42.694  30.690  41.389  1.00  0.00           H  
ATOM   2028  CD2 PHE   128      43.735  30.641  39.503  1.00  0.00           C  
ATOM   2029  HD2 PHE   128      44.707  30.813  39.941  1.00  0.00           H  
ATOM   2030  C   PHE   128      46.511  29.691  35.759  1.00  0.00           C  
ATOM   2031  O   PHE   128      46.497  30.715  35.072  1.00  0.00           O  
ATOM   2032  N   HIE   129      47.417  28.707  35.673  1.00  0.00           N  
ATOM   2033  H   HIE   129      47.363  27.888  36.259  1.00  0.00           H  
ATOM   2034  CA  HIE   129      48.608  28.937  34.861  1.00  0.00           C  
ATOM   2035  HA  HIE   129      49.102  29.848  35.201  1.00  0.00           H  
ATOM   2036  CB  HIE   129      49.593  27.773  35.017  1.00  0.00           C  
ATOM   2037  HB2 HIE   129      49.105  26.840  34.730  1.00  0.00           H  
ATOM   2038  HB3 HIE   129      50.428  27.937  34.334  1.00  0.00           H  
ATOM   2039  CG  HIE   129      50.143  27.633  36.400  1.00  0.00           C  
ATOM   2040  ND1 HIE   129      50.925  28.602  36.990  1.00  0.00           N  
ATOM   2041  CE1 HIE   129      51.261  28.207  38.208  1.00  0.00           C  
ATOM   2042  HE1 HIE   129      51.870  28.763  38.906  1.00  0.00           H  
ATOM   2043  NE2 HIE   129      50.725  27.016  38.423  1.00  0.00           N  
ATOM   2044  HE2 HIE   129      50.832  26.468  39.265  1.00  0.00           H  
ATOM   2045  CD2 HIE   129      50.022  26.641  37.310  1.00  0.00           C  
ATOM   2046  HD2 HIE   129      49.484  25.715  37.173  1.00  0.00           H  
ATOM   2047  C   HIE   129      48.245  29.125  33.392  1.00  0.00           C  
ATOM   2048  O   HIE   129      48.749  30.039  32.736  1.00  0.00           O  
ATOM   2049  N   ASP   130      47.282  28.254  32.892  1.00  0.00           N  
ATOM   2050  H   ASP   130      46.896  27.510  33.454  1.00  0.00           H  
ATOM   2051  CA  ASP   130      46.944  28.348  31.470  1.00  0.00           C  
ATOM   2052  HA  ASP   130      47.862  28.289  30.883  1.00  0.00           H  
ATOM   2053  CB  ASP   130      46.029  27.187  31.064  1.00  0.00           C  
ATOM   2054  HB2 ASP   130      45.168  27.150  31.734  1.00  0.00           H  
ATOM   2055  HB3 ASP   130      45.663  27.367  30.052  1.00  0.00           H  
ATOM   2056  CG  ASP   130      46.737  25.844  31.064  1.00  0.00           C  
ATOM   2057  OD1 ASP   130      47.985  25.813  31.017  1.00  0.00           O  
ATOM   2058  OD2 ASP   130      46.039  24.813  31.095  1.00  0.00           O  
ATOM   2059  C   ASP   130      46.276  29.684  31.158  1.00  0.00           C  
ATOM   2060  O   ASP   130      46.585  30.313  30.142  1.00  0.00           O  
ATOM   2061  N   GLU   131      45.471  30.133  31.986  1.00  0.00           N  
ATOM   2062  H   GLU   131      45.321  29.626  32.841  1.00  0.00           H  
ATOM   2063  CA  GLU   131      44.752  31.391  31.790  1.00  0.00           C  
ATOM   2064  HA  GLU   131      44.309  31.388  30.792  1.00  0.00           H  
ATOM   2065  CB  GLU   131      43.622  31.523  32.814  1.00  0.00           C  
ATOM   2066  HB2 GLU   131      44.002  31.505  33.836  1.00  0.00           H  
ATOM   2067  HB3 GLU   131      43.178  32.502  32.640  1.00  0.00           H  
ATOM   2068  CG  GLU   131      42.493  30.523  32.619  1.00  0.00           C  
ATOM   2069  HG2 GLU   131      41.587  30.959  33.043  1.00  0.00           H  
ATOM   2070  HG3 GLU   131      42.332  30.358  31.553  1.00  0.00           H  
ATOM   2071  CD  GLU   131      42.749  29.191  33.306  1.00  0.00           C  
ATOM   2072  OE1 GLU   131      41.825  28.348  33.361  1.00  0.00           O  
ATOM   2073  OE2 GLU   131      43.882  28.988  33.798  1.00  0.00           O  
ATOM   2074  C   GLU   131      45.694  32.586  31.884  1.00  0.00           C  
ATOM   2075  O   GLU   131      45.604  33.520  31.087  1.00  0.00           O  
ATOM   2076  N   VAL   132      46.464  32.418  32.900  1.00  0.00           N  
ATOM   2077  H   VAL   132      46.470  31.583  33.466  1.00  0.00           H  
ATOM   2078  CA  VAL   132      47.452  33.479  33.064  1.00  0.00           C  
ATOM   2079  HA  VAL   132      46.935  34.434  33.182  1.00  0.00           H  
ATOM   2080  CB  VAL   132      48.327  33.250  34.314  1.00  0.00           C  
ATOM   2081  HB  VAL   132      48.731  32.239  34.276  1.00  0.00           H  
ATOM   2082  CG1 VAL   132      49.499  34.232  34.345  1.00  0.00           C  
ATOM   2083 HG11 VAL   132      49.964  34.218  35.331  1.00  0.00           H  
ATOM   2084 HG12 VAL   132      50.239  33.925  33.608  1.00  0.00           H  
ATOM   2085 HG13 VAL   132      49.153  35.243  34.125  1.00  0.00           H  
ATOM   2086  CG2 VAL   132      47.489  33.379  35.587  1.00  0.00           C  
ATOM   2087 HG21 VAL   132      47.937  32.788  36.386  1.00  0.00           H  
ATOM   2088 HG22 VAL   132      47.460  34.419  35.901  1.00  0.00           H  
ATOM   2089 HG23 VAL   132      46.456  33.077  35.435  1.00  0.00           H  
ATOM   2090  C   VAL   132      48.327  33.566  31.822  1.00  0.00           C  
ATOM   2091  O   VAL   132      48.577  34.658  31.298  1.00  0.00           O  
ATOM   2092  N   ASP   133      48.639  32.352  31.275  1.00  0.00           N  
ATOM   2093  H   ASP   133      48.329  31.490  31.698  1.00  0.00           H  
ATOM   2094  CA  ASP   133      49.491  32.297  30.087  1.00  0.00           C  
ATOM   2095  HA  ASP   133      50.388  32.891  30.263  1.00  0.00           H  
ATOM   2096  CB  ASP   133      49.905  30.855  29.790  1.00  0.00           C  
ATOM   2097  HB2 ASP   133      49.042  30.194  29.806  1.00  0.00           H  
ATOM   2098  HB3 ASP   133      50.330  30.819  28.786  1.00  0.00           H  
ATOM   2099  CG  ASP   133      50.968  30.336  30.744  1.00  0.00           C  
ATOM   2100  OD1 ASP   133      51.596  31.148  31.462  1.00  0.00           O  
ATOM   2101  OD2 ASP   133      51.182  29.105  30.783  1.00  0.00           O  
ATOM   2102  C   ASP   133      48.780  32.898  28.876  1.00  0.00           C  
ATOM   2103  O   ASP   133      49.421  33.496  28.009  1.00  0.00           O  
ATOM   2104  N   GLU   134      47.446  32.736  28.830  1.00  0.00           N  
ATOM   2105  H   GLU   134      46.973  32.201  29.546  1.00  0.00           H  
ATOM   2106  CA  GLU   134      46.663  33.293  27.736  1.00  0.00           C  
ATOM   2107  HA  GLU   134      47.082  32.940  26.793  1.00  0.00           H  
ATOM   2108  CB  GLU   134      45.209  32.822  27.814  1.00  0.00           C  
ATOM   2109  HB2 GLU   134      44.815  32.975  28.815  1.00  0.00           H  
ATOM   2110  HB3 GLU   134      44.621  33.434  27.128  1.00  0.00           H  
ATOM   2111  CG  GLU   134      45.009  31.371  27.408  1.00  0.00           C  
ATOM   2112  HG2 GLU   134      45.354  31.258  26.379  1.00  0.00           H  
ATOM   2113  HG3 GLU   134      45.610  30.712  28.021  1.00  0.00           H  
ATOM   2114  CD  GLU   134      43.557  30.922  27.470  1.00  0.00           C  
ATOM   2115  OE1 GLU   134      43.276  29.734  27.204  1.00  0.00           O  
ATOM   2116  OE2 GLU   134      42.694  31.770  27.798  1.00  0.00           O  
ATOM   2117  C   GLU   134      46.720  34.818  27.728  1.00  0.00           C  
ATOM   2118  O   GLU   134      46.636  35.448  26.673  1.00  0.00           O  
ATOM   2119  N   TYR   135      46.862  35.379  28.884  1.00  0.00           N  
ATOM   2120  H   TYR   135      46.918  34.819  29.725  1.00  0.00           H  
ATOM   2121  CA  TYR   135      46.864  36.834  28.986  1.00  0.00           C  
ATOM   2122  HA  TYR   135      46.219  37.266  28.220  1.00  0.00           H  
ATOM   2123  CB  TYR   135      46.319  37.280  30.345  1.00  0.00           C  
ATOM   2124  HB2 TYR   135      46.754  36.668  31.136  1.00  0.00           H  
ATOM   2125  HB3 TYR   135      46.631  38.309  30.531  1.00  0.00           H  
ATOM   2126  CG  TYR   135      44.813  37.248  30.439  1.00  0.00           C  
ATOM   2127  CD1 TYR   135      44.041  38.273  29.892  1.00  0.00           C  
ATOM   2128  HD1 TYR   135      44.526  39.102  29.398  1.00  0.00           H  
ATOM   2129  CE1 TYR   135      42.652  38.248  29.978  1.00  0.00           C  
ATOM   2130  HE1 TYR   135      42.066  39.049  29.553  1.00  0.00           H  
ATOM   2131  CZ  TYR   135      42.028  37.189  30.603  1.00  0.00           C  
ATOM   2132  OH  TYR   135      40.653  37.161  30.689  1.00  0.00           O  
ATOM   2133  HH  TYR   135      40.324  36.407  31.191  1.00  0.00           H  
ATOM   2134  CE2 TYR   135      42.770  36.160  31.150  1.00  0.00           C  
ATOM   2135  HE2 TYR   135      42.265  35.321  31.596  1.00  0.00           H  
ATOM   2136  CD2 TYR   135      44.158  36.195  31.064  1.00  0.00           C  
ATOM   2137  HD2 TYR   135      44.724  35.476  31.610  1.00  0.00           H  
ATOM   2138  C   TYR   135      48.268  37.394  28.783  1.00  0.00           C  
ATOM   2139  O   TYR   135      48.432  38.576  28.470  1.00  0.00           O  
ATOM   2140  N   ARG   136      49.304  36.557  28.900  1.00  0.00           N  
ATOM   2141  H   ARG   136      49.137  35.585  29.129  1.00  0.00           H  
ATOM   2142  CA  ARG   136      50.678  37.005  28.697  1.00  0.00           C  
ATOM   2143  HA  ARG   136      50.776  37.992  29.126  1.00  0.00           H  
ATOM   2144  CB  ARG   136      51.663  36.076  29.415  1.00  0.00           C  
ATOM   2145  HB2 ARG   136      51.495  35.044  29.101  1.00  0.00           H  
ATOM   2146  HB3 ARG   136      52.667  36.373  29.128  1.00  0.00           H  
ATOM   2147  CG  ARG   136      51.596  36.162  30.931  1.00  0.00           C  
ATOM   2148  HG2 ARG   136      51.837  37.182  31.234  1.00  0.00           H  
ATOM   2149  HG3 ARG   136      50.596  35.938  31.281  1.00  0.00           H  
ATOM   2150  CD  ARG   136      52.585  35.213  31.587  1.00  0.00           C  
ATOM   2151  HD2 ARG   136      52.351  34.197  31.265  1.00  0.00           H  
ATOM   2152  HD3 ARG   136      53.595  35.463  31.263  1.00  0.00           H  
ATOM   2153  NE  ARG   136      52.514  35.288  33.048  1.00  0.00           N  
ATOM   2154  HE  ARG   136      52.048  36.089  33.444  1.00  0.00           H  
ATOM   2155  CZ  ARG   136      52.999  34.370  33.876  1.00  0.00           C  
ATOM   2156  NH1 ARG   136      53.600  33.283  33.415  1.00  0.00           N  
ATOM   2157 HH11 ARG   136      53.608  33.098  32.422  1.00  0.00           H  
ATOM   2158 HH12 ARG   136      53.922  32.568  34.048  1.00  0.00           H  
ATOM   2159  NH2 ARG   136      52.874  34.539  35.189  1.00  0.00           N  
ATOM   2160 HH21 ARG   136      53.178  33.818  35.828  1.00  0.00           H  
ATOM   2161 HH22 ARG   136      52.415  35.354  35.566  1.00  0.00           H  
ATOM   2162  C   ARG   136      51.014  37.073  27.204  1.00  0.00           C  
ATOM   2163  O   ARG   136      51.788  36.257  26.704  1.00  0.00           O  
ATOM   2164  N   ARG   137      50.479  38.012  26.564  1.00  0.00           N  
ATOM   2165  H   ARG   137      49.872  38.653  27.056  1.00  0.00           H  
ATOM   2166  CA  ARG   137      50.534  38.111  25.111  1.00  0.00           C  
ATOM   2167  HA  ARG   137      50.613  37.114  24.675  1.00  0.00           H  
ATOM   2168  CB  ARG   137      49.257  38.760  24.564  1.00  0.00           C  
ATOM   2169  HB2 ARG   137      49.119  39.736  25.034  1.00  0.00           H  
ATOM   2170  HB3 ARG   137      49.384  38.918  23.492  1.00  0.00           H  
ATOM   2171  CG  ARG   137      48.005  37.924  24.767  1.00  0.00           C  
ATOM   2172  HG2 ARG   137      48.149  36.941  24.316  1.00  0.00           H  
ATOM   2173  HG3 ARG   137      47.826  37.796  25.834  1.00  0.00           H  
ATOM   2174  CD  ARG   137      46.782  38.574  24.142  1.00  0.00           C  
ATOM   2175  HD2 ARG   137      46.646  39.562  24.585  1.00  0.00           H  
ATOM   2176  HD3 ARG   137      46.946  38.688  23.069  1.00  0.00           H  
ATOM   2177  NE  ARG   137      45.577  37.777  24.361  1.00  0.00           N  
ATOM   2178  HE  ARG   137      45.695  36.872  24.795  1.00  0.00           H  
ATOM   2179  CZ  ARG   137      44.345  38.170  24.048  1.00  0.00           C  
ATOM   2180  NH1 ARG   137      44.130  39.359  23.501  1.00  0.00           N  
ATOM   2181 HH11 ARG   137      44.900  39.977  23.273  1.00  0.00           H  
ATOM   2182 HH12 ARG   137      43.180  39.711  23.351  1.00  0.00           H  
ATOM   2183  NH2 ARG   137      43.319  37.364  24.283  1.00  0.00           N  
ATOM   2184 HH21 ARG   137      42.381  37.662  24.065  1.00  0.00           H  
ATOM   2185 HH22 ARG   137      43.478  36.463  24.710  1.00  0.00           H  
ATOM   2186  C   ARG   137      51.753  38.906  24.658  1.00  0.00           C  
ATOM   2187  O   ARG   137      52.124  38.871  23.486  1.00  0.00           O  
ATOM   2188  N   HIE   138      52.413  39.539  25.611  1.00  0.00           N  
ATOM   2189  H   HIE   138      52.077  39.525  26.563  1.00  0.00           H  
ATOM   2190  CA  HIE   138      53.600  40.324  25.283  1.00  0.00           C  
ATOM   2191  HA  HIE   138      53.614  40.547  24.214  1.00  0.00           H  
ATOM   2192  CB  HIE   138      53.554  41.680  25.986  1.00  0.00           C  
ATOM   2193  HB2 HIE   138      53.626  41.525  27.060  1.00  0.00           H  
ATOM   2194  HB3 HIE   138      54.374  42.251  25.561  1.00  0.00           H  
ATOM   2195  CG  HIE   138      52.304  42.457  25.720  1.00  0.00           C  
ATOM   2196  ND1 HIE   138      52.124  43.191  24.564  1.00  0.00           N  
ATOM   2197  CE1 HIE   138      50.932  43.766  24.611  1.00  0.00           C  
ATOM   2198  HE1 HIE   138      50.497  44.369  23.827  1.00  0.00           H  
ATOM   2199  NE2 HIE   138      50.339  43.430  25.736  1.00  0.00           N  
ATOM   2200  HE2 HIE   138      49.400  43.692  26.004  1.00  0.00           H  
ATOM   2201  CD2 HIE   138      51.178  42.609  26.454  1.00  0.00           C  
ATOM   2202  HD2 HIE   138      51.007  42.122  27.389  1.00  0.00           H  
ATOM   2203  C   HIE   138      54.874  39.576  25.658  1.00  0.00           C  
ATOM   2204  O   HIE   138      55.132  39.338  26.845  1.00  0.00           O  
ATOM   2205  N   TRP   139      55.522  39.195  24.595  1.00  0.00           N  
ATOM   2206  H   TRP   139      55.213  39.451  23.667  1.00  0.00           H  
ATOM   2207  CA  TRP   139      56.725  38.383  24.767  1.00  0.00           C  
ATOM   2208  HA  TRP   139      56.807  38.034  25.797  1.00  0.00           H  
ATOM   2209  CB  TRP   139      56.655  37.134  23.876  1.00  0.00           C  
ATOM   2210  HB2 TRP   139      56.665  37.442  22.848  1.00  0.00           H  
ATOM   2211  HB3 TRP   139      57.593  36.596  24.019  1.00  0.00           H  
ATOM   2212  CG  TRP   139      55.561  36.184  24.251  1.00  0.00           C  
ATOM   2213  CD1 TRP   139      54.350  36.499  24.814  1.00  0.00           C  
ATOM   2214  HD1 TRP   139      53.956  37.457  25.061  1.00  0.00           H  
ATOM   2215  NE1 TRP   139      53.608  35.357  25.001  1.00  0.00           N  
ATOM   2216  HE1 TRP   139      52.677  35.354  25.395  1.00  0.00           H  
ATOM   2217  CE2 TRP   139      54.335  34.278  24.580  1.00  0.00           C  
ATOM   2218  CZ2 TRP   139      54.007  32.920  24.564  1.00  0.00           C  
ATOM   2219  HZ2 TRP   139      53.054  32.571  24.935  1.00  0.00           H  
ATOM   2220  CH2 TRP   139      54.944  32.047  24.064  1.00  0.00           C  
ATOM   2221  HH2 TRP   139      54.717  30.991  24.033  1.00  0.00           H  
ATOM   2222  CZ3 TRP   139      56.178  32.496  23.580  1.00  0.00           C  
ATOM   2223  HZ3 TRP   139      56.886  31.782  23.184  1.00  0.00           H  
ATOM   2224  CE3 TRP   139      56.507  33.848  23.595  1.00  0.00           C  
ATOM   2225  HE3 TRP   139      57.458  34.187  23.214  1.00  0.00           H  
ATOM   2226  CD2 TRP   139      55.569  34.762  24.095  1.00  0.00           C  
ATOM   2227  C   TRP   139      57.975  39.186  24.439  1.00  0.00           C  
ATOM   2228  O   TRP   139      58.046  39.838  23.392  1.00  0.00           O  
ATOM   2229  N   TRP   140      58.913  39.184  25.408  1.00  0.00           N  
ATOM   2230  H   TRP   140      58.753  38.672  26.263  1.00  0.00           H  
ATOM   2231  CA  TRP   140      60.241  39.756  25.189  1.00  0.00           C  
ATOM   2232  HA  TRP   140      60.290  40.193  24.194  1.00  0.00           H  
ATOM   2233  CB  TRP   140      60.507  40.875  26.204  1.00  0.00           C  
ATOM   2234  HB2 TRP   140      60.453  40.472  27.214  1.00  0.00           H  
ATOM   2235  HB3 TRP   140      61.514  41.227  26.029  1.00  0.00           H  
ATOM   2236  CG  TRP   140      59.569  42.043  26.080  1.00  0.00           C  
ATOM   2237  CD1 TRP   140      59.804  43.219  25.423  1.00  0.00           C  
ATOM   2238  HD1 TRP   140      60.720  43.467  24.905  1.00  0.00           H  
ATOM   2239  NE1 TRP   140      58.710  44.047  25.533  1.00  0.00           N  
ATOM   2240  HE1 TRP   140      58.666  44.980  25.146  1.00  0.00           H  
ATOM   2241  CE2 TRP   140      57.749  43.414  26.267  1.00  0.00           C  
ATOM   2242  CZ2 TRP   140      56.475  43.844  26.642  1.00  0.00           C  
ATOM   2243  HZ2 TRP   140      56.111  44.817  26.357  1.00  0.00           H  
ATOM   2244  CH2 TRP   140      55.710  42.984  27.400  1.00  0.00           C  
ATOM   2245  HH2 TRP   140      54.740  43.303  27.666  1.00  0.00           H  
ATOM   2246  CZ3 TRP   140      56.186  41.719  27.783  1.00  0.00           C  
ATOM   2247  HZ3 TRP   140      55.603  41.068  28.390  1.00  0.00           H  
ATOM   2248  CE3 TRP   140      57.460  41.289  27.400  1.00  0.00           C  
ATOM   2249  HE3 TRP   140      57.861  40.417  27.804  1.00  0.00           H  
ATOM   2250  CD2 TRP   140      58.257  42.145  26.626  1.00  0.00           C  
ATOM   2251  C   TRP   140      61.319  38.684  25.314  1.00  0.00           C  
ATOM   2252  O   TRP   140      61.194  37.744  26.095  1.00  0.00           O  
ATOM   2253  N   ARG   141      62.257  38.799  24.470  1.00  0.00           N  
ATOM   2254  H   ARG   141      62.287  39.574  23.821  1.00  0.00           H  
ATOM   2255  CA  ARG   141      63.397  37.904  24.564  1.00  0.00           C  
ATOM   2256  HA  ARG   141      63.304  37.307  25.438  1.00  0.00           H  
ATOM   2257  CB  ARG   141      63.413  36.916  23.392  1.00  0.00           C  
ATOM   2258  HB2 ARG   141      62.428  36.459  23.338  1.00  0.00           H  
ATOM   2259  HB3 ARG   141      63.594  37.451  22.458  1.00  0.00           H  
ATOM   2260  CG  ARG   141      64.428  35.793  23.548  1.00  0.00           C  
ATOM   2261  HG2 ARG   141      65.437  36.204  23.532  1.00  0.00           H  
ATOM   2262  HG3 ARG   141      64.265  35.298  24.507  1.00  0.00           H  
ATOM   2263  CD  ARG   141      64.304  34.762  22.439  1.00  0.00           C  
ATOM   2264  HD2 ARG   141      63.280  34.397  22.399  1.00  0.00           H  
ATOM   2265  HD3 ARG   141      64.529  35.259  21.494  1.00  0.00           H  
ATOM   2266  NE  ARG   141      65.210  33.637  22.626  1.00  0.00           N  
ATOM   2267  HE  ARG   141      65.563  33.494  23.562  1.00  0.00           H  
ATOM   2268  CZ  ARG   141      65.600  32.807  21.673  1.00  0.00           C  
ATOM   2269  NH1 ARG   141      65.178  32.957  20.423  1.00  0.00           N  
ATOM   2270 HH11 ARG   141      64.577  33.729  20.179  1.00  0.00           H  
ATOM   2271 HH12 ARG   141      65.487  32.325  19.700  1.00  0.00           H  
ATOM   2272  NH2 ARG   141      66.444  31.816  21.954  1.00  0.00           N  
ATOM   2273 HH21 ARG   141      66.758  31.193  21.226  1.00  0.00           H  
ATOM   2274 HH22 ARG   141      66.798  31.708  22.894  1.00  0.00           H  
ATOM   2275  C   ARG   141      64.710  38.693  24.580  1.00  0.00           C  
ATOM   2276  O   ARG   141      64.897  39.623  23.798  1.00  0.00           O  
ATOM   2277  N   CYM   142      65.538  38.307  25.548  1.00  0.00           N  
ATOM   2278  H   CYM   142      65.297  37.554  26.171  1.00  0.00           H  
ATOM   2279  CA  CYM   142      66.835  38.955  25.689  1.00  0.00           C  
ATOM   2280  HA  CYM   142      66.681  40.031  25.715  1.00  0.00           H  
ATOM   2281  CB  CYM   142      67.491  38.555  27.001  1.00  0.00           C  
ATOM   2282  HB3 CYM   142      67.595  37.472  26.974  1.00  0.00           H  
ATOM   2283  HB2 CYM   142      66.831  38.823  27.824  1.00  0.00           H  
ATOM   2284  SG  CYM   142      69.116  39.324  27.283  1.00  0.00           S  
ATOM   2285  C   CYM   142      67.757  38.600  24.517  1.00  0.00           C  
ATOM   2286  O   CYM   142      67.710  37.479  24.017  1.00  0.00           O  
ATOM   2287  N   ASN   143      68.554  39.602  24.048  1.00  0.00           N  
ATOM   2288  H   ASN   143      68.549  40.509  24.495  1.00  0.00           H  
ATOM   2289  CA  ASN   143      69.522  39.336  22.986  1.00  0.00           C  
ATOM   2290  HA  ASN   143      69.210  38.462  22.413  1.00  0.00           H  
ATOM   2291  CB  ASN   143      69.585  40.512  22.017  1.00  0.00           C  
ATOM   2292  HB2 ASN   143      70.198  40.239  21.157  1.00  0.00           H  
ATOM   2293  HB3 ASN   143      68.580  40.723  21.653  1.00  0.00           H  
ATOM   2294  CG  ASN   143      70.147  41.770  22.642  1.00  0.00           C  
ATOM   2295  OD1 ASN   143      70.397  41.809  23.845  1.00  0.00           O  
ATOM   2296  ND2 ASN   143      70.350  42.801  21.830  1.00  0.00           N  
ATOM   2297 HD21 ASN   143      70.132  42.730  20.849  1.00  0.00           H  
ATOM   2298 HD22 ASN   143      70.672  43.674  22.222  1.00  0.00           H  
ATOM   2299  C   ASN   143      70.913  39.039  23.548  1.00  0.00           C  
ATOM   2300  O   ASN   143      71.897  39.039  22.814  1.00  0.00           O  
ATOM   2301  N   GLY   144      70.991  38.752  24.814  1.00  0.00           N  
ATOM   2302  H   GLY   144      70.151  38.769  25.373  1.00  0.00           H  
ATOM   2303  CA  GLY   144      72.257  38.432  25.470  1.00  0.00           C  
ATOM   2304  HA2 GLY   144      73.107  38.750  24.866  1.00  0.00           H  
ATOM   2305  HA3 GLY   144      72.277  39.004  26.395  1.00  0.00           H  
ATOM   2306  C   GLY   144      72.397  36.958  25.783  1.00  0.00           C  
ATOM   2307  O   GLY   144      71.647  36.127  25.283  1.00  0.00           O  
ATOM   2308  N   PRO   145      73.460  36.618  26.548  1.00  0.00           N  
ATOM   2309  CD  PRO   145      74.335  37.590  27.204  1.00  0.00           C  
ATOM   2310  HD2 PRO   145      73.838  38.410  27.695  1.00  0.00           H  
ATOM   2311  HD3 PRO   145      75.030  37.989  26.464  1.00  0.00           H  
ATOM   2312  CG  PRO   145      75.085  36.724  28.158  1.00  0.00           C  
ATOM   2313  HG2 PRO   145      74.558  36.728  29.112  1.00  0.00           H  
ATOM   2314  HG3 PRO   145      76.102  37.087  28.310  1.00  0.00           H  
ATOM   2315  CB  PRO   145      75.085  35.321  27.642  1.00  0.00           C  
ATOM   2316  HB2 PRO   145      75.112  34.591  28.453  1.00  0.00           H  
ATOM   2317  HB3 PRO   145      75.946  35.179  26.987  1.00  0.00           H  
ATOM   2318  CA  PRO   145      73.804  35.219  26.798  1.00  0.00           C  
ATOM   2319  HA  PRO   145      74.014  34.703  25.860  1.00  0.00           H  
ATOM   2320  C   PRO   145      72.710  34.471  27.564  1.00  0.00           C  
ATOM   2321  O   PRO   145      72.632  33.242  27.494  1.00  0.00           O  
ATOM   2322  N   CYM   146      71.788  35.248  28.275  1.00  0.00           N  
ATOM   2323  H   CYM   146      71.893  36.250  28.339  1.00  0.00           H  
ATOM   2324  CA  CYM   146      70.788  34.570  29.087  1.00  0.00           C  
ATOM   2325  HA  CYM   146      71.296  33.864  29.744  1.00  0.00           H  
ATOM   2326  CB  CYM   146      70.038  35.575  29.954  1.00  0.00           C  
ATOM   2327  HB3 CYM   146      70.753  36.175  30.519  1.00  0.00           H  
ATOM   2328  HB2 CYM   146      69.434  35.018  30.672  1.00  0.00           H  
ATOM   2329  SG  CYM   146      68.928  36.664  29.025  1.00  0.00           S  
ATOM   2330  C   CYM   146      69.804  33.807  28.204  1.00  0.00           C  
ATOM   2331  O   CYM   146      69.069  32.934  28.697  1.00  0.00           O  
ATOM   2332  N   GLN   147      69.741  34.070  26.876  1.00  0.00           N  
ATOM   2333  H   GLN   147      70.325  34.794  26.482  1.00  0.00           H  
ATOM   2334  CA  GLN   147      68.819  33.369  25.986  1.00  0.00           C  
ATOM   2335  HA  GLN   147      67.815  33.500  26.368  1.00  0.00           H  
ATOM   2336  CB  GLN   147      68.866  33.978  24.580  1.00  0.00           C  
ATOM   2337  HB2 GLN   147      68.088  33.511  23.975  1.00  0.00           H  
ATOM   2338  HB3 GLN   147      68.637  35.041  24.661  1.00  0.00           H  
ATOM   2339  CG  GLN   147      70.210  33.816  23.892  1.00  0.00           C  
ATOM   2340  HG2 GLN   147      71.054  34.103  24.497  1.00  0.00           H  
ATOM   2341  HG3 GLN   147      70.319  32.750  23.746  1.00  0.00           H  
ATOM   2342  CD  GLN   147      70.225  34.410  22.486  1.00  0.00           C  
ATOM   2343  OE1 GLN   147      69.225  34.379  21.783  1.00  0.00           O  
ATOM   2344  NE2 GLN   147      71.366  34.956  22.095  1.00  0.00           N  
ATOM   2345 HE21 GLN   147      71.421  35.418  21.200  1.00  0.00           H  
ATOM   2346 HE22 GLN   147      72.146  35.017  22.733  1.00  0.00           H  
ATOM   2347  C   GLN   147      69.147  31.881  25.923  1.00  0.00           C  
ATOM   2348  O   GLN   147      68.319  31.074  25.501  1.00  0.00           O  
ATOM   2349  N   HIE   148      70.288  31.508  26.376  1.00  0.00           N  
ATOM   2350  H   HIE   148      70.939  32.195  26.730  1.00  0.00           H  
ATOM   2351  CA  HIE   148      70.725  30.117  26.298  1.00  0.00           C  
ATOM   2352  HA  HIE   148      70.015  29.509  25.737  1.00  0.00           H  
ATOM   2353  CB  HIE   148      72.069  30.004  25.580  1.00  0.00           C  
ATOM   2354  HB2 HIE   148      72.838  30.489  26.183  1.00  0.00           H  
ATOM   2355  HB3 HIE   148      72.335  28.952  25.472  1.00  0.00           H  
ATOM   2356  CG  HIE   148      72.069  30.625  24.220  1.00  0.00           C  
ATOM   2357  ND1 HIE   148      71.272  30.160  23.189  1.00  0.00           N  
ATOM   2358  CE1 HIE   148      71.475  30.902  22.111  1.00  0.00           C  
ATOM   2359  HE1 HIE   148      70.996  30.768  21.152  1.00  0.00           H  
ATOM   2360  NE2 HIE   148      72.382  31.828  22.408  1.00  0.00           N  
ATOM   2361  HE2 HIE   148      72.725  32.536  21.774  1.00  0.00           H  
ATOM   2362  CD2 HIE   148      72.757  31.676  23.720  1.00  0.00           C  
ATOM   2363  HD2 HIE   148      73.456  32.286  24.263  1.00  0.00           H  
ATOM   2364  C   HIE   148      70.835  29.504  27.697  1.00  0.00           C  
ATOM   2365  O   HIE   148      71.350  28.398  27.853  1.00  0.00           O  
ATOM   2366  N   ARG   149      70.335  30.219  28.712  1.00  0.00           N  
ATOM   2367  H   ARG   149      69.891  31.112  28.542  1.00  0.00           H  
ATOM   2368  CA  ARG   149      70.460  29.742  30.087  1.00  0.00           C  
ATOM   2369  HA  ARG   149      71.068  28.842  30.108  1.00  0.00           H  
ATOM   2370  CB  ARG   149      71.178  30.770  30.954  1.00  0.00           C  
ATOM   2371  HB2 ARG   149      70.629  31.713  30.917  1.00  0.00           H  
ATOM   2372  HB3 ARG   149      71.167  30.415  31.986  1.00  0.00           H  
ATOM   2373  CG  ARG   149      72.632  31.012  30.556  1.00  0.00           C  
ATOM   2374  HG2 ARG   149      73.183  30.072  30.617  1.00  0.00           H  
ATOM   2375  HG3 ARG   149      72.665  31.368  29.526  1.00  0.00           H  
ATOM   2376  CD  ARG   149      73.304  32.041  31.447  1.00  0.00           C  
ATOM   2377  HD2 ARG   149      72.700  32.950  31.436  1.00  0.00           H  
ATOM   2378  HD3 ARG   149      73.344  31.658  32.468  1.00  0.00           H  
ATOM   2379  NE  ARG   149      74.647  32.355  30.994  1.00  0.00           N  
ATOM   2380  HE  ARG   149      75.027  31.774  30.262  1.00  0.00           H  
ATOM   2381  CZ  ARG   149      75.397  33.348  31.462  1.00  0.00           C  
ATOM   2382  NH1 ARG   149      74.944  34.146  32.423  1.00  0.00           N  
ATOM   2383 HH11 ARG   149      74.008  34.028  32.783  1.00  0.00           H  
ATOM   2384 HH12 ARG   149      75.504  34.916  32.762  1.00  0.00           H  
ATOM   2385  NH2 ARG   149      76.616  33.543  30.978  1.00  0.00           N  
ATOM   2386 HH21 ARG   149      77.182  34.302  31.329  1.00  0.00           H  
ATOM   2387 HH22 ARG   149      76.974  32.950  30.246  1.00  0.00           H  
ATOM   2388  C   ARG   149      69.085  29.434  30.673  1.00  0.00           C  
ATOM   2389  O   ARG   149      68.147  30.211  30.509  1.00  0.00           O  
ATOM   2390  N   PRO   150      68.960  28.238  31.306  1.00  0.00           N  
ATOM   2391  CD  PRO   150      70.054  27.133  31.587  1.00  0.00           C  
ATOM   2392  HD2 PRO   150      70.979  27.560  31.976  1.00  0.00           H  
ATOM   2393  HD3 PRO   150      70.226  26.543  30.686  1.00  0.00           H  
ATOM   2394  CG  PRO   150      69.350  26.313  32.642  1.00  0.00           C  
ATOM   2395  HG2 PRO   150      69.659  26.669  33.626  1.00  0.00           H  
ATOM   2396  HG3 PRO   150      69.600  25.256  32.548  1.00  0.00           H  
ATOM   2397  CB  PRO   150      67.882  26.531  32.494  1.00  0.00           C  
ATOM   2398  HB2 PRO   150      67.357  26.320  33.427  1.00  0.00           H  
ATOM   2399  HB3 PRO   150      67.502  25.884  31.703  1.00  0.00           H  
ATOM   2400  CA  PRO   150      67.741  27.988  32.056  1.00  0.00           C  
ATOM   2401  HA  PRO   150      66.883  28.089  31.390  1.00  0.00           H  
ATOM   2402  C   PRO   150      67.585  28.910  33.267  1.00  0.00           C  
ATOM   2403  O   PRO   150      68.569  29.504  33.720  1.00  0.00           O  
ATOM   2404  N   PRO   151      66.319  29.031  33.783  1.00  0.00           N  
ATOM   2405  CD  PRO   151      66.100  29.641  35.244  1.00  0.00           C  
ATOM   2406  HD2 PRO   151      66.238  30.722  35.257  1.00  0.00           H  
ATOM   2407  HD3 PRO   151      66.753  29.141  35.960  1.00  0.00           H  
ATOM   2408  CG  PRO   151      64.663  29.262  35.474  1.00  0.00           C  
ATOM   2409  HG2 PRO   151      64.027  30.093  35.175  1.00  0.00           H  
ATOM   2410  HG3 PRO   151      64.482  29.032  36.524  1.00  0.00           H  
ATOM   2411  CB  PRO   151      64.335  28.094  34.603  1.00  0.00           C  
ATOM   2412  HB2 PRO   151      63.262  28.019  34.419  1.00  0.00           H  
ATOM   2413  HB3 PRO   151      64.691  27.180  35.081  1.00  0.00           H  
ATOM   2414  CA  PRO   151      65.132  28.324  33.314  1.00  0.00           C  
ATOM   2415  HA  PRO   151      65.367  27.356  32.876  1.00  0.00           H  
ATOM   2416  C   PRO   151      64.319  29.141  32.314  1.00  0.00           C  
ATOM   2417  O   PRO   151      63.397  28.617  31.689  1.00  0.00           O  
ATOM   2418  N   TYR   152      64.850  30.363  32.017  1.00  0.00           N  
ATOM   2419  H   TYR   152      65.647  30.741  32.509  1.00  0.00           H  
ATOM   2420  CA  TYR   152      63.928  31.234  31.306  1.00  0.00           C  
ATOM   2421  HA  TYR   152      62.911  30.841  31.317  1.00  0.00           H  
ATOM   2422  CB  TYR   152      63.850  32.611  31.970  1.00  0.00           C  
ATOM   2423  HB2 TYR   152      64.824  33.098  31.891  1.00  0.00           H  
ATOM   2424  HB3 TYR   152      63.132  33.226  31.426  1.00  0.00           H  
ATOM   2425  CG  TYR   152      63.428  32.566  33.415  1.00  0.00           C  
ATOM   2426  CD1 TYR   152      62.116  32.244  33.759  1.00  0.00           C  
ATOM   2427  HD1 TYR   152      61.395  32.036  32.981  1.00  0.00           H  
ATOM   2428  CE1 TYR   152      61.710  32.205  35.087  1.00  0.00           C  
ATOM   2429  HE1 TYR   152      60.689  31.967  35.340  1.00  0.00           H  
ATOM   2430  CZ  TYR   152      62.632  32.488  36.087  1.00  0.00           C  
ATOM   2431  OH  TYR   152      62.225  32.451  37.408  1.00  0.00           O  
ATOM   2432  HH  TYR   152      62.925  32.701  38.016  1.00  0.00           H  
ATOM   2433  CE2 TYR   152      63.928  32.811  35.771  1.00  0.00           C  
ATOM   2434  HE2 TYR   152      64.638  33.043  36.550  1.00  0.00           H  
ATOM   2435  CD2 TYR   152      64.319  32.848  34.439  1.00  0.00           C  
ATOM   2436  HD2 TYR   152      65.340  33.109  34.201  1.00  0.00           H  
ATOM   2437  C   TYR   152      64.335  31.379  29.845  1.00  0.00           C  
ATOM   2438  O   TYR   152      63.507  31.766  29.001  1.00  0.00           O  
ATOM   2439  N   TYR   153      65.585  31.113  29.587  1.00  0.00           N  
ATOM   2440  H   TYR   153      66.199  30.792  30.323  1.00  0.00           H  
ATOM   2441  CA  TYR   153      66.116  31.176  28.236  1.00  0.00           C  
ATOM   2442  HA  TYR   153      67.196  31.040  28.273  1.00  0.00           H  
ATOM   2443  CB  TYR   153      65.522  30.063  27.361  1.00  0.00           C  
ATOM   2444  HB2 TYR   153      64.438  30.153  27.297  1.00  0.00           H  
ATOM   2445  HB3 TYR   153      65.908  30.161  26.346  1.00  0.00           H  
ATOM   2446  CG  TYR   153      65.882  28.672  27.830  1.00  0.00           C  
ATOM   2447  CD1 TYR   153      67.116  28.109  27.517  1.00  0.00           C  
ATOM   2448  HD1 TYR   153      67.827  28.670  26.929  1.00  0.00           H  
ATOM   2449  CE1 TYR   153      67.444  26.828  27.947  1.00  0.00           C  
ATOM   2450  HE1 TYR   153      68.404  26.404  27.692  1.00  0.00           H  
ATOM   2451  CZ  TYR   153      66.538  26.102  28.689  1.00  0.00           C  
ATOM   2452  OH  TYR   153      66.866  24.828  29.111  1.00  0.00           O  
ATOM   2453  HH  TYR   153      67.716  24.532  28.779  1.00  0.00           H  
ATOM   2454  CE2 TYR   153      65.304  26.633  29.017  1.00  0.00           C  
ATOM   2455  HE2 TYR   153      64.609  26.066  29.618  1.00  0.00           H  
ATOM   2456  CD2 TYR   153      64.975  27.918  28.587  1.00  0.00           C  
ATOM   2457  HD2 TYR   153      64.020  28.340  28.859  1.00  0.00           H  
ATOM   2458  C   TYR   153      65.835  32.533  27.603  1.00  0.00           C  
ATOM   2459  O   TYR   153      65.491  32.613  26.423  1.00  0.00           O  
ATOM   2460  N   GLY   154      65.850  33.572  28.447  1.00  0.00           N  
ATOM   2461  H   GLY   154      66.102  33.407  29.410  1.00  0.00           H  
ATOM   2462  CA  GLY   154      65.819  34.952  27.994  1.00  0.00           C  
ATOM   2463  HA2 GLY   154      66.268  35.583  28.760  1.00  0.00           H  
ATOM   2464  HA3 GLY   154      66.401  35.060  27.078  1.00  0.00           H  
ATOM   2465  C   GLY   154      64.397  35.451  27.736  1.00  0.00           C  
ATOM   2466  O   GLY   154      64.210  36.541  27.189  1.00  0.00           O  
ATOM   2467  N   TYR   155      63.382  34.677  28.087  1.00  0.00           N  
ATOM   2468  H   TYR   155      63.542  33.778  28.520  1.00  0.00           H  
ATOM   2469  CA  TYR   155      62.007  35.103  27.837  1.00  0.00           C  
ATOM   2470  HA  TYR   155      61.991  35.765  26.979  1.00  0.00           H  
ATOM   2471  CB  TYR   155      61.132  33.902  27.470  1.00  0.00           C  
ATOM   2472  HB2 TYR   155      61.295  33.095  28.185  1.00  0.00           H  
ATOM   2473  HB3 TYR   155      60.085  34.198  27.554  1.00  0.00           H  
ATOM   2474  CG  TYR   155      61.350  33.404  26.064  1.00  0.00           C  
ATOM   2475  CD1 TYR   155      60.772  34.064  24.970  1.00  0.00           C  
ATOM   2476  HD1 TYR   155      60.131  34.917  25.142  1.00  0.00           H  
ATOM   2477  CE1 TYR   155      60.960  33.607  23.673  1.00  0.00           C  
ATOM   2478  HE1 TYR   155      60.359  33.914  22.863  1.00  0.00           H  
ATOM   2479  CZ  TYR   155      61.725  32.480  23.454  1.00  0.00           C  
ATOM   2480  OH  TYR   155      61.913  32.023  22.173  1.00  0.00           O  
ATOM   2481  HH  TYR   155      62.764  32.276  21.809  1.00  0.00           H  
ATOM   2482  CE2 TYR   155      62.304  31.805  24.517  1.00  0.00           C  
ATOM   2483  HE2 TYR   155      62.899  30.921  24.342  1.00  0.00           H  
ATOM   2484  CD2 TYR   155      62.116  32.271  25.814  1.00  0.00           C  
ATOM   2485  HD2 TYR   155      62.572  31.737  26.633  1.00  0.00           H  
ATOM   2486  C   TYR   155      61.428  35.820  29.048  1.00  0.00           C  
ATOM   2487  O   TYR   155      61.647  35.397  30.189  1.00  0.00           O  
ATOM   2488  N   VAL   156      60.819  36.875  28.783  1.00  0.00           N  
ATOM   2489  H   VAL   156      60.791  37.189  27.824  1.00  0.00           H  
ATOM   2490  CA  VAL   156      59.936  37.560  29.720  1.00  0.00           C  
ATOM   2491  HA  VAL   156      59.813  36.953  30.619  1.00  0.00           H  
ATOM   2492  CB  VAL   156      60.522  38.924  30.150  1.00  0.00           C  
ATOM   2493  HB  VAL   156      60.664  39.542  29.265  1.00  0.00           H  
ATOM   2494  CG1 VAL   156      59.554  39.648  31.087  1.00  0.00           C  
ATOM   2495 HG11 VAL   156      60.069  40.447  31.617  1.00  0.00           H  
ATOM   2496 HG12 VAL   156      58.735  40.077  30.510  1.00  0.00           H  
ATOM   2497 HG13 VAL   156      59.154  38.952  31.826  1.00  0.00           H  
ATOM   2498  CG2 VAL   156      61.882  38.732  30.822  1.00  0.00           C  
ATOM   2499 HG21 VAL   156      62.351  39.702  30.987  1.00  0.00           H  
ATOM   2500 HG22 VAL   156      61.751  38.235  31.784  1.00  0.00           H  
ATOM   2501 HG23 VAL   156      62.542  38.122  30.217  1.00  0.00           H  
ATOM   2502  C   VAL   156      58.561  37.752  29.087  1.00  0.00           C  
ATOM   2503  O   VAL   156      58.428  38.418  28.056  1.00  0.00           O  
ATOM   2504  N   LYS   157      57.530  37.095  29.658  1.00  0.00           N  
ATOM   2505  H   LYS   157      57.700  36.539  30.484  1.00  0.00           H  
ATOM   2506  CA  LYS   157      56.155  37.173  29.165  1.00  0.00           C  
ATOM   2507  HA  LYS   157      56.151  37.697  28.214  1.00  0.00           H  
ATOM   2508  CB  LYS   157      55.600  35.773  28.908  1.00  0.00           C  
ATOM   2509  HB2 LYS   157      55.496  35.255  29.863  1.00  0.00           H  
ATOM   2510  HB3 LYS   157      54.619  35.865  28.449  1.00  0.00           H  
ATOM   2511  CG  LYS   157      56.460  34.928  27.978  1.00  0.00           C  
ATOM   2512  HG2 LYS   157      56.473  35.380  26.985  1.00  0.00           H  
ATOM   2513  HG3 LYS   157      57.483  34.886  28.352  1.00  0.00           H  
ATOM   2514  CD  LYS   157      55.944  33.498  27.884  1.00  0.00           C  
ATOM   2515  HD2 LYS   157      55.864  33.081  28.889  1.00  0.00           H  
ATOM   2516  HD3 LYS   157      54.953  33.503  27.427  1.00  0.00           H  
ATOM   2517  CE  LYS   157      56.882  32.617  27.064  1.00  0.00           C  
ATOM   2518  HE2 LYS   157      56.958  33.019  26.053  1.00  0.00           H  
ATOM   2519  HE3 LYS   157      57.873  32.636  27.521  1.00  0.00           H  
ATOM   2520  NZ  LYS   157      56.397  31.207  27.001  1.00  0.00           N  
ATOM   2521  HZ1 LYS   157      57.063  30.636  26.499  1.00  0.00           H  
ATOM   2522  HZ2 LYS   157      56.283  30.841  27.936  1.00  0.00           H  
ATOM   2523  HZ3 LYS   157      55.508  31.175  26.522  1.00  0.00           H  
ATOM   2524  C   LYS   157      55.257  37.916  30.150  1.00  0.00           C  
ATOM   2525  O   LYS   157      55.272  37.626  31.353  1.00  0.00           O  
ATOM   2526  N   ARG   158      54.491  38.898  29.509  1.00  0.00           N  
ATOM   2527  H   ARG   158      54.517  39.050  28.512  1.00  0.00           H  
ATOM   2528  CA  ARG   158      53.647  39.711  30.376  1.00  0.00           C  
ATOM   2529  HA  ARG   158      53.480  39.192  31.321  1.00  0.00           H  
ATOM   2530  CB  ARG   158      54.319  41.051  30.689  1.00  0.00           C  
ATOM   2531  HB2 ARG   158      54.382  41.672  29.808  1.00  0.00           H  
ATOM   2532  HB3 ARG   158      53.661  41.594  31.370  1.00  0.00           H  
ATOM   2533  CG  ARG   158      55.655  40.922  31.392  1.00  0.00           C  
ATOM   2534  HG2 ARG   158      55.513  40.412  32.346  1.00  0.00           H  
ATOM   2535  HG3 ARG   158      56.339  40.339  30.777  1.00  0.00           H  
ATOM   2536  CD  ARG   158      56.296  42.281  31.634  1.00  0.00           C  
ATOM   2537  HD2 ARG   158      56.442  42.754  30.665  1.00  0.00           H  
ATOM   2538  HD3 ARG   158      55.608  42.900  32.209  1.00  0.00           H  
ATOM   2539  NE  ARG   158      57.600  42.152  32.283  1.00  0.00           N  
ATOM   2540  HE  ARG   158      58.312  41.640  31.783  1.00  0.00           H  
ATOM   2541  CZ  ARG   158      57.921  42.691  33.454  1.00  0.00           C  
ATOM   2542  NH1 ARG   158      57.038  43.410  34.134  1.00  0.00           N  
ATOM   2543 HH11 ARG   158      56.233  43.754  33.634  1.00  0.00           H  
ATOM   2544 HH12 ARG   158      56.818  42.947  35.006  1.00  0.00           H  
ATOM   2545  NH2 ARG   158      59.139  42.512  33.954  1.00  0.00           N  
ATOM   2546 HH21 ARG   158      59.610  43.363  34.184  1.00  0.00           H  
ATOM   2547 HH22 ARG   158      59.733  41.809  33.543  1.00  0.00           H  
ATOM   2548  C   ARG   158      52.280  39.945  29.744  1.00  0.00           C  
ATOM   2549  O   ARG   158      52.139  39.879  28.517  1.00  0.00           O  
ATOM   2550  N   ALA   159      51.343  40.199  30.634  1.00  0.00           N  
ATOM   2551  H   ALA   159      51.547  40.199  31.622  1.00  0.00           H  
ATOM   2552  CA  ALA   159      50.018  40.609  30.173  1.00  0.00           C  
ATOM   2553  HA  ALA   159      49.775  40.036  29.303  1.00  0.00           H  
ATOM   2554  CB  ALA   159      48.987  40.406  31.283  1.00  0.00           C  
ATOM   2555  HB1 ALA   159      48.000  40.702  30.925  1.00  0.00           H  
ATOM   2556  HB2 ALA   159      48.955  39.353  31.566  1.00  0.00           H  
ATOM   2557  HB3 ALA   159      49.248  41.008  32.154  1.00  0.00           H  
ATOM   2558  C   ALA   159      50.022  42.066  29.720  1.00  0.00           C  
ATOM   2559  O   ALA   159      49.261  42.445  28.830  1.00  0.00           O  
ATOM   2560  N   THR   160      50.882  42.820  30.322  1.00  0.00           N  
ATOM   2561  H   THR   160      51.507  42.436  31.015  1.00  0.00           H  
ATOM   2562  CA  THR   160      50.979  44.234  29.994  1.00  0.00           C  
ATOM   2563  HA  THR   160      50.074  44.563  29.480  1.00  0.00           H  
ATOM   2564  CB  THR   160      51.108  45.102  31.259  1.00  0.00           C  
ATOM   2565  HB  THR   160      51.213  46.147  30.966  1.00  0.00           H  
ATOM   2566  CG2 THR   160      49.886  44.953  32.158  1.00  0.00           C  
ATOM   2567 HG21 THR   160      49.934  45.692  32.958  1.00  0.00           H  
ATOM   2568 HG22 THR   160      48.979  45.124  31.577  1.00  0.00           H  
ATOM   2569 HG23 THR   160      49.848  43.954  32.595  1.00  0.00           H  
ATOM   2570  OG1 THR   160      52.272  44.695  31.994  1.00  0.00           O  
ATOM   2571  HG1 THR   160      51.980  44.324  32.829  1.00  0.00           H  
ATOM   2572  C   THR   160      52.171  44.500  29.072  1.00  0.00           C  
ATOM   2573  O   THR   160      53.155  43.758  29.103  1.00  0.00           O  
ATOM   2574  N   ASN   161      51.948  45.477  28.212  1.00  0.00           N  
ATOM   2575  H   ASN   161      51.084  45.999  28.226  1.00  0.00           H  
ATOM   2576  CA  ASN   161      53.014  45.875  27.298  1.00  0.00           C  
ATOM   2577  HA  ASN   161      53.492  44.973  26.914  1.00  0.00           H  
ATOM   2578  CB  ASN   161      52.436  46.617  26.095  1.00  0.00           C  
ATOM   2579  HB2 ASN   161      51.629  46.036  25.659  1.00  0.00           H  
ATOM   2580  HB3 ASN   161      52.004  47.565  26.418  1.00  0.00           H  
ATOM   2581  CG  ASN   161      53.475  46.875  25.017  1.00  0.00           C  
ATOM   2582  OD1 ASN   161      54.585  46.352  25.064  1.00  0.00           O  
ATOM   2583  ND2 ASN   161      53.116  47.695  24.033  1.00  0.00           N  
ATOM   2584 HD21 ASN   161      53.797  47.979  23.342  1.00  0.00           H  
ATOM   2585 HD22 ASN   161      52.198  48.117  24.012  1.00  0.00           H  
ATOM   2586  C   ASN   161      54.069  46.734  27.994  1.00  0.00           C  
ATOM   2587  O   ASN   161      54.163  47.930  27.736  1.00  0.00           O  
ATOM   2588  N   ARG   162      54.678  46.102  28.978  1.00  0.00           N  
ATOM   2589  H   ARG   162      54.503  45.120  29.138  1.00  0.00           H  
ATOM   2590  CA  ARG   162      55.764  46.750  29.704  1.00  0.00           C  
ATOM   2591  HA  ARG   162      55.851  47.791  29.385  1.00  0.00           H  
ATOM   2592  CB  ARG   162      55.468  46.789  31.204  1.00  0.00           C  
ATOM   2593  HB2 ARG   162      54.494  47.259  31.352  1.00  0.00           H  
ATOM   2594  HB3 ARG   162      55.398  45.764  31.571  1.00  0.00           H  
ATOM   2595  CG  ARG   162      56.499  47.555  32.025  1.00  0.00           C  
ATOM   2596  HG2 ARG   162      57.506  47.196  31.815  1.00  0.00           H  
ATOM   2597  HG3 ARG   162      56.448  48.610  31.753  1.00  0.00           H  
ATOM   2598  CD  ARG   162      56.241  47.422  33.517  1.00  0.00           C  
ATOM   2599  HD2 ARG   162      56.845  48.169  34.034  1.00  0.00           H  
ATOM   2600  HD3 ARG   162      55.188  47.625  33.717  1.00  0.00           H  
ATOM   2601  NE  ARG   162      56.616  46.102  34.017  1.00  0.00           N  
ATOM   2602  HE  ARG   162      56.982  45.443  33.345  1.00  0.00           H  
ATOM   2603  CZ  ARG   162      56.600  45.750  35.298  1.00  0.00           C  
ATOM   2604  NH1 ARG   162      56.218  46.609  36.236  1.00  0.00           N  
ATOM   2605 HH11 ARG   162      55.987  47.561  35.988  1.00  0.00           H  
ATOM   2606 HH12 ARG   162      56.228  46.367  37.217  1.00  0.00           H  
ATOM   2607  NH2 ARG   162      56.968  44.523  35.646  1.00  0.00           N  
ATOM   2608 HH21 ARG   162      57.908  44.281  35.341  1.00  0.00           H  
ATOM   2609 HH22 ARG   162      56.768  44.237  36.592  1.00  0.00           H  
ATOM   2610  C   ARG   162      57.093  46.039  29.462  1.00  0.00           C  
ATOM   2611  O   ARG   162      57.272  44.891  29.876  1.00  0.00           O  
ATOM   2612  N   GLU   163      57.905  46.820  28.876  1.00  0.00           N  
ATOM   2613  H   GLU   163      57.655  47.761  28.609  1.00  0.00           H  
ATOM   2614  CA  GLU   163      59.233  46.297  28.572  1.00  0.00           C  
ATOM   2615  HA  GLU   163      59.105  45.351  28.047  1.00  0.00           H  
ATOM   2616  CB  GLU   163      59.983  47.242  27.626  1.00  0.00           C  
ATOM   2617  HB2 GLU   163      59.388  47.363  26.719  1.00  0.00           H  
ATOM   2618  HB3 GLU   163      60.078  48.215  28.111  1.00  0.00           H  
ATOM   2619  CG  GLU   163      61.366  46.750  27.236  1.00  0.00           C  
ATOM   2620  HG2 GLU   163      61.973  46.628  28.113  1.00  0.00           H  
ATOM   2621  HG3 GLU   163      61.271  45.781  26.743  1.00  0.00           H  
ATOM   2622  CD  GLU   163      62.100  47.703  26.298  1.00  0.00           C  
ATOM   2623  OE1 GLU   163      63.225  47.375  25.876  1.00  0.00           O  
ATOM   2624  OE2 GLU   163      61.538  48.773  25.986  1.00  0.00           O  
ATOM   2625  C   GLU   163      60.046  46.070  29.837  1.00  0.00           C  
ATOM   2626  O   GLU   163      59.975  46.859  30.783  1.00  0.00           O  
ATOM   2627  N   PRO   164      60.741  44.844  29.837  1.00  0.00           N  
ATOM   2628  CD  PRO   164      60.741  43.547  28.908  1.00  0.00           C  
ATOM   2629  HD2 PRO   164      61.271  43.743  27.976  1.00  0.00           H  
ATOM   2630  HD3 PRO   164      59.733  43.167  28.744  1.00  0.00           H  
ATOM   2631  CG  PRO   164      61.538  42.633  29.798  1.00  0.00           C  
ATOM   2632  HG2 PRO   164      62.067  41.877  29.221  1.00  0.00           H  
ATOM   2633  HG3 PRO   164      60.845  42.145  30.478  1.00  0.00           H  
ATOM   2634  CB  PRO   164      62.475  43.461  30.611  1.00  0.00           C  
ATOM   2635  HB2 PRO   164      63.337  43.702  29.993  1.00  0.00           H  
ATOM   2636  HB3 PRO   164      62.764  43.031  31.539  1.00  0.00           H  
ATOM   2637  CA  PRO   164      61.694  44.727  30.954  1.00  0.00           C  
ATOM   2638  HA  PRO   164      61.127  44.574  31.872  1.00  0.00           H  
ATOM   2639  C   PRO   164      62.632  45.930  31.064  1.00  0.00           C  
ATOM   2640  O   PRO   164      63.178  46.391  30.064  1.00  0.00           O  
ATOM   2641  N   SER   165      62.647  46.453  32.290  1.00  0.00           N  
ATOM   2642  H   SER   165      62.073  46.101  33.022  1.00  0.00           H  
ATOM   2643  CA  SER   165      63.413  47.680  32.494  1.00  0.00           C  
ATOM   2644  HA  SER   165      64.266  47.699  31.815  1.00  0.00           H  
ATOM   2645  CB  SER   165      62.538  48.906  32.204  1.00  0.00           C  
ATOM   2646  HB2 SER   165      63.167  49.791  32.106  1.00  0.00           H  
ATOM   2647  HB3 SER   165      61.997  48.767  31.267  1.00  0.00           H  
ATOM   2648  OG  SER   165      61.616  49.117  33.259  1.00  0.00           O  
ATOM   2649  HG  SER   165      60.954  48.422  33.213  1.00  0.00           H  
ATOM   2650  C   SER   165      63.960  47.758  33.908  1.00  0.00           C  
ATOM   2651  O   SER   165      63.882  46.789  34.665  1.00  0.00           O  
ATOM   2652  N   ALA   166      64.569  48.969  34.181  1.00  0.00           N  
ATOM   2653  H   ALA   166      64.587  49.695  33.480  1.00  0.00           H  
ATOM   2654  CA  ALA   166      65.178  49.227  35.482  1.00  0.00           C  
ATOM   2655  HA  ALA   166      65.887  48.453  35.719  1.00  0.00           H  
ATOM   2656  CB  ALA   166      65.897  50.578  35.470  1.00  0.00           C  
ATOM   2657  HB1 ALA   166      66.467  50.697  36.392  1.00  0.00           H  
ATOM   2658  HB2 ALA   166      66.582  50.625  34.623  1.00  0.00           H  
ATOM   2659  HB3 ALA   166      65.169  51.387  35.390  1.00  0.00           H  
ATOM   2660  C   ALA   166      64.147  49.187  36.599  1.00  0.00           C  
ATOM   2661  O   ALA   166      64.491  49.117  37.779  1.00  0.00           O  
ATOM   2662  N   HIE   167      62.897  49.094  36.263  1.00  0.00           N  
ATOM   2663  H   HIE   167      62.633  49.133  35.288  1.00  0.00           H  
ATOM   2664  CA  HIE   167      61.835  49.039  37.251  1.00  0.00           C  
ATOM   2665  HA  HIE   167      62.107  49.639  38.121  1.00  0.00           H  
ATOM   2666  CB  HIE   167      60.538  49.617  36.673  1.00  0.00           C  
ATOM   2667  HB2 HIE   167      60.284  49.093  35.751  1.00  0.00           H  
ATOM   2668  HB3 HIE   167      59.728  49.446  37.383  1.00  0.00           H  
ATOM   2669  CG  HIE   167      60.600  51.086  36.404  1.00  0.00           C  
ATOM   2670  ND1 HIE   167      60.975  51.602  35.181  1.00  0.00           N  
ATOM   2671  CE1 HIE   167      60.944  52.922  35.244  1.00  0.00           C  
ATOM   2672  HE1 HIE   167      61.207  53.595  34.441  1.00  0.00           H  
ATOM   2673  NE2 HIE   167      60.554  53.281  36.458  1.00  0.00           N  
ATOM   2674  HE2 HIE   167      60.438  54.231  36.780  1.00  0.00           H  
ATOM   2675  CD2 HIE   167      60.335  52.141  37.201  1.00  0.00           C  
ATOM   2676  HD2 HIE   167      60.006  52.095  38.227  1.00  0.00           H  
ATOM   2677  C   HIE   167      61.600  47.609  37.728  1.00  0.00           C  
ATOM   2678  O   HIE   167      60.850  47.383  38.689  1.00  0.00           O  
ATOM   2679  N   ASP   168      62.225  46.687  37.111  1.00  0.00           N  
ATOM   2680  H   ASP   168      62.829  46.920  36.334  1.00  0.00           H  
ATOM   2681  CA  ASP   168      62.163  45.289  37.529  1.00  0.00           C  
ATOM   2682  HA  ASP   168      61.175  45.078  37.941  1.00  0.00           H  
ATOM   2683  CB  ASP   168      62.350  44.359  36.322  1.00  0.00           C  
ATOM   2684  HB2 ASP   168      63.322  44.516  35.865  1.00  0.00           H  
ATOM   2685  HB3 ASP   168      62.325  43.332  36.686  1.00  0.00           H  
ATOM   2686  CG  ASP   168      61.257  44.523  35.275  1.00  0.00           C  
ATOM   2687  OD1 ASP   168      60.132  44.047  35.494  1.00  0.00           O  
ATOM   2688  OD2 ASP   168      61.538  45.133  34.220  1.00  0.00           O  
ATOM   2689  C   ASP   168      63.210  44.984  38.591  1.00  0.00           C  
ATOM   2690  O   ASP   168      64.366  45.391  38.454  1.00  0.00           O  
ATOM   2691  N   TYR   169      62.819  44.289  39.675  1.00  0.00           N  
ATOM   2692  H   TYR   169      61.862  43.980  39.757  1.00  0.00           H  
ATOM   2693  CA  TYR   169      63.710  44.094  40.816  1.00  0.00           C  
ATOM   2694  HA  TYR   169      64.001  45.076  41.192  1.00  0.00           H  
ATOM   2695  CB  TYR   169      62.975  43.340  41.938  1.00  0.00           C  
ATOM   2696  HB2 TYR   169      63.561  43.434  42.853  1.00  0.00           H  
ATOM   2697  HB3 TYR   169      62.010  43.816  42.123  1.00  0.00           H  
ATOM   2698  CG  TYR   169      62.772  41.875  41.650  1.00  0.00           C  
ATOM   2699  CD1 TYR   169      61.616  41.430  41.013  1.00  0.00           C  
ATOM   2700  HD1 TYR   169      60.866  42.144  40.705  1.00  0.00           H  
ATOM   2701  CE1 TYR   169      61.413  40.078  40.747  1.00  0.00           C  
ATOM   2702  HE1 TYR   169      60.520  39.749  40.243  1.00  0.00           H  
ATOM   2703  CZ  TYR   169      62.382  39.162  41.121  1.00  0.00           C  
ATOM   2704  OH  TYR   169      62.178  37.825  40.859  1.00  0.00           O  
ATOM   2705  HH  TYR   169      62.973  37.297  40.985  1.00  0.00           H  
ATOM   2706  CE2 TYR   169      63.538  39.578  41.754  1.00  0.00           C  
ATOM   2707  HE2 TYR   169      64.290  38.861  42.048  1.00  0.00           H  
ATOM   2708  CD2 TYR   169      63.725  40.930  42.015  1.00  0.00           C  
ATOM   2709  HD2 TYR   169      64.629  41.248  42.514  1.00  0.00           H  
ATOM   2710  C   TYR   169      64.960  43.328  40.406  1.00  0.00           C  
ATOM   2711  O   TYR   169      66.007  43.453  41.046  1.00  0.00           O  
ATOM   2712  N   TRP   170      64.928  42.453  39.259  1.00  0.00           N  
ATOM   2713  H   TRP   170      64.065  42.370  38.742  1.00  0.00           H  
ATOM   2714  CA  TRP   170      66.054  41.621  38.818  1.00  0.00           C  
ATOM   2715  HA  TRP   170      66.715  41.411  39.659  1.00  0.00           H  
ATOM   2716  CB  TRP   170      65.538  40.285  38.267  1.00  0.00           C  
ATOM   2717  HB2 TRP   170      66.331  39.763  37.730  1.00  0.00           H  
ATOM   2718  HB3 TRP   170      65.262  39.661  39.118  1.00  0.00           H  
ATOM   2719  CG  TRP   170      64.335  40.410  37.380  1.00  0.00           C  
ATOM   2720  CD1 TRP   170      63.038  40.168  37.716  1.00  0.00           C  
ATOM   2721  HD1 TRP   170      62.717  39.824  38.677  1.00  0.00           H  
ATOM   2722  NE1 TRP   170      62.210  40.391  36.634  1.00  0.00           N  
ATOM   2723  HE1 TRP   170      61.207  40.283  36.653  1.00  0.00           H  
ATOM   2724  CE2 TRP   170      62.975  40.781  35.572  1.00  0.00           C  
ATOM   2725  CZ2 TRP   170      62.616  41.117  34.267  1.00  0.00           C  
ATOM   2726  HZ2 TRP   170      61.596  41.028  33.931  1.00  0.00           H  
ATOM   2727  CH2 TRP   170      63.616  41.480  33.400  1.00  0.00           C  
ATOM   2728  HH2 TRP   170      63.424  41.464  32.351  1.00  0.00           H  
ATOM   2729  CZ3 TRP   170      64.960  41.516  33.798  1.00  0.00           C  
ATOM   2730  HZ3 TRP   170      65.729  41.737  33.072  1.00  0.00           H  
ATOM   2731  CE3 TRP   170      65.319  41.180  35.095  1.00  0.00           C  
ATOM   2732  HE3 TRP   170      66.356  41.168  35.380  1.00  0.00           H  
ATOM   2733  CD2 TRP   170      64.319  40.805  36.005  1.00  0.00           C  
ATOM   2734  C   TRP   170      66.866  42.336  37.755  1.00  0.00           C  
ATOM   2735  O   TRP   170      67.897  41.816  37.290  1.00  0.00           O  
ATOM   2736  N   TRP   171      66.491  43.535  37.372  1.00  0.00           N  
ATOM   2737  H   TRP   171      65.679  43.961  37.797  1.00  0.00           H  
ATOM   2738  CA  TRP   171      67.100  44.227  36.236  1.00  0.00           C  
ATOM   2739  HA  TRP   171      67.020  43.592  35.353  1.00  0.00           H  
ATOM   2740  CB  TRP   171      66.350  45.539  35.947  1.00  0.00           C  
ATOM   2741  HB2 TRP   171      65.323  45.268  35.754  1.00  0.00           H  
ATOM   2742  HB3 TRP   171      66.377  46.183  36.827  1.00  0.00           H  
ATOM   2743  CG  TRP   171      66.897  46.297  34.775  1.00  0.00           C  
ATOM   2744  CD1 TRP   171      67.757  47.359  34.806  1.00  0.00           C  
ATOM   2745  HD1 TRP   171      68.168  47.793  35.706  1.00  0.00           H  
ATOM   2746  NE1 TRP   171      68.022  47.797  33.525  1.00  0.00           N  
ATOM   2747  HE1 TRP   171      68.635  48.569  33.302  1.00  0.00           H  
ATOM   2748  CE2 TRP   171      67.335  47.008  32.642  1.00  0.00           C  
ATOM   2749  CZ2 TRP   171      67.272  47.047  31.244  1.00  0.00           C  
ATOM   2750  HZ2 TRP   171      67.819  47.790  30.682  1.00  0.00           H  
ATOM   2751  CH2 TRP   171      66.491  46.117  30.611  1.00  0.00           C  
ATOM   2752  HH2 TRP   171      66.420  46.129  29.533  1.00  0.00           H  
ATOM   2753  CZ3 TRP   171      65.772  45.156  31.330  1.00  0.00           C  
ATOM   2754  HZ3 TRP   171      65.184  44.431  30.797  1.00  0.00           H  
ATOM   2755  CE3 TRP   171      65.819  45.109  32.720  1.00  0.00           C  
ATOM   2756  HE3 TRP   171      65.250  44.374  33.269  1.00  0.00           H  
ATOM   2757  CD2 TRP   171      66.616  46.047  33.392  1.00  0.00           C  
ATOM   2758  C   TRP   171      68.569  44.516  36.497  1.00  0.00           C  
ATOM   2759  O   TRP   171      69.413  44.250  35.638  1.00  0.00           O  
ATOM   2760  N   ALA   172      68.913  45.078  37.673  1.00  0.00           N  
ATOM   2761  H   ALA   172      68.197  45.273  38.358  1.00  0.00           H  
ATOM   2762  CA  ALA   172      70.304  45.422  38.005  1.00  0.00           C  
ATOM   2763  HA  ALA   172      70.659  46.167  37.292  1.00  0.00           H  
ATOM   2764  CB  ALA   172      70.382  46.016  39.408  1.00  0.00           C  
ATOM   2765  HB1 ALA   172      71.420  46.241  39.655  1.00  0.00           H  
ATOM   2766  HB2 ALA   172      69.801  46.938  39.447  1.00  0.00           H  
ATOM   2767  HB3 ALA   172      69.983  45.312  40.140  1.00  0.00           H  
ATOM   2768  C   ALA   172      71.210  44.195  37.896  1.00  0.00           C  
ATOM   2769  O   ALA   172      72.288  44.273  37.314  1.00  0.00           O  
ATOM   2770  N   GLU   173      70.678  43.129  38.443  1.00  0.00           N  
ATOM   2771  H   GLU   173      69.773  43.156  38.890  1.00  0.00           H  
ATOM   2772  CA  GLU   173      71.428  41.883  38.361  1.00  0.00           C  
ATOM   2773  HA  GLU   173      72.434  42.056  38.745  1.00  0.00           H  
ATOM   2774  CB  GLU   173      70.772  40.797  39.220  1.00  0.00           C  
ATOM   2775  HB2 GLU   173      70.667  41.158  40.244  1.00  0.00           H  
ATOM   2776  HB3 GLU   173      69.769  40.603  38.840  1.00  0.00           H  
ATOM   2777  CG  GLU   173      71.538  39.477  39.228  1.00  0.00           C  
ATOM   2778  HG2 GLU   173      70.947  38.752  39.790  1.00  0.00           H  
ATOM   2779  HG3 GLU   173      71.636  39.092  38.213  1.00  0.00           H  
ATOM   2780  CD  GLU   173      72.897  39.572  39.876  1.00  0.00           C  
ATOM   2781  OE1 GLU   173      73.788  38.742  39.560  1.00  0.00           O  
ATOM   2782  OE2 GLU   173      73.100  40.484  40.708  1.00  0.00           O  
ATOM   2783  C   GLU   173      71.554  41.406  36.915  1.00  0.00           C  
ATOM   2784  O   GLU   173      72.600  40.922  36.497  1.00  0.00           O  
ATOM   2785  N   HIE   174      70.507  41.449  36.150  1.00  0.00           N  
ATOM   2786  H   HIE   174      69.643  41.819  36.522  1.00  0.00           H  
ATOM   2787  CA  HIE   174      70.522  41.066  34.744  1.00  0.00           C  
ATOM   2788  HA  HIE   174      70.789  40.010  34.678  1.00  0.00           H  
ATOM   2789  CB  HIE   174      69.147  41.246  34.119  1.00  0.00           C  
ATOM   2790  HB2 HIE   174      68.452  40.563  34.607  1.00  0.00           H  
ATOM   2791  HB3 HIE   174      68.788  42.260  34.278  1.00  0.00           H  
ATOM   2792  CG  HIE   174      69.116  40.961  32.650  1.00  0.00           C  
ATOM   2793  ND1 HIE   174      69.335  41.934  31.697  1.00  0.00           N  
ATOM   2794  CE1 HIE   174      69.241  41.395  30.494  1.00  0.00           C  
ATOM   2795  HE1 HIE   174      69.325  41.915  29.554  1.00  0.00           H  
ATOM   2796  NE2 HIE   174      68.960  40.109  30.634  1.00  0.00           N  
ATOM   2797  HE2 HIE   174      68.821  39.446  29.886  1.00  0.00           H  
ATOM   2798  CD2 HIE   174      68.882  39.814  31.970  1.00  0.00           C  
ATOM   2799  HD2 HIE   174      68.676  38.846  32.400  1.00  0.00           H  
ATOM   2800  C   HIE   174      71.569  41.871  33.970  1.00  0.00           C  
ATOM   2801  O   HIE   174      72.304  41.316  33.158  1.00  0.00           O  
ATOM   2802  N   GLN   175      71.632  43.203  34.204  1.00  0.00           N  
ATOM   2803  H   GLN   175      71.020  43.622  34.889  1.00  0.00           H  
ATOM   2804  CA  GLN   175      72.600  44.055  33.525  1.00  0.00           C  
ATOM   2805  HA  GLN   175      72.470  43.934  32.449  1.00  0.00           H  
ATOM   2806  CB  GLN   175      72.382  45.523  33.900  1.00  0.00           C  
ATOM   2807  HB2 GLN   175      72.271  45.615  34.981  1.00  0.00           H  
ATOM   2808  HB3 GLN   175      73.266  46.094  33.609  1.00  0.00           H  
ATOM   2809  CG  GLN   175      71.178  46.156  33.220  1.00  0.00           C  
ATOM   2810  HG2 GLN   175      70.275  45.625  33.525  1.00  0.00           H  
ATOM   2811  HG3 GLN   175      71.082  47.188  33.558  1.00  0.00           H  
ATOM   2812  CD  GLN   175      71.288  46.156  31.712  1.00  0.00           C  
ATOM   2813  OE1 GLN   175      72.210  46.766  31.142  1.00  0.00           O  
ATOM   2814  NE2 GLN   175      70.350  45.484  31.048  1.00  0.00           N  
ATOM   2815 HE21 GLN   175      69.484  45.981  30.858  1.00  0.00           H  
ATOM   2816 HE22 GLN   175      70.671  44.886  30.294  1.00  0.00           H  
ATOM   2817  C   GLN   175      74.022  43.633  33.853  1.00  0.00           C  
ATOM   2818  O   GLN   175      74.897  43.656  32.986  1.00  0.00           O  
ATOM   2819  N   LYS   176      74.272  43.227  35.064  1.00  0.00           N  
ATOM   2820  H   LYS   176      73.521  43.226  35.742  1.00  0.00           H  
ATOM   2821  CA  LYS   176      75.600  42.844  35.533  1.00  0.00           C  
ATOM   2822  HA  LYS   176      76.326  43.586  35.197  1.00  0.00           H  
ATOM   2823  CB  LYS   176      75.632  42.793  37.064  1.00  0.00           C  
ATOM   2824  HB2 LYS   176      74.779  42.220  37.431  1.00  0.00           H  
ATOM   2825  HB3 LYS   176      76.541  42.270  37.368  1.00  0.00           H  
ATOM   2826  CG  LYS   176      75.647  44.164  37.724  1.00  0.00           C  
ATOM   2827  HG2 LYS   176      76.515  44.719  37.366  1.00  0.00           H  
ATOM   2828  HG3 LYS   176      74.754  44.719  37.446  1.00  0.00           H  
ATOM   2829  CD  LYS   176      75.725  44.055  39.240  1.00  0.00           C  
ATOM   2830  HD2 LYS   176      74.892  43.443  39.592  1.00  0.00           H  
ATOM   2831  HD3 LYS   176      76.661  43.568  39.520  1.00  0.00           H  
ATOM   2832  CE  LYS   176      75.647  45.414  39.910  1.00  0.00           C  
ATOM   2833  HE2 LYS   176      76.478  46.034  39.570  1.00  0.00           H  
ATOM   2834  HE3 LYS   176      74.711  45.891  39.614  1.00  0.00           H  
ATOM   2835  NZ  LYS   176      75.678  45.305  41.399  1.00  0.00           N  
ATOM   2836  HZ1 LYS   176      75.471  46.202  41.814  1.00  0.00           H  
ATOM   2837  HZ2 LYS   176      74.988  44.630  41.699  1.00  0.00           H  
ATOM   2838  HZ3 LYS   176      76.593  44.998  41.699  1.00  0.00           H  
ATOM   2839  C   LYS   176      76.022  41.492  34.962  1.00  0.00           C  
ATOM   2840  O   LYS   176      77.178  41.316  34.548  1.00  0.00           O  
ATOM   2841  N   THR   177      75.085  40.574  34.869  1.00  0.00           N  
ATOM   2842  H   THR   177      74.143  40.776  35.172  1.00  0.00           H  
ATOM   2843  CA  THR   177      75.444  39.199  34.548  1.00  0.00           C  
ATOM   2844  HA  THR   177      76.505  39.028  34.735  1.00  0.00           H  
ATOM   2845  CB  THR   177      74.663  38.201  35.431  1.00  0.00           C  
ATOM   2846  HB  THR   177      74.902  37.185  35.116  1.00  0.00           H  
ATOM   2847  CG2 THR   177      75.038  38.363  36.900  1.00  0.00           C  
ATOM   2848 HG21 THR   177      74.547  37.577  37.473  1.00  0.00           H  
ATOM   2849 HG22 THR   177      76.116  38.257  37.019  1.00  0.00           H  
ATOM   2850 HG23 THR   177      74.733  39.343  37.266  1.00  0.00           H  
ATOM   2851  OG1 THR   177      73.257  38.426  35.275  1.00  0.00           O  
ATOM   2852  HG1 THR   177      73.032  39.244  35.731  1.00  0.00           H  
ATOM   2853  C   THR   177      75.178  38.896  33.080  1.00  0.00           C  
ATOM   2854  O   THR   177      75.850  38.059  32.478  1.00  0.00           O  
ATOM   2855  N   CYM   178      74.288  39.502  32.408  1.00  0.00           N  
ATOM   2856  H   CYM   178      73.735  40.203  32.875  1.00  0.00           H  
ATOM   2857  CA  CYM   178      73.944  39.223  31.017  1.00  0.00           C  
ATOM   2858  HA  CYM   178      74.445  38.324  30.663  1.00  0.00           H  
ATOM   2859  CB  CYM   178      72.444  38.971  30.884  1.00  0.00           C  
ATOM   2860  HB3 CYM   178      71.902  39.848  31.235  1.00  0.00           H  
ATOM   2861  HB2 CYM   178      72.172  38.131  31.524  1.00  0.00           H  
ATOM   2862  SG  CYM   178      71.897  38.623  29.197  1.00  0.00           S  
ATOM   2863  C   CYM   178      74.350  40.371  30.111  1.00  0.00           C  
ATOM   2864  O   CYM   178      75.054  40.164  29.119  1.00  0.00           O  
ATOM   2865  N   GLY   179      73.975  41.707  30.509  1.00  0.00           N  
ATOM   2866  H   GLY   179      73.450  41.820  31.365  1.00  0.00           H  
ATOM   2867  CA  GLY   179      74.288  42.914  29.759  1.00  0.00           C  
ATOM   2868  HA2 GLY   179      74.101  43.779  30.395  1.00  0.00           H  
ATOM   2869  HA3 GLY   179      75.344  42.907  29.489  1.00  0.00           H  
ATOM   2870  C   GLY   179      73.460  43.063  28.494  1.00  0.00           C  
ATOM   2871  O   GLY   179      73.678  43.992  27.712  1.00  0.00           O  
ATOM   2872  N   GLY   180      72.569  42.082  28.189  1.00  0.00           N  
ATOM   2873  H   GLY   180      72.442  41.304  28.821  1.00  0.00           H  
ATOM   2874  CA  GLY   180      71.725  42.156  27.017  1.00  0.00           C  
ATOM   2875  HA2 GLY   180      72.313  42.494  26.162  1.00  0.00           H  
ATOM   2876  HA3 GLY   180      71.362  41.154  26.793  1.00  0.00           H  
ATOM   2877  C   GLY   180      70.522  43.070  27.189  1.00  0.00           C  
ATOM   2878  O   GLY   180      70.350  43.660  28.267  1.00  0.00           O  
ATOM   2879  N   THR   181      69.819  43.277  26.033  1.00  0.00           N  
ATOM   2880  H   THR   181      70.106  42.823  25.172  1.00  0.00           H  
ATOM   2881  CA  THR   181      68.569  44.039  26.033  1.00  0.00           C  
ATOM   2882  HA  THR   181      68.351  44.380  27.046  1.00  0.00           H  
ATOM   2883  CB  THR   181      68.678  45.281  25.126  1.00  0.00           C  
ATOM   2884  HB  THR   181      67.731  45.822  25.141  1.00  0.00           H  
ATOM   2885  CG2 THR   181      69.788  46.211  25.611  1.00  0.00           C  
ATOM   2886 HG21 THR   181      69.806  47.108  24.991  1.00  0.00           H  
ATOM   2887 HG22 THR   181      69.595  46.503  26.644  1.00  0.00           H  
ATOM   2888 HG23 THR   181      70.760  45.721  25.550  1.00  0.00           H  
ATOM   2889  OG1 THR   181      68.960  44.859  23.783  1.00  0.00           O  
ATOM   2890  HG1 THR   181      68.992  45.642  23.228  1.00  0.00           H  
ATOM   2891  C   THR   181      67.413  43.168  25.580  1.00  0.00           C  
ATOM   2892  O   THR   181      67.616  42.160  24.892  1.00  0.00           O  
ATOM   2893  N   TYR   182      66.257  43.516  26.017  1.00  0.00           N  
ATOM   2894  H   TYR   182      66.146  44.347  26.579  1.00  0.00           H  
ATOM   2895  CA  TYR   182      65.069  42.742  25.673  1.00  0.00           C  
ATOM   2896  HA  TYR   182      65.345  41.716  25.431  1.00  0.00           H  
ATOM   2897  CB  TYR   182      64.100  42.664  26.845  1.00  0.00           C  
ATOM   2898  HB2 TYR   182      64.001  43.653  27.297  1.00  0.00           H  
ATOM   2899  HB3 TYR   182      63.121  42.401  26.471  1.00  0.00           H  
ATOM   2900  CG  TYR   182      64.507  41.664  27.908  1.00  0.00           C  
ATOM   2901  CD1 TYR   182      64.054  40.352  27.869  1.00  0.00           C  
ATOM   2902  HD1 TYR   182      63.405  40.035  27.067  1.00  0.00           H  
ATOM   2903  CE1 TYR   182      64.428  39.430  28.837  1.00  0.00           C  
ATOM   2904  HE1 TYR   182      64.085  38.413  28.775  1.00  0.00           H  
ATOM   2905  CZ  TYR   182      65.272  39.822  29.861  1.00  0.00           C  
ATOM   2906  OH  TYR   182      65.647  38.914  30.822  1.00  0.00           O  
ATOM   2907  HH  TYR   182      65.264  38.045  30.680  1.00  0.00           H  
ATOM   2908  CE2 TYR   182      65.741  41.121  29.915  1.00  0.00           C  
ATOM   2909  HE2 TYR   182      66.403  41.423  30.711  1.00  0.00           H  
ATOM   2910  CD2 TYR   182      65.366  42.035  28.939  1.00  0.00           C  
ATOM   2911  HD2 TYR   182      65.751  43.043  28.980  1.00  0.00           H  
ATOM   2912  C   TYR   182      64.366  43.348  24.454  1.00  0.00           C  
ATOM   2913  O   TYR   182      64.147  44.563  24.408  1.00  0.00           O  
ATOM   2914  N   ILE   183      64.100  42.410  23.470  1.00  0.00           N  
ATOM   2915  H   ILE   183      64.375  41.449  23.608  1.00  0.00           H  
ATOM   2916  CA  ILE   183      63.413  42.754  22.236  1.00  0.00           C  
ATOM   2917  HA  ILE   183      63.291  43.838  22.187  1.00  0.00           H  
ATOM   2918  CB  ILE   183      64.241  42.316  21.001  1.00  0.00           C  
ATOM   2919  HB  ILE   183      64.361  41.231  21.040  1.00  0.00           H  
ATOM   2920  CG2 ILE   183      63.507  42.676  19.704  1.00  0.00           C  
ATOM   2921 HG21 ILE   183      63.232  43.732  19.707  1.00  0.00           H  
ATOM   2922 HG22 ILE   183      64.136  42.476  18.838  1.00  0.00           H  
ATOM   2923 HG23 ILE   183      62.609  42.068  19.599  1.00  0.00           H  
ATOM   2924  CG1 ILE   183      65.632  42.957  21.033  1.00  0.00           C  
ATOM   2925 HG12 ILE   183      65.555  44.023  20.816  1.00  0.00           H  
ATOM   2926 HG13 ILE   183      66.071  42.855  22.024  1.00  0.00           H  
ATOM   2927  CD1 ILE   183      66.632  42.313  20.080  1.00  0.00           C  
ATOM   2928 HD11 ILE   183      67.631  42.693  20.298  1.00  0.00           H  
ATOM   2929 HD12 ILE   183      66.628  41.230  20.208  1.00  0.00           H  
ATOM   2930 HD13 ILE   183      66.387  42.559  19.047  1.00  0.00           H  
ATOM   2931  C   ILE   183      62.038  42.105  22.204  1.00  0.00           C  
ATOM   2932  O   ILE   183      61.897  40.914  22.501  1.00  0.00           O  
ATOM   2933  N   LYS   184      61.054  42.887  21.908  1.00  0.00           N  
ATOM   2934  H   LYS   184      61.214  43.860  21.689  1.00  0.00           H  
ATOM   2935  CA  LYS   184      59.702  42.340  21.798  1.00  0.00           C  
ATOM   2936  HA  LYS   184      59.479  41.817  22.728  1.00  0.00           H  
ATOM   2937  CB  LYS   184      58.678  43.465  21.642  1.00  0.00           C  
ATOM   2938  HB2 LYS   184      58.951  44.258  22.340  1.00  0.00           H  
ATOM   2939  HB3 LYS   184      58.730  43.879  20.634  1.00  0.00           H  
ATOM   2940  CG  LYS   184      57.249  43.051  21.954  1.00  0.00           C  
ATOM   2941  HG2 LYS   184      56.895  42.339  21.207  1.00  0.00           H  
ATOM   2942  HG3 LYS   184      57.235  42.566  22.931  1.00  0.00           H  
ATOM   2943  CD  LYS   184      56.311  44.250  22.001  1.00  0.00           C  
ATOM   2944  HD2 LYS   184      56.755  45.032  22.620  1.00  0.00           H  
ATOM   2945  HD3 LYS   184      56.174  44.637  20.990  1.00  0.00           H  
ATOM   2946  CE  LYS   184      54.968  43.891  22.595  1.00  0.00           C  
ATOM   2947  HE2 LYS   184      54.526  43.074  22.025  1.00  0.00           H  
ATOM   2948  HE3 LYS   184      55.122  43.551  23.620  1.00  0.00           H  
ATOM   2949  NZ  LYS   184      54.030  45.063  22.611  1.00  0.00           N  
ATOM   2950  HZ1 LYS   184      53.688  45.233  21.672  1.00  0.00           H  
ATOM   2951  HZ2 LYS   184      53.242  44.846  23.205  1.00  0.00           H  
ATOM   2952  HZ3 LYS   184      54.504  45.879  22.970  1.00  0.00           H  
ATOM   2953  C   LYS   184      59.593  41.363  20.626  1.00  0.00           C  
ATOM   2954  O   LYS   184      59.905  41.711  19.486  1.00  0.00           O  
ATOM   2955  N   ILE   185      59.061  40.129  20.876  1.00  0.00           N  
ATOM   2956  H   ILE   185      58.824  39.841  21.810  1.00  0.00           H  
ATOM   2957  CA  ILE   185      59.108  39.148  19.798  1.00  0.00           C  
ATOM   2958  HA  ILE   185      59.513  39.561  18.875  1.00  0.00           H  
ATOM   2959  CB  ILE   185      59.983  37.934  20.173  1.00  0.00           C  
ATOM   2960  HB  ILE   185      59.923  37.217  19.352  1.00  0.00           H  
ATOM   2961  CG2 ILE   185      61.444  38.354  20.330  1.00  0.00           C  
ATOM   2962 HG21 ILE   185      62.091  37.477  20.316  1.00  0.00           H  
ATOM   2963 HG22 ILE   185      61.738  39.008  19.509  1.00  0.00           H  
ATOM   2964 HG23 ILE   185      61.587  38.869  21.273  1.00  0.00           H  
ATOM   2965  CG1 ILE   185      59.460  37.272  21.454  1.00  0.00           C  
ATOM   2966 HG12 ILE   185      59.659  37.922  22.307  1.00  0.00           H  
ATOM   2967 HG13 ILE   185      58.385  37.126  21.387  1.00  0.00           H  
ATOM   2968  CD1 ILE   185      60.061  35.903  21.736  1.00  0.00           C  
ATOM   2969 HD11 ILE   185      60.353  35.944  22.782  1.00  0.00           H  
ATOM   2970 HD12 ILE   185      59.292  35.149  21.560  1.00  0.00           H  
ATOM   2971 HD13 ILE   185      60.930  35.694  21.112  1.00  0.00           H  
ATOM   2972  C   ILE   185      57.686  38.693  19.454  1.00  0.00           C  
ATOM   2973  O   ILE   185      57.468  38.045  18.423  1.00  0.00           O  
ATOM   2974  N   LYS   186      56.764  39.000  20.423  1.00  0.00           N  
ATOM   2975  H   LYS   186      56.991  39.524  21.257  1.00  0.00           H  
ATOM   2976  CA  LYS   186      55.397  38.590  20.142  1.00  0.00           C  
ATOM   2977  HA  LYS   186      55.216  38.633  19.067  1.00  0.00           H  
ATOM   2978  CB  LYS   186      55.155  37.157  20.611  1.00  0.00           C  
ATOM   2979  HB2 LYS   186      55.911  36.487  20.200  1.00  0.00           H  
ATOM   2980  HB3 LYS   186      55.167  37.133  21.682  1.00  0.00           H  
ATOM   2981  CG  LYS   186      53.764  36.628  20.298  1.00  0.00           C  
ATOM   2982  HG2 LYS   186      53.009  37.252  20.776  1.00  0.00           H  
ATOM   2983  HG3 LYS   186      53.607  36.644  19.219  1.00  0.00           H  
ATOM   2984  CD  LYS   186      53.577  35.202  20.814  1.00  0.00           C  
ATOM   2985  HD2 LYS   186      54.289  34.541  20.317  1.00  0.00           H  
ATOM   2986  HD3 LYS   186      53.771  35.188  21.886  1.00  0.00           H  
ATOM   2987  CE  LYS   186      52.163  34.696  20.564  1.00  0.00           C  
ATOM   2988  HE2 LYS   186      51.453  35.365  21.054  1.00  0.00           H  
ATOM   2989  HE3 LYS   186      51.966  34.708  19.491  1.00  0.00           H  
ATOM   2990  NZ  LYS   186      51.975  33.309  21.080  1.00  0.00           N  
ATOM   2991  HZ1 LYS   186      52.659  32.696  20.661  1.00  0.00           H  
ATOM   2992  HZ2 LYS   186      52.086  33.303  22.084  1.00  0.00           H  
ATOM   2993  HZ3 LYS   186      51.046  32.986  20.848  1.00  0.00           H  
ATOM   2994  C   LYS   186      54.389  39.535  20.798  1.00  0.00           C  
ATOM   2995  O   LYS   186      54.686  40.145  21.830  1.00  0.00           O  
ATOM   2996  N   GLU   187      53.225  39.813  20.189  1.00  0.00           N  
ATOM   2997  H   GLU   187      53.056  39.367  19.298  1.00  0.00           H  
ATOM   2998  CA  GLU   187      52.046  40.445  20.767  1.00  0.00           C  
ATOM   2999  HA  GLU   187      52.026  40.312  21.833  1.00  0.00           H  
ATOM   3000  CB  GLU   187      52.085  41.961  20.548  1.00  0.00           C  
ATOM   3001  HB2 GLU   187      51.241  42.405  21.079  1.00  0.00           H  
ATOM   3002  HB3 GLU   187      53.002  42.352  20.983  1.00  0.00           H  
ATOM   3003  CG  GLU   187      52.022  42.371  19.080  1.00  0.00           C  
ATOM   3004  HG2 GLU   187      52.865  41.931  18.545  1.00  0.00           H  
ATOM   3005  HG3 GLU   187      51.098  42.008  18.631  1.00  0.00           H  
ATOM   3006  CD  GLU   187      52.057  43.875  18.876  1.00  0.00           C  
ATOM   3007  OE1 GLU   187      51.987  44.336  17.720  1.00  0.00           O  
ATOM   3008  OE2 GLU   187      52.155  44.609  19.892  1.00  0.00           O  
ATOM   3009  C   GLU   187      50.764  39.865  20.173  1.00  0.00           C  
ATOM   3010  O   GLU   187      50.721  39.506  19.001  1.00  0.00           O  
ATOM   3011  OXT GLU   187      49.758  39.735  20.867  1.00  0.00           O  
TER    3012      GLU   187 
ATOM   3012 ZN    ZN   188      45.405  31.829  50.090  1.00  0.00          ZN  
ATOM   3013 ZN    ZN   189      69.980  38.204  28.502  1.00  0.00          ZN 
END   
