# Supplementary material for: Allosteric activation of the SPRTN protease by ubiquitin maintains genome stability
Source: Nat Commun. 2025 Jul 21;16:5422. doi: 10.1038/s41467-025-61224-z (PMC12279946; doi:10.1038/s41467-025-61224-z)
Supplement: Supplementary file 11 — Source Data [file 41467_2025_61224_MOESM11_ESM.zip › Source data/Source-data-graphs.xlsx]

## Sheet: Figure 1e
Figure 1e
	Reaction		DPC			Cleaved DPC			Free DNA			Cleaved DPC*
Free DNA	1		0	0	0	0	0	0	1	1	1	0	0	0
SRAP alone	2		0.9	0.9	0.91	0	0	0	0.1	0.1	0.09	0	0	0
SRAP + 1 µM FL	3		0.88	0.86	0.89	0.03	0.03	0.02	0.09	0.1	0.09	-0.01	0.02	0
SRAP + 10 µM FL	4		0.77	0.77	0.79	0.13	0.14	0.12	0.1	0.09	0.09	0.01	0.01	0
SRAP + 100 µM FL	5		0.51	0.6	0.53	0.32	0.31	0.34	0.11	0.34	0.09	0.07	0.07	0.02
SRAP + 100 µM FL - FANCJ	6		0.91	0.9	0.91	0	0	0	0.09	0.1	0.09	-0.01	0.02	0
SRAP-K48short alone	7		0.93	0.92	0.93	0	0	0	0.07	0.08	0.07	0	0	0
SRAP-K48shortt + 1 µM FL	8		0.54	0.46	0.51	0.36	0.42	0.39	0.08	0.09	0.07	0.03	0.04	0.04
SRAP-K48short + 10 µM FL	9		0.39	0.33	0.31	0.41	0.43	0.48	0.09	0.11	0.1	0.14	0.16	0.15
SRAP-K48short + 100 µM FL	10		0.41	0.52	0.43	0.29	0.25	0.3	0.1	0.1	0.08	0.23	0.15	0.21
SRAP-K48short + 100 µM FL - FANCJ	11		0.92	0.92	0.93	0	0	0	0.08	0.08	0.07	0	-0.01	0.01
SRAP-K48long alone	12		0.93	0.92	0.93	0	0	0	0.07	0.08	0.07	0	0	0
SRAP-K48long + 1 µM FL	13		0.39	0.3	0.33	0.45	0.5	0.52	0.09	0.1	0.08	0.1	0.15	0.11
SRAP-K48long + 10 µM FL	14		0.2	0.19	0.21	0.25	0.21	0.29	0.1	0.1	0.07	0.49	0.55	0.45
SRAP-K48long + 100 µM FL	15		0.34	0.44	0.3	0.1	0.1	0.11	0.14	0.1	0.08	0.51	0.4	0.54
SRAP-K48long + 100 µM FL - FANCJ	16		0.94	0.92	0.94	0	0	0	0.06	0.08	0.06	0	0.03	0.01
Free DNA	17		0	0	0	0	0	0	1	1	1	0	0	0
SRAP alone	18		0.89	0.88	0.89	0	0	0	0.11	0.12	0.11	0	0	0
SRAP + 1 µM FL	19		0.89	0.88	0.88	0.02	0	0	0.09	0.12	0.12	-0.02	0.01	0.01
SRAP + 10 µM FL	20		0.82	0.82	0.83	0.08	0.06	0.06	0.1	0.12	0.1	-0.01	0	0
SRAP + 100 µM FL	21		0.54	0.72	0.63	0.36	0.25	0.27	0.09	0.28	0.1	-0.02	-0.01	0
SRAP + 100 µM FL - FANCJ	22		0.89	0.89	0.89	0	0	0	0.11	0.11	0.11	0.01	-0.01	0.02
SRAP-K63short alone	23		0.9	0.9	0.91	0	0	0	0.1	0.1	0.09	0	0	0
SRAP-K63shortt + 1 µM FL	24		0.64	0.64	0.59	0.27	0.28	0.28	0.09	0.08	0.1	0.01	-0.03	0.05
SRAP-K63short + 10 µM FL	25		0.29	0.31	0.34	0.52	0.49	0.47	0.11	0.12	0.12	0.09	0.12	0.11
SRAP-K63short + 100 µM FL	26		0.33	0.35	0.32	0.38	0.37	0.39	0.13	0.14	0.15	0.21	0.19	0.21
SRAP-K63short + 100 µM FL - FANCJ	27		0.9	0.9	0.9	0	0	0	0.1	0.1	0.1	0.01	0	0.02
SRAP-K63long alone	28		0.91	0.92	0.91	0	0	0	0.09	0.08	0.09	0	0	0
SRAP-K63long + 1 µM FL	29		0.61	0.56	0.6	0.25	0.29	0.27	0.1	0.11	0.1	0.07	0.1	0.08
SRAP-K63long + 10 µM FL	30		0.22	0.26	0.24	0.28	0.25	0.28	0.19	0.2	0.18	0.44	0.43	0.42
SRAP-K63long + 100 µM FL	31		0.25	0.35	0.29	0.11	0.08	0.11	0.39	0.36	0.35	0.57	0.5	0.54
SRAP-K63long + 100 µM FL - FANCJ	32		0.91	0.89	0.92	0	0	0	0.09	0.11	0.08	0.03	0.01	0.02

## Sheet: Figure 1f
Figure 1f
	Reaction		DPC			Cleaved DPC			Free DNA			Cleaved DPC*
Free DNA	1		0	0	0	0	0	0	1	1	1	0	0	0
SRAP alone	2		0.9	0.91	0.91	0	0	0	0.1	0.09	0.09	0	0	0
SRAP + 1 µM FL	3		0.85	0.87	0.87	0.03	0.03	0.03	0.11	0.1	0.1	0.01	0.01	0.01
SRAP + 10 µM FL	4		0.79	0.77	0.75	0.11	0.13	0.15	0.1	0.1	0.1	0	0.02	0.01
SRAP + 100 µM FL	5		0.53	0.53	0.5	0.33	0.32	0.33	0.1	0.1	0.11	0.04	0.07	0.08
SRAP + 1 µM aa28-245	6		0.91	0.91	0.9	0	0	0	0.09	0.09	0.1	-0.01	0.01	0.01
SRAP + 10 µM aa28-245	7		0.87	0.89	0.88	0.03	0.02	0.02	0.1	0.09	0.1	0	0	0
SRAP + 100 µM aa28-245	8		0.8	0.79	0.79	0.11	0.11	0.11	0.09	0.1	0.1	0	0	0
SRAP-K48 alone	10		0.92	0.93	0.92	0	0	0	0.08	0.07	0.08	0	0	0
SRAP-K48 + 1 µM FL	11		0.33	0.27	0.23	0.52	0.54	0.53	0.1	0.09	0.09	0.08	0.11	0.14
SRAP-K48 + 10 µM FL	12		0.18	0.17	0.17	0.31	0.2	0.15	0.1	0.11	0.13	0.43	0.56	0.6
SRAP-K48 + 100 µM FL	13		0.3	0.3	0.31	0.09	0.11	0.11	0.13	0.12	0.12	0.54	0.51	0.49
SRAP-K48 + 1 µM aa28-245	14		0.42	0.45	0.39	0.49	0.46	0.47	0.09	0.09	0.1	0.01	0.02	0.05
SRAP-K48 + 10 µM aa28-245	15		0.2	0.22	0.2	0.57	0.55	0.55	0.09	0.1	0.09	0.15	0.16	0.17
SRAP-K48 + 100 µM aa28-245	16		0.17	0.2	0.18	0.27	0.26	0.27	0.1	0.1	0.1	0.47	0.46	0.47
SRAP-K63 alone	18		0.93	0.93	0.92	0	0	0	0.07	0.07	0.08	0	0	0
SRAP-K63 + 1 µM FL	19		0.53	0.42	0.39	0.35	0.42	0.44	0.08	0.09	0.1	0.04	0.09	0.1
SRAP-K63 + 10 µM FL	20		0.25	0.17	0.2	0.29	0.18	0.15	0.16	0.25	0.26	0.38	0.58	0.56
SRAP-K63 + 100 µM FL	21		0.37	0.35	0.41	0.08	0.08	0.08	0.34	0.34	0.28	0.47	0.5	0.43
SRAP-K63 + 1 µM aa28-245	22		0.48	0.49	0.54	0.4	0.39	0.35	0.09	0.09	0.08	0.04	0.05	0.04
SRAP-K63 + 10 µM aa28-245	23		0.26	0.23	0.24	0.4	0.46	0.42	0.15	0.15	0.13	0.26	0.24	0.26
SRAP-K63 + 100 µM aa28-245	24		0.25	0.2	0.23	0.12	0.13	0.14	0.3	0.34	0.28	0.54	0.6	0.54

## Sheet: Figure 2d
Figure 2d
time [ns]	Rg1 [nm]	Rg2 [nm]	Rg3 [nm]
0	1.67254	1.67254	1.67254
0.01	1.68206	1.67314	1.67033
0.02	1.68379	1.67626	1.67359
0.03	1.67485	1.6769	1.68053
0.04	1.67693	1.68063	1.68216
0.05	1.67319	1.677	1.68623
0.06	1.66977	1.68604	1.69046
0.07	1.67345	1.6724	1.68861
0.08	1.67953	1.66885	1.6856
0.09	1.68576	1.66758	1.69392
0.1	1.68219	1.67237	1.68355
0.11	1.67256	1.67037	1.68983
0.12	1.67731	1.67961	1.68552
0.13	1.68476	1.6782	1.6901
0.14	1.68116	1.68305	1.68563
0.15	1.685	1.67527	1.68445
0.16	1.67566	1.67894	1.68776
0.17	1.6762	1.68932	1.68688
0.18	1.67719	1.68334	1.69364
0.19	1.68611	1.69099	1.69321
0.2	1.68508	1.6904	1.69303
0.21	1.6773	1.68559	1.68881
0.22	1.68633	1.69234	1.695
0.23	1.68487	1.68956	1.69035
0.24	1.67907	1.68759	1.70087
0.25	1.68214	1.68172	1.7005
0.26	1.67803	1.68176	1.69115
0.27	1.68288	1.69229	1.68962
0.28	1.68055	1.68365	1.68641
0.29	1.68124	1.67904	1.68171
0.3	1.6804	1.67911	1.68214
0.31	1.68762	1.68023	1.69573
0.32	1.68281	1.67552	1.68547
0.33	1.67921	1.68897	1.68811
0.34	1.6779	1.67102	1.68374
0.35	1.68256	1.67674	1.69217
0.36	1.6834	1.67864	1.70208
0.37	1.68017	1.68125	1.69458
0.38	1.67615	1.6838	1.69518
0.39	1.68424	1.68685	1.69758
0.4	1.68162	1.67573	1.68978
0.41	1.68595	1.67469	1.69888
0.42	1.67306	1.67817	1.70026
0.43	1.67771	1.6809	1.70519
0.44	1.68026	1.68236	1.70275
0.45	1.67483	1.6844	1.70474
0.46	1.67295	1.68158	1.70538
0.47	1.67452	1.68639	1.71266
0.48	1.67799	1.67599	1.70301
0.49	1.68457	1.6909	1.70356
0.5	1.6707	1.67682	1.69805
0.51	1.68021	1.67602	1.7033
0.52	1.67804	1.6763	1.69193
0.53	1.67477	1.67662	1.69812
0.54	1.68013	1.67992	1.70183
0.55	1.67494	1.68412	1.70042
0.56	1.67672	1.68301	1.70566
0.57	1.68045	1.68024	1.70328
0.58	1.68518	1.69049	1.7008
0.59	1.6885	1.68729	1.7001
0.6	1.68664	1.68428	1.7001
0.61	1.68476	1.67784	1.70446
0.62	1.68649	1.67939	1.69173
0.63	1.69426	1.68518	1.70433
0.64	1.6998	1.68046	1.69864
0.65	1.69264	1.68277	1.69693
0.66	1.68832	1.68108	1.69613
0.67	1.68861	1.69586	1.69138
0.68	1.68421	1.67784	1.69447
0.69	1.68925	1.68186	1.70017
0.7	1.68347	1.69007	1.6997
0.71	1.68926	1.69197	1.69845
0.72	1.69096	1.68573	1.70651
0.73	1.68836	1.68116	1.7039
0.74	1.68665	1.68541	1.69551
0.75	1.69182	1.68001	1.69464
0.76	1.69765	1.68116	1.7016
0.77	1.69804	1.68354	1.70049
0.78	1.69414	1.68428	1.70286
0.79	1.69644	1.69243	1.70504
0.8	1.69509	1.6836	1.69658
0.81	1.70672	1.68602	1.695
0.82	1.69591	1.6821	1.70476
0.83	1.70629	1.68769	1.70244
0.84	1.70976	1.68423	1.70153
0.85	1.70224	1.68384	1.70549
0.86	1.70072	1.6836	1.71158
0.87	1.70298	1.68761	1.69951
0.88	1.68975	1.67925	1.71123
0.89	1.69738	1.67837	1.7063
0.9	1.69778	1.68982	1.707
0.91	1.69692	1.69677	1.71044
0.92	1.70163	1.68503	1.71438
0.93	1.70979	1.69281	1.70486
0.94	1.70946	1.69486	1.71052
0.95	1.70998	1.69129	1.7099
0.96	1.69832	1.68479	1.70665
0.97	1.69363	1.69147	1.69856
0.98	1.69584	1.68097	1.6991
0.99	1.69063	1.68705	1.70419
1	1.68866	1.68568	1.69962
1.01	1.69306	1.68328	1.70169
1.02	1.69451	1.6836	1.70654
1.03	1.70123	1.69245	1.70622
1.04	1.68574	1.69868	1.70656
1.05	1.68714	1.69249	1.70606
1.06	1.68496	1.6963	1.70866
1.07	1.69763	1.69336	1.70393
1.08	1.6943	1.69833	1.70753
1.09	1.6895	1.69789	1.70344
1.1	1.70502	1.68761	1.70489
1.11	1.70418	1.6938	1.70635
1.12	1.70301	1.68789	1.70021
1.13	1.70455	1.68793	1.69836
1.14	1.69522	1.69478	1.69861
1.15	1.70892	1.69078	1.69744
1.16	1.71708	1.68594	1.69478
1.17	1.70127	1.68245	1.71219
1.18	1.70178	1.69369	1.70433
1.19	1.71277	1.68701	1.7053
1.2	1.70264	1.69284	1.70471
1.21	1.70353	1.69138	1.69233
1.22	1.70335	1.68529	1.6984
1.23	1.70487	1.69377	1.7148
1.24	1.69815	1.68834	1.70442
1.25	1.70348	1.69171	1.70918
1.26	1.69732	1.67893	1.70474
1.27	1.69216	1.68861	1.71149
1.28	1.70502	1.69093	1.70434
1.29	1.70273	1.68829	1.70655
1.3	1.70066	1.69046	1.7062
1.31	1.69196	1.68389	1.71445
1.32	1.69791	1.68505	1.70847
1.33	1.69921	1.68345	1.70511
1.34	1.70424	1.68445	1.70349
1.35	1.71374	1.68667	1.6994
1.36	1.71077	1.68112	1.70346
1.37	1.71092	1.6943	1.69905
1.38	1.70303	1.69389	1.70294
1.39	1.71285	1.69801	1.69873
1.4	1.70636	1.69643	1.69933
1.41	1.71591	1.68242	1.69988
1.42	1.70375	1.68431	1.70031
1.43	1.70817	1.68158	1.70051
1.44	1.71807	1.68931	1.70067
1.45	1.72216	1.68845	1.70704
1.46	1.71966	1.68222	1.70537
1.47	1.70305	1.68295	1.70591
1.48	1.71594	1.68687	1.70234
1.49	1.72133	1.68367	1.7043
1.5	1.70957	1.68672	1.71098
1.51	1.70545	1.6816	1.70141
1.52	1.71459	1.68415	1.70182
1.53	1.71085	1.68385	1.69908
1.54	1.70954	1.67828	1.70474
1.55	1.70508	1.68175	1.70461
1.56	1.71008	1.68475	1.70893
1.57	1.72413	1.68213	1.7017
1.58	1.71765	1.68531	1.70769
1.59	1.71723	1.68392	1.70722
1.6	1.72755	1.68624	1.70478
1.61	1.72052	1.68549	1.70339
1.62	1.71736	1.68499	1.69952
1.63	1.71174	1.68286	1.70637
1.64	1.71392	1.6896	1.70616
1.65	1.71962	1.68329	1.70853
1.66	1.72106	1.68242	1.71652
1.67	1.71199	1.67816	1.71266
1.68	1.71917	1.69308	1.70912
1.69	1.72173	1.68767	1.70977
1.7	1.71485	1.68106	1.70958
1.71	1.7179	1.68986	1.71119
1.72	1.71855	1.68427	1.70418
1.73	1.71858	1.69059	1.69893
1.74	1.72194	1.68555	1.70435
1.75	1.71644	1.69239	1.70668
1.76	1.71555	1.6827	1.70271
1.77	1.72156	1.68713	1.70193
1.78	1.72176	1.68554	1.70885
1.79	1.70991	1.69005	1.7059
1.8	1.70897	1.68838	1.71049
1.81	1.7195	1.68576	1.70928
1.82	1.70519	1.68529	1.7025
1.83	1.70293	1.69032	1.70977
1.84	1.71485	1.68486	1.71775
1.85	1.7116	1.69576	1.71512
1.86	1.71272	1.69858	1.70937
1.87	1.70616	1.69372	1.71448
1.88	1.71016	1.68724	1.71344
1.89	1.70916	1.69329	1.71338
1.9	1.70883	1.69153	1.7133
1.91	1.71108	1.69054	1.7228
1.92	1.702	1.69563	1.71511
1.93	1.70272	1.69723	1.71709
1.94	1.70969	1.69995	1.71226
1.95	1.71572	1.68759	1.71609
1.96	1.72	1.70507	1.71961
1.97	1.71109	1.70152	1.71931
1.98	1.70984	1.69336	1.71369
1.99	1.71334	1.69457	1.70886
2	1.71123	1.68803	1.70175
2.01	1.70738	1.69648	1.70983
2.02	1.70343	1.69373	1.70854
2.03	1.70281	1.7064	1.71186
2.04	1.71346	1.69976	1.71641
2.05	1.70242	1.69821	1.7195
2.06	1.70307	1.6933	1.71414
2.07	1.71065	1.69398	1.72277
2.08	1.71061	1.6886	1.72009
2.09	1.70453	1.69292	1.72764
2.1	1.70171	1.69363	1.7198
2.11	1.71294	1.69839	1.71775
2.12	1.70601	1.69637	1.70627
2.13	1.70444	1.68957	1.71305
2.14	1.70127	1.68734	1.71326
2.15	1.69781	1.68936	1.70564
2.16	1.7035	1.68187	1.71148
2.17	1.71008	1.68337	1.70457
2.18	1.70433	1.69109	1.69935
2.19	1.71029	1.68979	1.70881
2.2	1.7041	1.69428	1.70676
2.21	1.70187	1.69398	1.71166
2.22	1.70053	1.69626	1.71269
2.23	1.71022	1.69225	1.71358
2.24	1.70453	1.69655	1.70034
2.25	1.69915	1.69211	1.71965
2.26	1.7017	1.69271	1.71314
2.27	1.69869	1.69873	1.71502
2.28	1.70085	1.68891	1.70845
2.29	1.70144	1.69617	1.7145
2.3	1.70281	1.6975	1.71463
2.31	1.69548	1.69664	1.71499
2.32	1.69783	1.69189	1.71759
2.33	1.69515	1.69271	1.72917
2.34	1.70106	1.69412	1.7146
2.35	1.70189	1.6927	1.71145
2.36	1.70229	1.6971	1.70976
2.37	1.69642	1.69668	1.71216
2.38	1.69662	1.69878	1.72378
2.39	1.69616	1.69924	1.72346
2.4	1.69853	1.6967	1.7158
2.41	1.70844	1.69831	1.71134
2.42	1.70516	1.69421	1.71443
2.43	1.70124	1.70165	1.70397
2.44	1.70362	1.69575	1.70507
2.45	1.70432	1.69328	1.71662
2.46	1.70632	1.70338	1.71499
2.47	1.6971	1.7038	1.70972
2.48	1.70278	1.70224	1.72222
2.49	1.70013	1.70279	1.72028
2.5	1.70356	1.70056	1.71723
2.51	1.70898	1.69685	1.71973
2.52	1.70022	1.69809	1.7259
2.53	1.70644	1.69205	1.71454
2.54	1.70977	1.69542	1.72052
2.55	1.71082	1.69817	1.71698
2.56	1.70329	1.69726	1.71504
2.57	1.71258	1.69808	1.7199
2.58	1.69982	1.69745	1.71337
2.59	1.70787	1.70146	1.72573
2.6	1.69832	1.69587	1.73173
2.61	1.69956	1.69648	1.73577
2.62	1.69237	1.70511	1.73375
2.63	1.70121	1.70483	1.73721
2.64	1.70269	1.70312	1.73853
2.65	1.69845	1.69355	1.73139
2.66	1.69498	1.7039	1.73536
2.67	1.7035	1.69697	1.73029
2.68	1.69401	1.70416	1.73628
2.69	1.69851	1.70195	1.72886
2.7	1.6969	1.70388	1.73145
2.71	1.70353	1.70145	1.73018
2.72	1.70181	1.70172	1.72606
2.73	1.70577	1.70555	1.71734
2.74	1.71258	1.70766	1.72561
2.75	1.71435	1.7021	1.72643
2.76	1.71102	1.69528	1.73001
2.77	1.70961	1.68948	1.72872
2.78	1.70771	1.70256	1.71868
2.79	1.70634	1.69803	1.72828
2.8	1.70942	1.69685	1.735
2.81	1.7125	1.69638	1.7252
2.82	1.71419	1.69262	1.72544
2.83	1.70755	1.69565	1.7208
2.84	1.71372	1.69562	1.72156
2.85	1.71288	1.70188	1.72707
2.86	1.70983	1.70286	1.73074
2.87	1.72183	1.70051	1.71807
2.88	1.7196	1.71208	1.72463
2.89	1.70934	1.70348	1.72668
2.9	1.71437	1.70349	1.7248
2.91	1.71213	1.70252	1.71946
2.92	1.70989	1.70959	1.72056
2.93	1.71465	1.71208	1.72016
2.94	1.71123	1.70169	1.71945
2.95	1.71699	1.70855	1.7143
2.96	1.71736	1.70779	1.72183
2.97	1.72352	1.70272	1.72702
2.98	1.72184	1.70634	1.71758
2.99	1.71522	1.70442	1.71906
3	1.72167	1.70551	1.71532
3.01	1.72007	1.7141	1.71769
3.02	1.72652	1.70784	1.7137
3.03	1.71904	1.71798	1.71461
3.04	1.71881	1.72135	1.71672
3.05	1.7164	1.71555	1.70743
3.06	1.72365	1.71789	1.7141
3.07	1.71046	1.71648	1.71504
3.08	1.71269	1.71484	1.71753
3.09	1.71587	1.71954	1.71802
3.1	1.71338	1.71753	1.71767
3.11	1.70904	1.72441	1.71333
3.12	1.71869	1.70827	1.72085
3.13	1.71183	1.70553	1.71042
3.14	1.72272	1.72056	1.72004
3.15	1.71402	1.71004	1.7226
3.16	1.71813	1.70477	1.72196
3.17	1.72021	1.70873	1.72115
3.18	1.71425	1.70933	1.721
3.19	1.71321	1.70775	1.72372
3.2	1.70824	1.70195	1.73012
3.21	1.71841	1.6989	1.72582
3.22	1.71995	1.69744	1.73328
3.23	1.71528	1.70424	1.72493
3.24	1.71011	1.70479	1.72967
3.25	1.7093	1.7115	1.72016
3.26	1.70827	1.69902	1.72558
3.27	1.71582	1.71272	1.72347
3.28	1.70642	1.70645	1.727
3.29	1.70124	1.71611	1.71849
3.3	1.70064	1.70619	1.72723
3.31	1.70325	1.70342	1.72402
3.32	1.69642	1.70899	1.72959
3.33	1.69968	1.70729	1.72302
3.34	1.70135	1.71245	1.73381
3.35	1.70553	1.70582	1.72791
3.36	1.71403	1.70106	1.72278
3.37	1.71096	1.70213	1.72781
3.38	1.71466	1.70689	1.7289
3.39	1.71608	1.70963	1.73119
3.4	1.71547	1.70423	1.74094
3.41	1.71359	1.70975	1.7271
3.42	1.7143	1.71221	1.73296
3.43	1.71317	1.71021	1.72689
3.44	1.70594	1.71111	1.72337
3.45	1.71067	1.71413	1.72959
3.46	1.71879	1.70278	1.73554
3.47	1.72224	1.70952	1.73515
3.48	1.71236	1.70577	1.73723
3.49	1.70973	1.70133	1.73431
3.5	1.70646	1.69785	1.73349
3.51	1.70735	1.70611	1.73856
3.52	1.70916	1.71006	1.73957
3.53	1.70931	1.70118	1.74073
3.54	1.71187	1.70713	1.72614
3.55	1.71005	1.70128	1.72496
3.56	1.71846	1.71129	1.70721
3.57	1.71663	1.70796	1.72036
3.58	1.71252	1.70479	1.71934
3.59	1.71919	1.69785	1.71741
3.6	1.71308	1.70163	1.72497
3.61	1.71472	1.70304	1.71717
3.62	1.71097	1.70589	1.71615
3.63	1.71116	1.70318	1.71938
3.64	1.71001	1.71069	1.72613
3.65	1.71391	1.71403	1.72835
3.66	1.7165	1.71176	1.72013
3.67	1.70491	1.70715	1.72703
3.68	1.71887	1.71344	1.72646
3.69	1.71335	1.71235	1.72949
3.7	1.71249	1.71558	1.73747
3.71	1.71534	1.71342	1.73363
3.72	1.70044	1.71929	1.73036
3.73	1.7103	1.72033	1.72994
3.74	1.71152	1.7071	1.73986
3.75	1.71971	1.71727	1.72914
3.76	1.70467	1.71265	1.72429
3.77	1.70659	1.71183	1.73172
3.78	1.71329	1.70719	1.724
3.79	1.71146	1.70454	1.72958
3.8	1.7159	1.71678	1.72689
3.81	1.70846	1.71846	1.72113
3.82	1.71138	1.71444	1.71981
3.83	1.70836	1.71969	1.73137
3.84	1.70703	1.71282	1.73339
3.85	1.71277	1.70921	1.73032
3.86	1.71052	1.71191	1.72958
3.87	1.71423	1.71262	1.7334
3.88	1.71062	1.7192	1.71995
3.89	1.7129	1.72198	1.71673
3.9	1.72046	1.72664	1.72729
3.91	1.72635	1.72194	1.73237
3.92	1.72486	1.72089	1.72792
3.93	1.71801	1.72143	1.72444
3.94	1.71249	1.71972	1.72741
3.95	1.71381	1.71799	1.71589
3.96	1.71213	1.71926	1.71811
3.97	1.70938	1.72238	1.7311
3.98	1.72364	1.71635	1.73208
3.99	1.71398	1.71733	1.73955
4	1.72365	1.72041	1.73233
4.01	1.72887	1.72117	1.72998
4.02	1.71793	1.72346	1.73756
4.03	1.72244	1.72467	1.73907
4.04	1.72809	1.71765	1.7313
4.05	1.73538	1.7212	1.73048
4.06	1.7169	1.7133	1.74339
4.07	1.70939	1.71903	1.73901
4.08	1.70997	1.71234	1.73935
4.09	1.71909	1.71689	1.72659
4.1	1.7202	1.70581	1.73172
4.11	1.71317	1.71001	1.72939
4.12	1.71814	1.71049	1.74837
4.13	1.71717	1.72362	1.73989
4.14	1.72041	1.72083	1.73467
4.15	1.72631	1.70518	1.72432
4.16	1.71785	1.7095	1.72446
4.17	1.71772	1.7082	1.7192
4.18	1.71833	1.70358	1.7309
4.19	1.7136	1.70687	1.7286
4.2	1.70908	1.70814	1.73101
4.21	1.71591	1.71402	1.72944
4.22	1.7124	1.70673	1.7261
4.23	1.7079	1.70935	1.72699
4.24	1.71601	1.71242	1.73724
4.25	1.71893	1.71096	1.72288
4.26	1.71714	1.71218	1.73266
4.27	1.71682	1.72041	1.73532
4.28	1.71644	1.72209	1.73427
4.29	1.72018	1.72631	1.73352
4.3	1.72001	1.72592	1.73096
4.31	1.71225	1.71351	1.72886
4.32	1.71162	1.71862	1.73463
4.33	1.71097	1.71955	1.73432
4.34	1.71043	1.71934	1.73465
4.35	1.71137	1.70951	1.738
4.36	1.71259	1.71503	1.72834
4.37	1.70739	1.71995	1.72657
4.38	1.71526	1.71707	1.74199
4.39	1.71179	1.725	1.7444
4.4	1.71398	1.72353	1.73074
4.41	1.71911	1.72403	1.73262
4.42	1.71417	1.71605	1.7361
4.43	1.71454	1.71943	1.72934
4.44	1.71559	1.71766	1.7374
4.45	1.71981	1.72083	1.72791
4.46	1.72507	1.72428	1.72581
4.47	1.72312	1.71888	1.72803
4.48	1.71164	1.71512	1.72776
4.49	1.71681	1.72043	1.72758
4.5	1.71376	1.71851	1.71347
4.51	1.71242	1.72218	1.71534
4.52	1.71629	1.71498	1.72105
4.53	1.71073	1.71499	1.71877
4.54	1.71541	1.71226	1.72021
4.55	1.7139	1.708	1.72124
4.56	1.70554	1.70848	1.72019
4.57	1.70439	1.70802	1.72142
4.58	1.70895	1.70731	1.72417
4.59	1.71011	1.71559	1.72026
4.6	1.70452	1.71546	1.72201
4.61	1.70289	1.72682	1.71923
4.62	1.71133	1.72326	1.71694
4.63	1.70068	1.71991	1.72583
4.64	1.70647	1.72112	1.7267
4.65	1.70949	1.71391	1.71574
4.66	1.70334	1.71904	1.72115
4.67	1.71039	1.71522	1.71492
4.68	1.70607	1.72439	1.71843
4.69	1.70691	1.71706	1.72554
4.7	1.70492	1.72389	1.71874
4.71	1.70953	1.71803	1.72085
4.72	1.7064	1.72805	1.71742
4.73	1.70126	1.72281	1.72276
4.74	1.70278	1.71846	1.72081
4.75	1.70788	1.7154	1.72179
4.76	1.71498	1.72813	1.71712
4.77	1.70586	1.72518	1.72359
4.78	1.71645	1.72302	1.72091
4.79	1.72379	1.7174	1.71529
4.8	1.73094	1.72424	1.71793
4.81	1.72511	1.71927	1.71658
4.82	1.729	1.73158	1.71058
4.83	1.72047	1.72068	1.71312
4.84	1.71475	1.72269	1.71952
4.85	1.7174	1.71174	1.70518
4.86	1.72572	1.71583	1.7194
4.87	1.72449	1.71234	1.71856
4.88	1.72767	1.71394	1.71673
4.89	1.73761	1.71691	1.72171
4.9	1.73085	1.72553	1.71831
4.91	1.72434	1.71737	1.71647
4.92	1.71866	1.71482	1.71906
4.93	1.72293	1.72146	1.71195
4.94	1.71945	1.71387	1.71976
4.95	1.71958	1.72007	1.71103
4.96	1.72213	1.71507	1.71733
4.97	1.72268	1.72085	1.71778
4.98	1.72316	1.71342	1.71545
4.99	1.72284	1.72281	1.70596
5	1.72137	1.72354	1.71027
5.01	1.72958	1.71968	1.70489
5.02	1.71935	1.70943	1.71332
5.03	1.71531	1.7167	1.71275
5.04	1.71997	1.72136	1.71731
5.05	1.72502	1.70856	1.70568
5.06	1.71146	1.71027	1.7102
5.07	1.7143	1.71281	1.71488
5.08	1.71135	1.71561	1.70751
5.09	1.71039	1.71831	1.7198
5.1	1.71945	1.71683	1.71714
5.11	1.72234	1.71735	1.71779
5.12	1.71618	1.72042	1.72262
5.13	1.72462	1.71851	1.71453
5.14	1.72712	1.71465	1.70888
5.15	1.72859	1.70839	1.71167
5.16	1.71906	1.71808	1.70595
5.17	1.72346	1.71779	1.7081
5.18	1.72099	1.72152	1.70394
5.19	1.72339	1.72243	1.70627
5.2	1.71896	1.71634	1.7159
5.21	1.71706	1.71651	1.709
5.22	1.72807	1.71437	1.71427
5.23	1.71747	1.71073	1.71747
5.24	1.71276	1.71218	1.725
5.25	1.72388	1.71285	1.71573
5.26	1.71626	1.71451	1.71567
5.27	1.71975	1.71416	1.71435
5.28	1.71771	1.70885	1.70749
5.29	1.71604	1.72556	1.7172
5.3	1.72217	1.72847	1.71843
5.31	1.72038	1.71873	1.72183
5.32	1.71423	1.71409	1.71077
5.33	1.71715	1.7112	1.72478
5.34	1.72216	1.71388	1.72344
5.35	1.71807	1.72128	1.71992
5.36	1.71256	1.7222	1.7172
5.37	1.72007	1.71458	1.73056
5.38	1.71153	1.72235	1.72135
5.39	1.71564	1.72166	1.72213
5.4	1.715	1.72055	1.7229
5.41	1.71771	1.71539	1.71609
5.42	1.71394	1.71663	1.71293
5.43	1.71535	1.72727	1.71455
5.44	1.71157	1.72583	1.71211
5.45	1.71989	1.72288	1.71775
5.46	1.71974	1.71998	1.72143
5.47	1.7212	1.72573	1.7284
5.48	1.71402	1.71676	1.72
5.49	1.71929	1.71275	1.72747
5.5	1.71148	1.71093	1.71826
5.51	1.72056	1.72033	1.72359
5.52	1.71656	1.71784	1.71806
5.53	1.71737	1.7215	1.71757
5.54	1.71797	1.72832	1.72444
5.55	1.72943	1.72392	1.72759
5.56	1.71962	1.72177	1.73077
5.57	1.72635	1.72823	1.7208
5.58	1.71919	1.72206	1.71559
5.59	1.71639	1.72095	1.73079
5.6	1.72468	1.72032	1.72242
5.61	1.72867	1.722	1.72569
5.62	1.73079	1.71661	1.72524
5.63	1.72465	1.71332	1.73139
5.64	1.72159	1.72335	1.71988
5.65	1.72567	1.71622	1.72583
5.66	1.73271	1.72176	1.71393
5.67	1.72665	1.71932	1.72197
5.68	1.72316	1.71848	1.72768
5.69	1.71644	1.72137	1.72987
5.7	1.72104	1.72406	1.72858
5.71	1.71943	1.7184	1.73204
5.72	1.72577	1.70901	1.73427
5.73	1.72188	1.7222	1.72715
5.74	1.72137	1.7293	1.73517
5.75	1.72902	1.72065	1.7404
5.76	1.72992	1.71943	1.73456
5.77	1.73241	1.72234	1.73594
5.78	1.72754	1.71899	1.72589
5.79	1.73266	1.71949	1.71742
5.8	1.72094	1.71203	1.72619
5.81	1.71847	1.71062	1.73592
5.82	1.72014	1.71869	1.73433
5.83	1.71746	1.71821	1.74025
5.84	1.7117	1.70645	1.74215
5.85	1.72757	1.71478	1.73315
5.86	1.71625	1.71436	1.73026
5.87	1.71274	1.71876	1.73171
5.88	1.71637	1.71684	1.73381
5.89	1.71303	1.71735	1.73023
5.9	1.70978	1.71474	1.72943
5.91	1.7185	1.71109	1.73282
5.92	1.71071	1.71252	1.72483
5.93	1.71171	1.71203	1.72323
5.94	1.71995	1.71687	1.72259
5.95	1.71501	1.71051	1.72891
5.96	1.71488	1.70828	1.71623
5.97	1.72284	1.71495	1.73213
5.98	1.71302	1.71661	1.73079
5.99	1.7128	1.72156	1.72512
6	1.71655	1.7173	1.72658
6.01	1.71341	1.71708	1.7244
6.02	1.71435	1.7197	1.73268
6.03	1.71822	1.71764	1.73234
6.04	1.72032	1.70917	1.72838
6.05	1.72073	1.71254	1.72779
6.06	1.71611	1.71435	1.73444
6.07	1.71956	1.71688	1.72696
6.08	1.71851	1.71859	1.72332
6.09	1.71936	1.7115	1.72745
6.1	1.72023	1.71401	1.73322
6.11	1.71926	1.71533	1.72892
6.12	1.72201	1.7131	1.71415
6.13	1.7149	1.71975	1.7204
6.14	1.71516	1.72357	1.71805
6.15	1.71675	1.72799	1.72559
6.16	1.72019	1.714	1.72492
6.17	1.716	1.7159	1.72442
6.18	1.71857	1.71127	1.71888
6.19	1.72606	1.70541	1.72699
6.2	1.73021	1.71618	1.73055
6.21	1.72447	1.70708	1.73358
6.22	1.71844	1.71144	1.72686
6.23	1.72381	1.71847	1.72775
6.24	1.7218	1.70933	1.72003
6.25	1.73114	1.71245	1.72758
6.26	1.71788	1.70709	1.72894
6.27	1.71819	1.71083	1.73829
6.28	1.72205	1.71941	1.73569
6.29	1.72488	1.71781	1.72872
6.3	1.73404	1.70792	1.72616
6.31	1.71602	1.71168	1.73585
6.32	1.72165	1.71116	1.73425
6.33	1.72449	1.70851	1.73033
6.34	1.72368	1.71126	1.73193
6.35	1.72344	1.7143	1.7311
6.36	1.72191	1.71091	1.7282
6.37	1.7237	1.70874	1.73427
6.38	1.73092	1.71036	1.72761
6.39	1.72606	1.72482	1.73841
6.4	1.726	1.72703	1.73069
6.41	1.72627	1.71108	1.72572
6.42	1.73668	1.70794	1.72838
6.43	1.72802	1.71468	1.72671
6.44	1.72082	1.71761	1.71482
6.45	1.72198	1.71067	1.71682
6.46	1.72172	1.71942	1.72095
6.47	1.71841	1.71552	1.72534
6.48	1.7258	1.71721	1.72212
6.49	1.72661	1.72431	1.72586
6.5	1.72081	1.71713	1.72614
6.51	1.72213	1.72425	1.7234
6.52	1.72628	1.71309	1.7282
6.53	1.72019	1.70833	1.7263
6.54	1.72648	1.72854	1.73153
6.55	1.71907	1.71777	1.72388
6.56	1.72493	1.72488	1.71751
6.57	1.73514	1.71799	1.72456
6.58	1.72979	1.71181	1.72917
6.59	1.72248	1.71339	1.72579
6.6	1.71034	1.72233	1.72738
6.61	1.7208	1.71892	1.72225
6.62	1.71866	1.71925	1.72643
6.63	1.71139	1.71848	1.72376
6.64	1.72182	1.71795	1.72651
6.65	1.71834	1.71455	1.73191
6.66	1.71637	1.72035	1.72377
6.67	1.72102	1.72181	1.72236
6.68	1.71409	1.71775	1.7225
6.69	1.71599	1.71918	1.72156
6.7	1.72062	1.71621	1.72141
6.71	1.71933	1.71958	1.72497
6.72	1.7194	1.71648	1.72961
6.73	1.7233	1.72176	1.72546
6.74	1.72608	1.71849	1.72449
6.75	1.71631	1.71658	1.72374
6.76	1.7198	1.72176	1.71805
6.77	1.71788	1.71965	1.7299
6.78	1.71799	1.72726	1.73175
6.79	1.71983	1.71882	1.72618
6.8	1.72061	1.72004	1.73247
6.81	1.72261	1.71832	1.73786
6.82	1.71449	1.72337	1.74615
6.83	1.71076	1.71476	1.74336
6.84	1.72049	1.72523	1.73837
6.85	1.71588	1.71454	1.743
6.86	1.7225	1.72325	1.73401
6.87	1.726	1.71983	1.7291
6.88	1.71811	1.72715	1.73464
6.89	1.71677	1.72007	1.72597
6.9	1.72324	1.71921	1.72492
6.91	1.71647	1.73048	1.72255
6.92	1.72413	1.7256	1.73153
6.93	1.72213	1.73011	1.72393
6.94	1.72194	1.72867	1.71412
6.95	1.71427	1.7277	1.71857
6.96	1.7169	1.71797	1.72152
6.97	1.73083	1.72409	1.73183
6.98	1.72093	1.72319	1.72277
6.99	1.72277	1.72258	1.71743
7	1.7369	1.71866	1.71734
7.01	1.72882	1.72231	1.72078
7.02	1.7208	1.72608	1.71986
7.03	1.71727	1.71244	1.72529
7.04	1.72522	1.72357	1.71926
7.05	1.72442	1.73391	1.71781
7.06	1.71474	1.72335	1.71928
7.07	1.72247	1.7266	1.71248
7.08	1.72292	1.71903	1.71697
7.09	1.72274	1.72261	1.71072
7.1	1.71775	1.72231	1.71806
7.11	1.72641	1.72281	1.70859
7.12	1.72631	1.72766	1.71522
7.13	1.72741	1.71887	1.7111
7.14	1.73459	1.72793	1.71938
7.15	1.72616	1.72816	1.72018
7.16	1.7231	1.72938	1.72527
7.17	1.72489	1.73519	1.71863
7.18	1.72265	1.7369	1.72353
7.19	1.72568	1.7326	1.72647
7.2	1.72172	1.72864	1.7312
7.21	1.71751	1.72231	1.72595
7.22	1.72579	1.73201	1.73642
7.23	1.7244	1.72337	1.7246
7.24	1.7247	1.72817	1.71808
7.25	1.72709	1.73388	1.71871
7.26	1.72504	1.72998	1.7189
7.27	1.7274	1.72578	1.72278
7.28	1.72579	1.72268	1.72516
7.29	1.7228	1.72645	1.72802
7.3	1.71747	1.73376	1.72619
7.31	1.71655	1.72346	1.72763
7.32	1.71722	1.72326	1.72819
7.33	1.71883	1.72924	1.73126
7.34	1.73265	1.72604	1.74693
7.35	1.7342	1.72402	1.73043
7.36	1.72869	1.725	1.7255
7.37	1.72851	1.72596	1.72964
7.38	1.72228	1.72945	1.72278
7.39	1.72781	1.73243	1.72289
7.4	1.71501	1.73204	1.72881
7.41	1.72828	1.72977	1.73151
7.42	1.7226	1.73305	1.72616
7.43	1.7303	1.73019	1.72018
7.44	1.72681	1.7248	1.73898
7.45	1.72456	1.72765	1.73651
7.46	1.71485	1.72554	1.73831
7.47	1.72191	1.72556	1.73679
7.48	1.71698	1.72615	1.73753
7.49	1.72557	1.72526	1.73825
7.5	1.73278	1.72736	1.73769
7.51	1.73179	1.73545	1.73186
7.52	1.73813	1.73169	1.72714
7.53	1.73241	1.73893	1.73255
7.54	1.74291	1.73176	1.72549
7.55	1.7484	1.73406	1.73044
7.56	1.72865	1.73187	1.73311
7.57	1.73643	1.73005	1.73269
7.58	1.73948	1.73081	1.72314
7.59	1.73332	1.74319	1.72635
7.6	1.72979	1.745	1.73156
7.61	1.74629	1.74398	1.72952
7.62	1.73725	1.73986	1.7236
7.63	1.7441	1.74776	1.7287
7.64	1.74422	1.73916	1.73241
7.65	1.74133	1.74363	1.73247
7.66	1.7354	1.73456	1.73925
7.67	1.7349	1.74315	1.74517
7.68	1.73715	1.73588	1.74453
7.69	1.7354	1.73662	1.73281
7.7	1.73979	1.72565	1.73352
7.71	1.73623	1.7341	1.72534
7.72	1.73594	1.73658	1.72723
7.73	1.73594	1.73887	1.72298
7.74	1.73616	1.73591	1.71907
7.75	1.73072	1.7245	1.72627
7.76	1.72716	1.72513	1.72838
7.77	1.72493	1.73414	1.72923
7.78	1.72824	1.74682	1.72345
7.79	1.72692	1.74253	1.72681
7.8	1.73228	1.74073	1.73609
7.81	1.7299	1.72812	1.72704
7.82	1.72939	1.74196	1.74226
7.83	1.73061	1.73569	1.7369
7.84	1.72819	1.74203	1.73753
7.85	1.71892	1.74374	1.73624
7.86	1.72171	1.73935	1.73692
7.87	1.7209	1.74348	1.73493
7.88	1.72618	1.74496	1.73127
7.89	1.73959	1.74709	1.73492
7.9	1.72935	1.73655	1.73418
7.91	1.73508	1.73293	1.72673
7.92	1.73643	1.73745	1.73058
7.93	1.74387	1.72681	1.73786
7.94	1.73385	1.72002	1.73164
7.95	1.73557	1.72126	1.72209
7.96	1.73895	1.73154	1.72856
7.97	1.7356	1.72604	1.72852
7.98	1.73851	1.73234	1.73451
7.99	1.73571	1.72643	1.73824
8	1.7485	1.72506	1.7439
8.01	1.73904	1.72331	1.73696
8.02	1.73489	1.72742	1.7339
8.03	1.73897	1.72829	1.72491
8.04	1.73838	1.73153	1.7292
8.05	1.7414	1.72449	1.72814
8.06	1.73565	1.73286	1.72057
8.07	1.73642	1.73581	1.71908
8.08	1.74217	1.73018	1.7258
8.09	1.74357	1.7295	1.72905
8.1	1.73244	1.72886	1.73054
8.11	1.73755	1.72144	1.7257
8.12	1.73798	1.73084	1.73039
8.13	1.73757	1.72565	1.73075
8.14	1.73902	1.73516	1.72769
8.15	1.73091	1.73079	1.72173
8.16	1.73505	1.72561	1.71756
8.17	1.73491	1.72234	1.72261
8.18	1.73548	1.72531	1.71656
8.19	1.72855	1.72055	1.72099
8.2	1.73024	1.72071	1.72441
8.21	1.73452	1.72932	1.71322
8.22	1.73221	1.72515	1.71878
8.23	1.75084	1.73016	1.71721
8.24	1.74009	1.72386	1.72523
8.25	1.74606	1.72223	1.72525
8.26	1.74129	1.71607	1.72282
8.27	1.73839	1.71466	1.71995
8.28	1.73477	1.71408	1.72611
8.29	1.73325	1.71208	1.72796
8.3	1.72483	1.71638	1.72478
8.31	1.72642	1.72149	1.71908
8.32	1.73221	1.7215	1.72616
8.33	1.73807	1.7203	1.7235
8.34	1.73305	1.72469	1.72384
8.35	1.73237	1.71425	1.72716
8.36	1.73726	1.71532	1.73045
8.37	1.7369	1.70942	1.72697
8.38	1.74321	1.71859	1.72866
8.39	1.73697	1.71683	1.73131
8.4	1.74083	1.72479	1.7263
8.41	1.73258	1.71916	1.73136
8.42	1.73154	1.70983	1.72561
8.43	1.72758	1.7209	1.72758
8.44	1.73484	1.70847	1.72346
8.45	1.73604	1.71352	1.72709
8.46	1.73415	1.71998	1.72683
8.47	1.73048	1.7166	1.73203
8.48	1.73759	1.71801	1.73561
8.49	1.72809	1.72066	1.72379
8.5	1.73908	1.72536	1.72845
8.51	1.73942	1.72199	1.7306
8.52	1.7355	1.72339	1.71688
8.53	1.73765	1.71959	1.72299
8.54	1.73405	1.72989	1.72872
8.55	1.72346	1.73125	1.72994
8.56	1.73068	1.7281	1.72613
8.57	1.73052	1.72391	1.73544
8.58	1.73227	1.72389	1.72481
8.59	1.72285	1.73398	1.72832
8.6	1.72692	1.73114	1.73811
8.61	1.73196	1.71752	1.72743
8.62	1.72857	1.73245	1.73157
8.63	1.72612	1.72426	1.73658
8.64	1.73403	1.71936	1.73123
8.65	1.73118	1.72492	1.73032
8.66	1.73264	1.73276	1.73449
8.67	1.72635	1.73522	1.73285
8.68	1.73274	1.73812	1.73422
8.69	1.73718	1.74293	1.71511
8.7	1.72841	1.73936	1.72005
8.71	1.73352	1.73661	1.72681
8.72	1.73204	1.72893	1.73153
8.73	1.7297	1.72274	1.72576
8.74	1.73613	1.72946	1.72815
8.75	1.73232	1.72892	1.72847
8.76	1.73006	1.73264	1.73733
8.77	1.7258	1.7268	1.72848
8.78	1.73094	1.72934	1.72741
8.79	1.73437	1.73314	1.72619
8.8	1.72624	1.7241	1.7267
8.81	1.73308	1.72849	1.72542
8.82	1.72541	1.73275	1.72099
8.83	1.72184	1.72729	1.7239
8.84	1.73014	1.73376	1.7228
8.85	1.7215	1.73143	1.71709
8.86	1.72249	1.73557	1.72652
8.87	1.72414	1.72991	1.72781
8.88	1.72564	1.7332	1.73876
8.89	1.73358	1.72799	1.73248
8.9	1.73242	1.72224	1.73456
8.91	1.72637	1.72183	1.72225
8.92	1.72619	1.72541	1.72669
8.93	1.73173	1.727	1.72061
8.94	1.72954	1.73269	1.73082
8.95	1.73244	1.72423	1.73334
8.96	1.73281	1.72854	1.72198
8.97	1.72549	1.73538	1.72043
8.98	1.73367	1.72801	1.73051
8.99	1.73426	1.72895	1.7216
9	1.733	1.73391	1.72482
9.01	1.73738	1.72057	1.73168
9.02	1.73049	1.73298	1.72363
9.03	1.7312	1.72982	1.72533
9.04	1.72953	1.73073	1.72338
9.05	1.72464	1.73279	1.72503
9.06	1.72937	1.73094	1.72435
9.07	1.72495	1.72745	1.72296
9.08	1.71888	1.7361	1.7188
9.09	1.71974	1.73583	1.72595
9.1	1.72498	1.73528	1.72108
9.11	1.72776	1.7316	1.72227
9.12	1.72943	1.73519	1.72316
9.13	1.73056	1.72409	1.73
9.14	1.7423	1.72893	1.72665
9.15	1.73261	1.72539	1.71906
9.16	1.73341	1.73055	1.7203
9.17	1.72923	1.72825	1.71728
9.18	1.7313	1.71702	1.72059
9.19	1.72554	1.71996	1.72945
9.2	1.72942	1.72993	1.73012
9.21	1.72686	1.72354	1.72907
9.22	1.72462	1.71141	1.73296
9.23	1.73407	1.70538	1.73159
9.24	1.7332	1.72371	1.73514
9.25	1.73444	1.71555	1.73565
9.26	1.73228	1.71763	1.73138
9.27	1.73809	1.70336	1.73374
9.28	1.7301	1.70899	1.7309
9.29	1.73861	1.7068	1.73346
9.3	1.73842	1.70913	1.74033
9.31	1.72897	1.71324	1.74162
9.32	1.73666	1.71315	1.73606
9.33	1.73831	1.71417	1.73619
9.34	1.74006	1.71853	1.73154
9.35	1.72778	1.70894	1.72717
9.36	1.73215	1.7147	1.72509
9.37	1.72862	1.71239	1.72822
9.38	1.72763	1.71488	1.72702
9.39	1.7265	1.70886	1.72654
9.4	1.72629	1.7224	1.72351
9.41	1.72817	1.72283	1.73559
9.42	1.73424	1.7257	1.73425
9.43	1.73444	1.72844	1.72358
9.44	1.73206	1.73763	1.72654
9.45	1.73106	1.72313	1.73116
9.46	1.73561	1.72013	1.72408
9.47	1.7297	1.72085	1.72685
9.48	1.73031	1.72023	1.73144
9.49	1.73185	1.72439	1.73216
9.5	1.728	1.72462	1.72777
9.51	1.73165	1.71638	1.72749
9.52	1.73571	1.72504	1.72666
9.53	1.73387	1.72116	1.72133
9.54	1.74275	1.70943	1.72149
9.55	1.74532	1.71885	1.71921
9.56	1.74503	1.71888	1.73004
9.57	1.74221	1.71802	1.72812
9.58	1.74118	1.71747	1.72794
9.59	1.73594	1.714	1.73241
9.6	1.73536	1.72109	1.73709
9.61	1.7299	1.71552	1.72796
9.62	1.73655	1.71181	1.73032
9.63	1.73455	1.71608	1.72216
9.64	1.73932	1.72124	1.72424
9.65	1.74663	1.71897	1.73633
9.66	1.74164	1.71681	1.72958
9.67	1.73578	1.71705	1.72965
9.68	1.74604	1.72109	1.73305
9.69	1.73888	1.71967	1.72356
9.7	1.74663	1.70906	1.72139
9.71	1.74482	1.71559	1.71761
9.72	1.74071	1.70828	1.72538
9.73	1.73659	1.71524	1.72198
9.74	1.72593	1.72141	1.7273
9.75	1.72933	1.72204	1.72561
9.76	1.73272	1.72004	1.72236
9.77	1.75016	1.73026	1.72383
9.78	1.7415	1.71903	1.72994
9.79	1.72996	1.7188	1.72635
9.8	1.73305	1.71873	1.7334
9.81	1.73944	1.71647	1.73212
9.82	1.74003	1.71774	1.73647
9.83	1.72682	1.72021	1.73017
9.84	1.73188	1.7371	1.71362
9.85	1.72518	1.73216	1.72753
9.86	1.72736	1.72151	1.73153
9.87	1.72377	1.73612	1.73762
9.88	1.72804	1.72352	1.72655
9.89	1.74018	1.7302	1.74219
9.9	1.72288	1.72999	1.732
9.91	1.72769	1.73167	1.72949
9.92	1.73587	1.7341	1.73797
9.93	1.74027	1.73369	1.73222
9.94	1.74047	1.73128	1.73115
9.95	1.75122	1.742	1.72815
9.96	1.75488	1.73604	1.72948
9.97	1.74796	1.73955	1.72795
9.98	1.74017	1.73274	1.73115
9.99	1.73615	1.72931	1.72874
10	1.75237	1.72768	1.729
10.01	1.74468	1.71998	1.72884
10.02	1.74441	1.72788	1.72063
10.03	1.73116	1.72811	1.73093
10.04	1.73087	1.72949	1.72534
10.05	1.73015	1.73591	1.72507
10.06	1.73279	1.72634	1.72473
10.07	1.73344	1.73205	1.7287
10.08	1.73237	1.7282	1.73487
10.09	1.73376	1.74074	1.72672
10.1	1.73487	1.74013	1.72325
10.11	1.73535	1.73793	1.72635
10.12	1.73235	1.73524	1.73416
10.13	1.73911	1.73724	1.73596
10.14	1.74057	1.73305	1.73383
10.15	1.73372	1.72045	1.74176
10.16	1.73014	1.71976	1.7336
10.17	1.73958	1.72434	1.72664
10.18	1.73767	1.72862	1.72799
10.19	1.72979	1.72982	1.72543
10.2	1.73247	1.732	1.71689
10.21	1.73207	1.73069	1.71819
10.22	1.72739	1.72602	1.71495
10.23	1.74111	1.72474	1.72634
10.24	1.72767	1.73646	1.72653
10.25	1.73456	1.73319	1.73148
10.26	1.73567	1.72929	1.73488
10.27	1.73939	1.72234	1.72772
10.28	1.72827	1.7316	1.73078
10.29	1.73258	1.73143	1.74125
10.3	1.72282	1.72526	1.73315
10.31	1.73311	1.72802	1.72489
10.32	1.73378	1.72687	1.72725
10.33	1.73029	1.72429	1.72154
10.34	1.73318	1.72962	1.72684
10.35	1.73008	1.72238	1.71937
10.36	1.7304	1.72521	1.72038
10.37	1.73514	1.71811	1.72839
10.38	1.7323	1.72241	1.72582
10.39	1.72394	1.72343	1.72206
10.4	1.73485	1.71465	1.72279
10.41	1.73322	1.71335	1.72427
10.42	1.72855	1.71955	1.71775
10.43	1.73133	1.71901	1.71786
10.44	1.73656	1.72498	1.72257
10.45	1.73223	1.72254	1.72451
10.46	1.72584	1.70425	1.71871
10.47	1.73608	1.71181	1.71492
10.48	1.7352	1.71293	1.71998
10.49	1.73382	1.71774	1.7207
10.5	1.73744	1.71791	1.734
10.51	1.73472	1.7167	1.73077
10.52	1.73073	1.7121	1.72243
10.53	1.73513	1.71786	1.72338
10.54	1.73494	1.7311	1.71887
10.55	1.7255	1.71919	1.72229
10.56	1.72671	1.73351	1.72257
10.57	1.73155	1.73669	1.71688
10.58	1.73002	1.73975	1.71382
10.59	1.7299	1.73401	1.7198
10.6	1.73516	1.7269	1.71273
10.61	1.74304	1.73553	1.7225
10.62	1.74359	1.73495	1.71973
10.63	1.74681	1.72794	1.71699
10.64	1.73544	1.72994	1.7234
10.65	1.74405	1.72656	1.72002
10.66	1.7409	1.71375	1.71631
10.67	1.72931	1.72932	1.71996
10.68	1.74099	1.72103	1.72721
10.69	1.74569	1.72147	1.72814
10.7	1.74566	1.71361	1.72733
10.71	1.7514	1.72307	1.72403
10.72	1.73697	1.73562	1.73008
10.73	1.75501	1.7346	1.71951
10.74	1.75058	1.72986	1.73026
10.75	1.75189	1.72697	1.72343
10.76	1.74057	1.72274	1.72133
10.77	1.74426	1.72038	1.72526
10.78	1.7435	1.7155	1.72397
10.79	1.73577	1.71477	1.72046
10.8	1.7418	1.71915	1.72853
10.81	1.73519	1.71407	1.72494
10.82	1.73651	1.71697	1.7182
10.83	1.74546	1.71604	1.71971
10.84	1.74439	1.71817	1.72364
10.85	1.74351	1.70874	1.71775
10.86	1.75111	1.70777	1.70978
10.87	1.74151	1.71882	1.7152
10.88	1.74644	1.72044	1.71605
10.89	1.74432	1.71998	1.71776
10.9	1.74895	1.72097	1.71641
10.91	1.73717	1.71234	1.72295
10.92	1.73695	1.71521	1.71309
10.93	1.74476	1.71065	1.71337
10.94	1.74907	1.71267	1.71069
10.95	1.73193	1.70946	1.70865
10.96	1.74457	1.71485	1.72912
10.97	1.7439	1.71723	1.72037
10.98	1.73602	1.72159	1.72139
10.99	1.7446	1.72041	1.72181
11	1.74616	1.71943	1.72772
11.01	1.74485	1.72495	1.72404
11.02	1.74548	1.73257	1.71786
11.03	1.74793	1.7211	1.72188
11.04	1.7408	1.72389	1.72231
11.05	1.73927	1.72132	1.72172
11.06	1.7404	1.7238	1.71776
11.07	1.75125	1.71812	1.72162
11.08	1.7497	1.71552	1.71403
11.09	1.73921	1.71407	1.71355
11.1	1.73521	1.71493	1.71314
11.11	1.7429	1.71995	1.71375
11.12	1.73698	1.71049	1.72119
11.13	1.73378	1.71179	1.71537
11.14	1.74272	1.72491	1.71389
11.15	1.73593	1.71514	1.71561
11.16	1.74246	1.72911	1.70783
11.17	1.73854	1.72926	1.7145
11.18	1.7474	1.73132	1.72094
11.19	1.73593	1.7254	1.7167
11.2	1.74087	1.72834	1.71682
11.21	1.74456	1.72168	1.71584
11.22	1.74369	1.71384	1.72254
11.23	1.74306	1.7106	1.7171
11.24	1.73947	1.72001	1.70889
11.25	1.74648	1.71669	1.71824
11.26	1.74038	1.71743	1.71873
11.27	1.73985	1.7225	1.71623
11.28	1.75523	1.72348	1.71832
11.29	1.74575	1.72171	1.72054
11.3	1.74831	1.71721	1.72191
11.31	1.7527	1.71448	1.72235
11.32	1.74547	1.71693	1.722
11.33	1.73862	1.71949	1.72301
11.34	1.73189	1.72647	1.7146
11.35	1.74233	1.72289	1.71654
11.36	1.73613	1.72065	1.71296
11.37	1.73472	1.72109	1.71158
11.38	1.74672	1.72429	1.73003
11.39	1.74062	1.72115	1.71718
11.4	1.74683	1.7158	1.72019
11.41	1.74355	1.71563	1.71634
11.42	1.74018	1.72145	1.71284
11.43	1.74363	1.72283	1.71148
11.44	1.73927	1.71568	1.71749
11.45	1.75115	1.70681	1.73036
11.46	1.75033	1.71625	1.71213
11.47	1.75437	1.72422	1.71284
11.48	1.74533	1.73008	1.71178
11.49	1.75021	1.7237	1.72501
11.5	1.74211	1.7213	1.72779
11.51	1.74851	1.72129	1.71759
11.52	1.75415	1.73336	1.72328
11.53	1.75031	1.72882	1.72541
11.54	1.74833	1.72419	1.71753
11.55	1.74873	1.73002	1.72202
11.56	1.74002	1.7309	1.72699
11.57	1.74728	1.7233	1.72475
11.58	1.74802	1.72899	1.73479
11.59	1.74636	1.73676	1.7255
11.6	1.74569	1.73803	1.72263
11.61	1.74509	1.73239	1.71416
11.62	1.73778	1.73187	1.72718
11.63	1.74674	1.72829	1.72124
11.64	1.7438	1.72445	1.71835
11.65	1.74696	1.72275	1.71758
11.66	1.73514	1.71371	1.72444
11.67	1.74378	1.7182	1.71646
11.68	1.74399	1.71352	1.72196
11.69	1.72926	1.71959	1.72538
11.7	1.73648	1.72612	1.71833
11.71	1.73465	1.72103	1.71651
11.72	1.73696	1.73392	1.71777
11.73	1.73889	1.72659	1.72045
11.74	1.74118	1.72752	1.71901
11.75	1.73641	1.72351	1.71868
11.76	1.74384	1.73089	1.72132
11.77	1.741	1.72483	1.72057
11.78	1.74291	1.72689	1.72439
11.79	1.73753	1.72911	1.71114
11.8	1.74128	1.72588	1.7167
11.81	1.7402	1.71961	1.71135
11.82	1.74019	1.7123	1.71909
11.83	1.74109	1.72486	1.71917
11.84	1.74358	1.72351	1.71093
11.85	1.74073	1.7128	1.71989
11.86	1.73554	1.71789	1.72391
11.87	1.74084	1.72007	1.72798
11.88	1.74452	1.72	1.72613
11.89	1.74289	1.71569	1.72638
11.9	1.75407	1.71988	1.72888
11.91	1.73942	1.71654	1.72909
11.92	1.7367	1.72581	1.72562
11.93	1.74286	1.71835	1.72821
11.94	1.73495	1.72069	1.73686
11.95	1.73895	1.72767	1.73042
11.96	1.75202	1.71734	1.72052
11.97	1.74761	1.70974	1.7176
11.98	1.75392	1.71701	1.72502
11.99	1.74704	1.72157	1.73194
12	1.73961	1.7122	1.72666
12.01	1.74465	1.70788	1.72564
12.02	1.7435	1.72328	1.72425
12.03	1.75197	1.71555	1.72292
12.04	1.75023	1.71677	1.72398
12.05	1.74557	1.7194	1.72431
12.06	1.74568	1.71463	1.72425
12.07	1.74357	1.72189	1.72105
12.08	1.74358	1.72242	1.72632
12.09	1.74422	1.71782	1.72738
12.1	1.73893	1.71777	1.72542
12.11	1.73859	1.71843	1.72488
12.12	1.7435	1.71686	1.72262
12.13	1.75008	1.72313	1.73274
12.14	1.74487	1.71023	1.73507
12.15	1.7478	1.71867	1.72837
12.16	1.74533	1.7142	1.73607
12.17	1.74348	1.7206	1.74467
12.18	1.74553	1.72232	1.737
12.19	1.74534	1.72236	1.73154
12.2	1.74046	1.71907	1.73901
12.21	1.74186	1.72071	1.73506
12.22	1.74391	1.72199	1.7401
12.23	1.74624	1.72559	1.74121
12.24	1.74228	1.72172	1.74899
12.25	1.73861	1.73176	1.7488
12.26	1.73791	1.71708	1.73835
12.27	1.73794	1.72231	1.73275
12.28	1.73687	1.71627	1.73442
12.29	1.74522	1.72701	1.74655
12.3	1.75228	1.73804	1.73592
12.31	1.74197	1.73165	1.74222
12.32	1.74526	1.72916	1.73497
12.33	1.74862	1.73196	1.73834
12.34	1.74702	1.73239	1.73916
12.35	1.75022	1.73725	1.74616
12.36	1.74541	1.73609	1.73795
12.37	1.74352	1.72975	1.73618
12.38	1.74407	1.72692	1.74115
12.39	1.74256	1.72674	1.74142
12.4	1.73891	1.72563	1.74365
12.41	1.74758	1.72901	1.73355
12.42	1.74399	1.72196	1.73924
12.43	1.74533	1.72194	1.73226
12.44	1.74156	1.71439	1.73376
12.45	1.73206	1.71805	1.73629
12.46	1.74677	1.70854	1.73762
12.47	1.73879	1.71399	1.74323
12.48	1.74179	1.71819	1.73592
12.49	1.74188	1.71729	1.73617
12.5	1.73717	1.70697	1.73019
12.51	1.73998	1.71419	1.72908
12.52	1.73254	1.71199	1.73652
12.53	1.73691	1.72215	1.7352
12.54	1.73001	1.72536	1.72585
12.55	1.73378	1.72171	1.72484
12.56	1.73756	1.72129	1.72193
12.57	1.73132	1.72462	1.7253
12.58	1.72961	1.72962	1.72399
12.59	1.72872	1.72635	1.72735
12.6	1.73076	1.72406	1.73254
12.61	1.7291	1.72256	1.7302
12.62	1.7392	1.72076	1.72579
12.63	1.74015	1.7241	1.72596
12.64	1.73204	1.72648	1.72421
12.65	1.72965	1.728	1.73005
12.66	1.73754	1.72115	1.731
12.67	1.73329	1.71608	1.73065
12.68	1.73867	1.71464	1.7278
12.69	1.73551	1.71493	1.7343
12.7	1.74377	1.7136	1.73118
12.71	1.73824	1.7091	1.73416
12.72	1.74223	1.70874	1.72949
12.73	1.73016	1.7175	1.72885
12.74	1.73622	1.70762	1.73782
12.75	1.74579	1.72184	1.7298
12.76	1.73174	1.71049	1.73034
12.77	1.73645	1.71749	1.73368
12.78	1.73815	1.72401	1.72847
12.79	1.74155	1.71542	1.72897
12.8	1.73722	1.71511	1.72928
12.81	1.73895	1.71475	1.73976
12.82	1.73365	1.72118	1.73363
12.83	1.74552	1.72219	1.74292
12.84	1.74209	1.72006	1.73548
12.85	1.74463	1.72856	1.73969
12.86	1.74996	1.71355	1.74014
12.87	1.73404	1.72519	1.73019
12.88	1.74247	1.72204	1.74661
12.89	1.74565	1.72691	1.73778
12.9	1.73721	1.7161	1.73258
12.91	1.74261	1.71979	1.73156
12.92	1.7346	1.71819	1.73323
12.93	1.74256	1.71984	1.73021
12.94	1.74816	1.72479	1.73656
12.95	1.7474	1.72513	1.74038
12.96	1.7403	1.71757	1.74708
12.97	1.73968	1.72521	1.73689
12.98	1.73279	1.72721	1.73686
12.99	1.73834	1.72376	1.7278
13	1.73407	1.7263	1.73097
13.01	1.73771	1.73543	1.73192
13.02	1.72761	1.73204	1.73064
13.03	1.7303	1.73913	1.71488
13.04	1.72736	1.7331	1.71646
13.05	1.74335	1.73074	1.71636
13.06	1.73244	1.72751	1.71955
13.07	1.72878	1.7368	1.72167
13.08	1.73475	1.73231	1.72483
13.09	1.7311	1.72752	1.7302
13.1	1.73537	1.72177	1.72158
13.11	1.73939	1.72179	1.72627
13.12	1.73301	1.73938	1.72395
13.13	1.73069	1.74282	1.73097
13.14	1.7432	1.73651	1.72967
13.15	1.74011	1.73944	1.73064
13.16	1.73622	1.75201	1.73815
13.17	1.74138	1.74657	1.74381
13.18	1.7394	1.73412	1.73687
13.19	1.73675	1.73675	1.74124
13.2	1.73848	1.73796	1.73695
13.21	1.75525	1.73137	1.74118
13.22	1.74109	1.72757	1.72999
13.23	1.75097	1.73417	1.73359
13.24	1.74533	1.72684	1.74241
13.25	1.73894	1.73436	1.73345
13.26	1.74644	1.72875	1.7334
13.27	1.7461	1.73228	1.7263
13.28	1.7461	1.73069	1.72268
13.29	1.7489	1.73558	1.72613
13.3	1.75054	1.72581	1.72948
13.31	1.73736	1.72711	1.73191
13.32	1.74578	1.72657	1.73419
13.33	1.74773	1.73052	1.7317
13.34	1.73564	1.73032	1.73434
13.35	1.7323	1.73497	1.74556
13.36	1.74295	1.72562	1.73888
13.37	1.73481	1.72158	1.73848
13.38	1.7431	1.72942	1.7408
13.39	1.73806	1.72507	1.74363
13.4	1.74661	1.72233	1.73938
13.41	1.747	1.72225	1.7422
13.42	1.74119	1.71987	1.7497
13.43	1.74575	1.7253	1.74237
13.44	1.75206	1.72987	1.7473
13.45	1.74948	1.71935	1.74883
13.46	1.73967	1.72114	1.73984
13.47	1.74089	1.72627	1.742
13.48	1.74086	1.72183	1.73973
13.49	1.74513	1.73731	1.74343
13.5	1.74759	1.72878	1.74482
13.51	1.73853	1.73895	1.74226
13.52	1.7471	1.73854	1.73463
13.53	1.74666	1.74094	1.7284
13.54	1.74799	1.74029	1.7314
13.55	1.74272	1.74097	1.73279
13.56	1.73933	1.74182	1.72221
13.57	1.73805	1.73548	1.72433
13.58	1.72845	1.73009	1.7336
13.59	1.74527	1.73303	1.73232
13.6	1.73207	1.73705	1.73343
13.61	1.74296	1.74628	1.74373
13.62	1.74173	1.73801	1.74433
13.63	1.74026	1.73093	1.73672
13.64	1.74478	1.73049	1.74075
13.65	1.74099	1.7377	1.7374
13.66	1.73547	1.73698	1.74077
13.67	1.74032	1.75227	1.75058
13.68	1.73622	1.73962	1.75621
13.69	1.74154	1.74246	1.75323
13.7	1.73975	1.73632	1.74134
13.71	1.74059	1.74224	1.74188
13.72	1.75054	1.73947	1.74962
13.73	1.74699	1.7413	1.7373
13.74	1.74667	1.73228	1.73764
13.75	1.74598	1.73483	1.73097
13.76	1.74107	1.73268	1.73979
13.77	1.74367	1.73879	1.73069
13.78	1.74828	1.73282	1.73588
13.79	1.74776	1.72964	1.73057
13.8	1.74516	1.72526	1.73975
13.81	1.75191	1.7295	1.73227
13.82	1.74849	1.73076	1.73934
13.83	1.75049	1.72017	1.74635
13.84	1.74779	1.72582	1.73701
13.85	1.7448	1.72524	1.73948
13.86	1.75064	1.7221	1.73415
13.87	1.74451	1.73099	1.74555
13.88	1.74364	1.72418	1.73958
13.89	1.74455	1.71718	1.74355
13.9	1.75167	1.72357	1.74017
13.91	1.75139	1.71649	1.74203
13.92	1.74132	1.72997	1.73606
13.93	1.74498	1.7208	1.74264
13.94	1.75396	1.72503	1.73941
13.95	1.75772	1.71955	1.73529
13.96	1.75463	1.71203	1.73441
13.97	1.74821	1.71892	1.73354
13.98	1.7503	1.72318	1.73315
13.99	1.74724	1.71976	1.73806
14	1.75153	1.72156	1.73985
14.01	1.75413	1.72143	1.74285
14.02	1.75535	1.72646	1.73347
14.03	1.75559	1.73114	1.73349
14.04	1.73902	1.7261	1.73401
14.05	1.75446	1.7205	1.73226
14.06	1.75021	1.72771	1.72761
14.07	1.74178	1.71646	1.72189
14.08	1.74666	1.70828	1.7249
14.09	1.75035	1.72265	1.72666
14.1	1.7401	1.71525	1.72225
14.11	1.7469	1.71882	1.72382
14.12	1.74878	1.72552	1.72886
14.13	1.75008	1.7269	1.73754
14.14	1.7468	1.72446	1.73015
14.15	1.74775	1.7273	1.72714
14.16	1.75275	1.72481	1.72989
14.17	1.74598	1.71492	1.73387
14.18	1.74666	1.71086	1.73636
14.19	1.74197	1.71593	1.73214
14.2	1.74621	1.72111	1.73547
14.21	1.7424	1.72002	1.73385
14.22	1.74219	1.72176	1.73343
14.23	1.75249	1.72386	1.72943
14.24	1.74482	1.71558	1.73107
14.25	1.7455	1.7136	1.73224
14.26	1.75076	1.71827	1.73487
14.27	1.75014	1.71961	1.74366
14.28	1.75143	1.70431	1.7411
14.29	1.75467	1.71481	1.7431
14.3	1.75269	1.7075	1.74501
14.31	1.75363	1.71374	1.73603
14.32	1.75416	1.71575	1.7361
14.33	1.7565	1.7125	1.73223
14.34	1.75779	1.71195	1.7314
14.35	1.7559	1.71768	1.73618
14.36	1.75728	1.72122	1.7458
14.37	1.74554	1.72488	1.7424
14.38	1.74963	1.72094	1.73659
14.39	1.75435	1.72869	1.72703
14.4	1.76211	1.71403	1.727
14.41	1.75288	1.71946	1.74317
14.42	1.74855	1.72988	1.73442
14.43	1.75929	1.73121	1.73858
14.44	1.75514	1.73233	1.73678
14.45	1.7474	1.71824	1.73894
14.46	1.75463	1.72098	1.73067
14.47	1.75103	1.72233	1.7354
14.48	1.74825	1.72291	1.73467
14.49	1.7511	1.72358	1.7417
14.5	1.75395	1.7209	1.73479
14.51	1.74305	1.72241	1.74332
14.52	1.74365	1.72302	1.73724
14.53	1.75323	1.71747	1.74201
14.54	1.75429	1.71595	1.73771
14.55	1.75442	1.71618	1.73487
14.56	1.75157	1.71973	1.75039
14.57	1.75142	1.71343	1.73875
14.58	1.74818	1.71835	1.74154
14.59	1.75263	1.72119	1.73984
14.6	1.75379	1.71812	1.73828
14.61	1.75917	1.71824	1.74468
14.62	1.74999	1.72536	1.73958
14.63	1.75811	1.71763	1.74005
14.64	1.75545	1.71462	1.74633
14.65	1.74953	1.71942	1.74656
14.66	1.75396	1.72171	1.73891
14.67	1.74368	1.72454	1.73522
14.68	1.74752	1.72043	1.73458
14.69	1.74724	1.7233	1.73396
14.7	1.73666	1.7216	1.73964
14.71	1.75103	1.71215	1.7413
14.72	1.74969	1.71772	1.74423
14.73	1.74384	1.70952	1.74339
14.74	1.7529	1.7069	1.74084
14.75	1.75269	1.70918	1.7318
14.76	1.74689	1.71707	1.73767
14.77	1.74912	1.71313	1.73815
14.78	1.7452	1.7149	1.74305
14.79	1.74724	1.71395	1.73699
14.8	1.75174	1.71883	1.73243
14.81	1.74256	1.71163	1.74361
14.82	1.74304	1.71237	1.73867
14.83	1.74503	1.70855	1.74314
14.84	1.7462	1.71341	1.74254
14.85	1.73984	1.71132	1.74893
14.86	1.75092	1.71045	1.74692
14.87	1.75013	1.71426	1.73892
14.88	1.74705	1.71294	1.7426
14.89	1.73961	1.71516	1.74934
14.9	1.74379	1.71748	1.74632
14.91	1.74847	1.71223	1.74222
14.92	1.74069	1.71396	1.74343
14.93	1.7538	1.71413	1.73632
14.94	1.74622	1.71257	1.74231
14.95	1.74652	1.71134	1.74355
14.96	1.74462	1.71672	1.73505
14.97	1.74454	1.71584	1.73205
14.98	1.75657	1.71875	1.74169
14.99	1.75782	1.71729	1.73112
15	1.75431	1.71967	1.73311
15.01	1.73919	1.71667	1.7308
15.02	1.74567	1.71883	1.73418
15.03	1.74169	1.71529	1.73561
15.04	1.74312	1.71058	1.74243
15.05	1.74712	1.70881	1.73497
15.06	1.73749	1.70784	1.73737
15.07	1.73841	1.71394	1.73792
15.08	1.74766	1.71828	1.73301
15.09	1.75208	1.71617	1.73873
15.1	1.74011	1.72151	1.73777
15.11	1.74153	1.71606	1.74847
15.12	1.74496	1.71513	1.7369
15.13	1.74283	1.70638	1.73233
15.14	1.75251	1.7146	1.73494
15.15	1.75132	1.71378	1.73302
15.16	1.75008	1.71308	1.72969
15.17	1.74819	1.71762	1.72982
15.18	1.74822	1.70673	1.72108
15.19	1.75206	1.70584	1.72711
15.2	1.75767	1.72271	1.72759
15.21	1.75378	1.7171	1.71897
15.22	1.74946	1.72937	1.72222
15.23	1.74365	1.7218	1.72658
15.24	1.74052	1.71894	1.72655
15.25	1.74283	1.72151	1.72699
15.26	1.74624	1.7066	1.73554
15.27	1.74259	1.70736	1.72864
15.28	1.75472	1.71811	1.73416
15.29	1.75397	1.71809	1.72286
15.3	1.74861	1.71393	1.73072
15.31	1.74701	1.70749	1.73551
15.32	1.75567	1.69723	1.73128
15.33	1.74681	1.70265	1.7353
15.34	1.74898	1.70508	1.72827
15.35	1.75153	1.71183	1.72705
15.36	1.74952	1.70603	1.72703
15.37	1.76251	1.71333	1.73785
15.38	1.74947	1.71402	1.73158
15.39	1.7618	1.71108	1.7299
15.4	1.7537	1.70801	1.73483
15.41	1.74478	1.71417	1.73891
15.42	1.74548	1.71455	1.72521
15.43	1.74432	1.71959	1.71723
15.44	1.74501	1.72036	1.73078
15.45	1.75215	1.7215	1.73307
15.46	1.74403	1.73681	1.71842
15.47	1.75418	1.72934	1.73053
15.48	1.75182	1.71662	1.7292
15.49	1.76144	1.72796	1.72648
15.5	1.75241	1.73084	1.72679
15.51	1.75385	1.72983	1.74108
15.52	1.75218	1.73117	1.74166
15.53	1.75326	1.72435	1.74391
15.54	1.75065	1.72237	1.72829
15.55	1.75429	1.72093	1.72962
15.56	1.75587	1.72879	1.71977
15.57	1.74118	1.7254	1.73437
15.58	1.73683	1.71704	1.73138
15.59	1.74535	1.72985	1.72054
15.6	1.75281	1.71528	1.72454
15.61	1.75047	1.71879	1.72133
15.62	1.75166	1.71819	1.72483
15.63	1.7629	1.72427	1.73147
15.64	1.75505	1.73014	1.73449
15.65	1.76046	1.71964	1.72863
15.66	1.75749	1.71939	1.72571
15.67	1.75181	1.71129	1.72646
15.68	1.7487	1.72204	1.73677
15.69	1.74187	1.71441	1.72947
15.7	1.74109	1.71612	1.72597
15.71	1.7532	1.71879	1.72586
15.72	1.75729	1.718	1.72743
15.73	1.75053	1.71579	1.72239
15.74	1.74958	1.72174	1.72414
15.75	1.74183	1.71041	1.72709
15.76	1.75121	1.71244	1.73438
15.77	1.7443	1.71737	1.71904
15.78	1.74845	1.72131	1.73141
15.79	1.7571	1.71987	1.73211
15.8	1.74948	1.71563	1.73098
15.81	1.74632	1.72326	1.73255
15.82	1.75756	1.71366	1.73197
15.83	1.75492	1.7201	1.72921
15.84	1.74734	1.72704	1.73793
15.85	1.75442	1.72401	1.73445
15.86	1.76281	1.72442	1.73656
15.87	1.75856	1.72693	1.73161
15.88	1.75223	1.71402	1.73467
15.89	1.75517	1.7278	1.73624
15.9	1.74531	1.72229	1.72476
15.91	1.75646	1.72534	1.73553
15.92	1.75337	1.72575	1.72971
15.93	1.76585	1.72702	1.74718
15.94	1.75815	1.7249	1.73549
15.95	1.75179	1.71183	1.73272
15.96	1.7581	1.71802	1.73551
15.97	1.7553	1.72249	1.7305
15.98	1.75704	1.72298	1.73441
15.99	1.75306	1.72192	1.73231
16	1.7636	1.72138	1.73902
16.01	1.75458	1.71746	1.72845
16.02	1.76199	1.71797	1.7319
16.03	1.75948	1.71923	1.73039
16.04	1.76342	1.71739	1.72644
16.05	1.76766	1.71584	1.72868
16.06	1.77379	1.71641	1.7249
16.07	1.76856	1.7083	1.73341
16.08	1.76392	1.70876	1.73247
16.09	1.75201	1.70596	1.72764
16.1	1.76272	1.70605	1.73708
16.11	1.75842	1.71123	1.73378
16.12	1.75605	1.70976	1.72308
16.13	1.75988	1.70953	1.72665
16.14	1.76335	1.71044	1.7316
16.15	1.75856	1.71811	1.73349
16.16	1.75484	1.72371	1.72675
16.17	1.76743	1.71487	1.73352
16.18	1.75366	1.71668	1.7287
16.19	1.76513	1.72088	1.72611
16.2	1.75214	1.71423	1.73701
16.21	1.75118	1.71497	1.72975
16.22	1.76631	1.72	1.73291
16.23	1.75998	1.71095	1.73236
16.24	1.75548	1.71318	1.72306
16.25	1.76224	1.71399	1.72832
16.26	1.75546	1.70553	1.72672
16.27	1.75555	1.71614	1.72576
16.28	1.75444	1.7046	1.73175
16.29	1.76126	1.70957	1.72682
16.3	1.75744	1.708	1.73414
16.31	1.74639	1.71124	1.74384
16.32	1.74978	1.72292	1.73829
16.33	1.7579	1.71396	1.73682
16.34	1.76132	1.71593	1.72855
16.35	1.75648	1.71614	1.72877
16.36	1.76183	1.71865	1.72113
16.37	1.75657	1.72237	1.72376
16.38	1.74838	1.72673	1.72563
16.39	1.76003	1.72306	1.72141
16.4	1.75747	1.72494	1.72325
16.41	1.75427	1.72292	1.7195
16.42	1.75113	1.72945	1.72152
16.43	1.75219	1.72325	1.72417
16.44	1.75203	1.70844	1.72531
16.45	1.75615	1.72624	1.72106
16.46	1.75389	1.71963	1.73009
16.47	1.75077	1.71523	1.72596
16.48	1.76317	1.71852	1.72674
16.49	1.75154	1.71524	1.72752
16.5	1.74552	1.72038	1.73624
16.51	1.75339	1.71352	1.73438
16.52	1.73486	1.71789	1.73322
16.53	1.74191	1.71527	1.73777
16.54	1.74204	1.7131	1.73541
16.55	1.75584	1.71931	1.72109
16.56	1.74644	1.71624	1.73543
16.57	1.74153	1.7148	1.74245
16.58	1.74546	1.71824	1.73712
16.59	1.74548	1.71215	1.72869
16.6	1.7532	1.71719	1.7213
16.61	1.74918	1.70862	1.73057
16.62	1.74854	1.71853	1.7313
16.63	1.74932	1.71902	1.73523
16.64	1.75156	1.71627	1.73041
16.65	1.7506	1.72792	1.7414
16.66	1.759	1.7213	1.7314
16.67	1.75066	1.72248	1.7295
16.68	1.75279	1.72887	1.74155
16.69	1.75343	1.72162	1.7333
16.7	1.75184	1.71083	1.7312
16.71	1.75356	1.71851	1.7304
16.72	1.74677	1.72008	1.73939
16.73	1.75299	1.71624	1.73299
16.74	1.75406	1.71796	1.74709
16.75	1.75082	1.72611	1.74454
16.76	1.75438	1.73415	1.72716
16.77	1.74966	1.73077	1.74008
16.78	1.75175	1.73045	1.74152
16.79	1.7563	1.72713	1.73524
16.8	1.75393	1.72537	1.73724
16.81	1.76041	1.73007	1.73791
16.82	1.75831	1.73507	1.73063
16.83	1.74642	1.7359	1.73269
16.84	1.74618	1.74029	1.73224
16.85	1.74818	1.73196	1.72484
16.86	1.74342	1.72559	1.72816
16.87	1.74817	1.72424	1.73109
16.88	1.74842	1.72938	1.74186
16.89	1.74954	1.72084	1.74082
16.9	1.74901	1.72365	1.73033
16.91	1.74323	1.72583	1.72638
16.92	1.7406	1.72221	1.73553
16.93	1.75368	1.71391	1.72157
16.94	1.74623	1.71496	1.72747
16.95	1.74595	1.71117	1.72905
16.96	1.7485	1.70832	1.73181
16.97	1.75131	1.71456	1.73074
16.98	1.75284	1.71847	1.74434
16.99	1.74583	1.71485	1.73388
17	1.75586	1.71628	1.73817
17.01	1.74374	1.71501	1.73289
17.02	1.76019	1.7276	1.73359
17.03	1.75265	1.7257	1.72661
17.04	1.75269	1.71872	1.73339
17.05	1.74927	1.73015	1.74288
17.06	1.75094	1.73194	1.73181
17.07	1.7501	1.73117	1.72588
17.08	1.74487	1.72636	1.72383
17.09	1.75698	1.71216	1.72105
17.1	1.75217	1.72449	1.72871
17.11	1.75797	1.71836	1.72722
17.12	1.73934	1.71179	1.73401
17.13	1.74638	1.7206	1.72578
17.14	1.74406	1.72208	1.73714
17.15	1.73561	1.72528	1.7266
17.16	1.73217	1.71766	1.72863
17.17	1.73652	1.72288	1.74321
17.18	1.73123	1.72378	1.73212
17.19	1.74853	1.71792	1.73435
17.2	1.7415	1.72327	1.72827
17.21	1.73777	1.72507	1.72533
17.22	1.74357	1.73986	1.73845
17.23	1.73707	1.72733	1.73029
17.24	1.7437	1.7274	1.72525
17.25	1.74182	1.73267	1.72861
17.26	1.74299	1.73049	1.72643
17.27	1.73521	1.7257	1.73289
17.28	1.73456	1.72565	1.72903
17.29	1.73816	1.7154	1.72975
17.3	1.74184	1.72172	1.74286
17.31	1.74861	1.71965	1.73361
17.32	1.73742	1.71965	1.72287
17.33	1.73354	1.71809	1.7421
17.34	1.73611	1.71578	1.72874
17.35	1.72892	1.71891	1.72756
17.36	1.73064	1.71931	1.74109
17.37	1.72302	1.72816	1.7367
17.38	1.73601	1.72823	1.73282
17.39	1.73007	1.73283	1.73291
17.4	1.73612	1.7279	1.73968
17.41	1.73987	1.72625	1.73974
17.42	1.741	1.72454	1.74388
17.43	1.73617	1.71652	1.73257
17.44	1.73754	1.71488	1.73717
17.45	1.73886	1.72043	1.73342
17.46	1.72907	1.73316	1.72862
17.47	1.73367	1.73539	1.73318
17.48	1.73296	1.73478	1.74171
17.49	1.72026	1.72682	1.74191
17.5	1.73448	1.71731	1.73581
17.51	1.72154	1.72067	1.73673
17.52	1.73262	1.7169	1.73324
17.53	1.73422	1.72443	1.74027
17.54	1.74475	1.716	1.74073
17.55	1.73729	1.71962	1.74296
17.56	1.74261	1.71663	1.74015
17.57	1.73222	1.72726	1.73594
17.58	1.7386	1.7272	1.74266
17.59	1.73026	1.72838	1.74622
17.6	1.74235	1.70985	1.73802
17.61	1.74015	1.71386	1.73487
17.62	1.73704	1.71425	1.73708
17.63	1.733	1.72548	1.73337
17.64	1.72917	1.71668	1.73069
17.65	1.72794	1.71993	1.73294
17.66	1.72905	1.73	1.73228
17.67	1.72963	1.7241	1.73072
17.68	1.73108	1.72641	1.73448
17.69	1.733	1.72363	1.73024
17.7	1.73213	1.71957	1.7313
17.71	1.73195	1.71196	1.73013
17.72	1.73065	1.7151	1.72518
17.73	1.72801	1.7136	1.73868
17.74	1.73784	1.71561	1.7351
17.75	1.73217	1.71737	1.74158
17.76	1.73169	1.70809	1.72866
17.77	1.73159	1.71167	1.732
17.78	1.74527	1.7152	1.73113
17.79	1.73278	1.71519	1.73687
17.8	1.73744	1.71343	1.72951
17.81	1.73985	1.70599	1.73495
17.82	1.73681	1.72362	1.73429
17.83	1.73883	1.71328	1.72914
17.84	1.737	1.71351	1.73762
17.85	1.7287	1.71707	1.73769
17.86	1.72234	1.71716	1.73426
17.87	1.73081	1.70852	1.73869
17.88	1.74282	1.71139	1.73848
17.89	1.74329	1.70882	1.73534
17.9	1.74225	1.71473	1.73653
17.91	1.74319	1.71473	1.73202
17.92	1.74356	1.71829	1.74026
17.93	1.73212	1.70777	1.73792
17.94	1.745	1.71586	1.73825
17.95	1.74133	1.72042	1.74016
17.96	1.74146	1.72081	1.74625
17.97	1.73974	1.72192	1.7471
17.98	1.73901	1.7249	1.7447
17.99	1.74379	1.72943	1.74078
18	1.74376	1.71082	1.7349
18.01	1.73732	1.71724	1.74045
18.02	1.73794	1.71787	1.73573
18.03	1.73482	1.71901	1.7337
18.04	1.73688	1.72197	1.75184
18.05	1.72232	1.71503	1.74202
18.06	1.72957	1.7105	1.73375
18.07	1.72485	1.71759	1.73489
18.08	1.73603	1.72093	1.73851
18.09	1.72842	1.7258	1.74211
18.1	1.74128	1.7185	1.73494
18.11	1.74016	1.71359	1.73519
18.12	1.73219	1.70899	1.74511
18.13	1.73496	1.71675	1.73884
18.14	1.73211	1.70764	1.7423
18.15	1.73425	1.71322	1.73749
18.16	1.7284	1.71402	1.74542
18.17	1.74145	1.7201	1.73846
18.18	1.74457	1.71014	1.74233
18.19	1.74395	1.71352	1.73785
18.2	1.73838	1.71195	1.73488
18.21	1.74835	1.71859	1.72753
18.22	1.73959	1.71748	1.73898
18.23	1.74288	1.72249	1.72835
18.24	1.74372	1.72162	1.73275
18.25	1.73716	1.70655	1.73773
18.26	1.75256	1.71116	1.73617
18.27	1.73427	1.72323	1.73709
18.28	1.74527	1.71596	1.73771
18.29	1.73761	1.71378	1.74872
18.3	1.73557	1.71197	1.74058
18.31	1.74201	1.7042	1.74258
18.32	1.7423	1.71835	1.74149
18.33	1.74569	1.71234	1.74197
18.34	1.74544	1.71707	1.73757
18.35	1.74573	1.71294	1.73328
18.36	1.74821	1.71482	1.73384
18.37	1.74758	1.71518	1.73044
18.38	1.7385	1.70378	1.72933
18.39	1.73847	1.70856	1.73814
18.4	1.73808	1.71506	1.72416
18.41	1.74567	1.71858	1.7269
18.42	1.73432	1.72456	1.73388
18.43	1.73074	1.72473	1.73135
18.44	1.72936	1.71572	1.73331
18.45	1.74238	1.72554	1.73894
18.46	1.74206	1.71653	1.7347
18.47	1.73518	1.71403	1.73236
18.48	1.74148	1.71786	1.73172
18.49	1.74104	1.70849	1.7379
18.5	1.75164	1.71137	1.74039
18.51	1.73407	1.70751	1.73814
18.52	1.74237	1.71575	1.73795
18.53	1.73836	1.71019	1.73237
18.54	1.73885	1.70934	1.73991
18.55	1.73533	1.70918	1.74813
18.56	1.74186	1.71215	1.74238
18.57	1.73939	1.71464	1.73027
18.58	1.73554	1.71509	1.73835
18.59	1.73606	1.72523	1.74066
18.6	1.7366	1.71975	1.73653
18.61	1.73624	1.72329	1.73114
18.62	1.73816	1.71145	1.73166
18.63	1.73667	1.71784	1.72464
18.64	1.74695	1.71128	1.73649
18.65	1.74923	1.71477	1.73791
18.66	1.74197	1.71813	1.72747
18.67	1.74441	1.7183	1.73415
18.68	1.72892	1.71429	1.73226
18.69	1.73469	1.7221	1.7385
18.7	1.73883	1.72098	1.73364
18.71	1.73862	1.72305	1.72902
18.72	1.72994	1.71784	1.72982
18.73	1.73313	1.71248	1.73286
18.74	1.73807	1.72163	1.72924
18.75	1.73738	1.71496	1.73384
18.76	1.73962	1.72328	1.73449
18.77	1.74439	1.72286	1.72403
18.78	1.74357	1.72556	1.73619
18.79	1.73633	1.7338	1.73257
18.8	1.73532	1.73548	1.72872
18.81	1.74424	1.73312	1.74039
18.82	1.74429	1.73609	1.73288
18.83	1.73677	1.72138	1.73437
18.84	1.73484	1.73104	1.73045
18.85	1.73303	1.71359	1.73768
18.86	1.73219	1.72872	1.7363
18.87	1.74454	1.73405	1.7399
18.88	1.73437	1.72876	1.73592
18.89	1.73597	1.72978	1.74494
18.9	1.73078	1.72191	1.73275
18.91	1.72703	1.72068	1.72719
18.92	1.74138	1.72039	1.72446
18.93	1.74641	1.71555	1.72168
18.94	1.73929	1.71856	1.72426
18.95	1.75303	1.72106	1.72404
18.96	1.74838	1.71784	1.73479
18.97	1.74644	1.72296	1.73963
18.98	1.74363	1.72299	1.73157
18.99	1.73894	1.72904	1.72448
19	1.7374	1.72333	1.72401
19.01	1.73702	1.71999	1.73332
19.02	1.73312	1.72543	1.72462
19.03	1.74089	1.73212	1.73599
19.04	1.73287	1.72923	1.72978
19.05	1.73665	1.72477	1.73445
19.06	1.72532	1.73434	1.73236
19.07	1.73558	1.72045	1.73097
19.08	1.74141	1.72162	1.73851
19.09	1.74175	1.72093	1.72639
19.1	1.74172	1.7181	1.73868
19.11	1.73642	1.72598	1.73182
19.12	1.75096	1.72638	1.73723
19.13	1.74141	1.72109	1.73322
19.14	1.73915	1.71822	1.74049
19.15	1.73839	1.71338	1.73668
19.16	1.74532	1.71732	1.72968
19.17	1.74481	1.72243	1.743
19.18	1.74347	1.71998	1.74212
19.19	1.74495	1.71775	1.73687
19.2	1.73567	1.70933	1.73611
19.21	1.74958	1.70809	1.72901
19.22	1.74979	1.71626	1.73725
19.23	1.74602	1.7178	1.73596
19.24	1.73978	1.72278	1.72847
19.25	1.73725	1.72257	1.73614
19.26	1.73746	1.72556	1.73139
19.27	1.73835	1.72803	1.74413
19.28	1.73295	1.7347	1.7358
19.29	1.73774	1.7327	1.74118
19.3	1.73717	1.72077	1.74205
19.31	1.72899	1.72821	1.72916
19.32	1.73631	1.73566	1.73003
19.33	1.73071	1.73779	1.72362
19.34	1.73809	1.73664	1.72074
19.35	1.73006	1.72864	1.71836
19.36	1.73754	1.71942	1.72329
19.37	1.7362	1.72996	1.71815
19.38	1.74386	1.73333	1.73446
19.39	1.73312	1.72631	1.7318
19.4	1.72797	1.7219	1.72926
19.41	1.74323	1.72556	1.73428
19.42	1.73538	1.7305	1.73351
19.43	1.73533	1.72738	1.72847
19.44	1.73651	1.72185	1.72924
19.45	1.74042	1.72403	1.73228
19.46	1.73675	1.72976	1.72616
19.47	1.74269	1.73907	1.73522
19.48	1.736	1.72837	1.73976
19.49	1.73481	1.73256	1.7355
19.5	1.73618	1.73633	1.73102
19.51	1.73697	1.74501	1.72914
19.52	1.73613	1.75104	1.72639
19.53	1.73322	1.74285	1.72932
19.54	1.73335	1.74957	1.73719
19.55	1.73085	1.74063	1.7275
19.56	1.7338	1.74422	1.73193
19.57	1.73385	1.74126	1.73853
19.58	1.73211	1.73915	1.72909
19.59	1.7359	1.73409	1.7315
19.6	1.73974	1.73631	1.73521
19.61	1.74072	1.73733	1.73923
19.62	1.73955	1.73767	1.7324
19.63	1.73638	1.74218	1.7335
19.64	1.73788	1.74597	1.73377
19.65	1.72869	1.73752	1.74973
19.66	1.74526	1.73466	1.73855
19.67	1.73694	1.73617	1.7353
19.68	1.74621	1.73871	1.73486
19.69	1.74708	1.73033	1.73207
19.7	1.74512	1.7371	1.73779
19.71	1.73375	1.73266	1.74289
19.72	1.74105	1.72414	1.73704
19.73	1.74541	1.73478	1.73779
19.74	1.75224	1.73139	1.74244
19.75	1.74711	1.72919	1.74113
19.76	1.74451	1.72716	1.73514
19.77	1.74798	1.72423	1.74406
19.78	1.75013	1.72307	1.73306
19.79	1.73582	1.72372	1.73356
19.8	1.73906	1.72506	1.72653
19.81	1.73648	1.71506	1.72783
19.82	1.73874	1.71982	1.73772
19.83	1.73624	1.71509	1.7468
19.84	1.74399	1.71226	1.74635
19.85	1.74499	1.7158	1.74308
19.86	1.74063	1.72247	1.73703
19.87	1.7429	1.71774	1.73921
19.88	1.73596	1.72076	1.73216
19.89	1.73852	1.71643	1.73387
19.9	1.73664	1.72176	1.7396
19.91	1.74792	1.70825	1.73535
19.92	1.74519	1.70567	1.75171
19.93	1.73483	1.71335	1.73656
19.94	1.73029	1.72263	1.73174
19.95	1.74346	1.7183	1.73745
19.96	1.74387	1.7241	1.73292
19.97	1.75069	1.73069	1.73545
[truncated: 38,003 more rows]

## Sheet: Figure 2e
Figure 2e
time [ns]	Rg1 [nm]	Rg2 [nm]	Rg3 [nm]
0	1.95812	1.95812	1.95812
0.01	1.94255	1.94688	1.96149
0.02	1.93357	1.94929	1.96123
0.03	1.95106	1.9493	1.96478
0.04	1.95085	1.94022	1.98307
0.05	1.96156	1.93685	1.97888
0.06	1.96613	1.94259	1.97037
0.07	1.97684	1.94586	1.97085
0.08	1.97091	1.93982	1.96327
0.09	1.96256	1.92527	1.96583
0.1	1.97655	1.93874	1.9835
0.11	1.98581	1.93661	1.96079
0.12	1.97789	1.95304	1.975
0.13	1.98741	1.95976	1.96945
0.14	1.98122	1.94808	1.98464
0.15	2.00223	1.97327	1.98188
0.16	1.99616	1.96939	1.99626
0.17	1.99304	1.97517	1.98695
0.18	1.98335	1.96801	1.97474
0.19	1.99463	1.98145	1.9774
0.2	1.98609	1.97621	1.9705
0.21	1.99388	1.97348	1.97088
0.22	1.9877	1.97498	1.99127
0.23	2.00166	1.95518	1.97975
0.24	1.98538	1.95887	1.98152
0.25	1.99886	1.95997	1.98298
0.26	2.00035	1.95962	1.98189
0.27	1.99668	1.97063	1.99573
0.28	2.00602	1.97218	1.99608
0.29	1.99246	1.99709	1.98616
0.3	2.00437	1.99468	1.97836
0.31	1.99003	1.99742	1.96989
0.32	1.98873	2.00255	1.9624
0.33	1.99845	1.99892	1.97115
0.34	2.00968	1.98855	1.97867
0.35	2.01958	1.99885	1.98222
0.36	2.02777	2.00777	1.9988
0.37	2.02376	1.9856	1.99363
0.38	2.02722	1.9867	1.98796
0.39	2.00774	1.99429	2.0035
0.4	2.00246	1.9947	2.00557
0.41	2.02662	1.99316	1.99715
0.42	2.028	2.01013	2.01251
0.43	2.02044	1.98827	2.01509
0.44	2.01696	1.97088	1.99091
0.45	2.00208	1.99221	2.00138
0.46	2.02508	1.97208	1.99004
0.47	2.03247	1.98714	1.98867
0.48	2.03583	1.98467	1.98202
0.49	2.02844	1.98579	1.97812
0.5	2.0384	1.99195	1.97285
0.51	2.02659	2.00061	1.97574
0.52	2.01514	2.00311	1.9817
0.53	2.02553	1.99231	1.97814
0.54	2.04026	1.99902	1.98844
0.55	2.00822	2.00911	1.97839
0.56	2.02664	1.98478	1.97112
0.57	2.00854	1.98436	1.99147
0.58	2.01434	1.99564	1.97476
0.59	1.99614	1.9933	1.96682
0.6	1.98694	1.979	1.97066
0.61	1.98011	1.9571	1.97821
0.62	1.99112	1.97493	1.96929
0.63	1.98666	1.97034	1.98215
0.64	1.98623	1.98169	1.99302
0.65	1.98155	1.95952	1.98056
0.66	1.98069	1.97087	2.0057
0.67	1.99146	1.95606	1.98362
0.68	1.98329	1.97254	1.98899
0.69	1.97398	1.96891	1.9765
0.7	1.97971	1.9568	1.97883
0.71	1.95994	1.95612	1.96176
0.72	1.97042	1.97489	1.96849
0.73	1.95949	1.99092	1.94778
0.74	1.96416	1.99549	1.94939
0.75	1.9597	2.00423	1.95896
0.76	1.96051	2.00377	1.94513
0.77	1.95887	2.00998	1.93345
0.78	1.9576	2.01018	1.953
0.79	1.95728	1.98742	1.94988
0.8	1.96605	2.00216	1.95621
0.81	1.96694	1.98799	1.94594
0.82	1.95381	1.98382	1.95397
0.83	1.94685	1.98416	1.95978
0.84	1.951	1.97214	1.95278
0.85	1.94386	1.96314	1.96289
0.86	1.92864	1.97379	1.96007
0.87	1.93191	1.97578	1.95324
0.88	1.93531	1.97441	1.94837
0.89	1.9312	1.97063	1.95293
0.9	1.92994	1.97843	1.96385
0.91	1.94267	1.96896	1.95608
0.92	1.94254	1.97355	1.95202
0.93	1.94189	1.97784	1.93902
0.94	1.94704	1.95972	1.95562
0.95	1.95799	1.96105	1.96117
0.96	1.9657	1.95083	1.96227
0.97	1.94027	1.98186	1.96446
0.98	1.93929	1.98032	1.96623
0.99	1.92336	1.97092	1.98316
1	1.93892	1.96316	1.96345
1.01	1.93331	1.95014	1.98653
1.02	1.94436	1.94562	1.97765
1.03	1.94487	1.9769	1.97478
1.04	1.93262	1.9827	1.98566
1.05	1.94093	1.98093	1.97494
1.06	1.94308	1.98693	1.98589
1.07	1.94641	1.96209	1.97424
1.08	1.9451	1.96294	1.97241
1.09	1.94871	1.95426	1.96199
1.1	1.95512	1.9637	1.96566
1.11	1.96508	1.95224	1.9597
1.12	1.98104	1.96325	1.97065
1.13	1.95893	1.96342	1.96033
1.14	1.95301	1.95034	1.96695
1.15	1.96655	1.96887	1.94903
1.16	1.9652	1.96631	1.96373
1.17	1.95574	1.97525	1.96953
1.18	1.97193	1.97177	1.9744
1.19	1.96097	1.95874	1.97707
1.2	1.94901	1.9726	1.99096
1.21	1.93737	1.97962	1.98552
1.22	1.94453	1.98452	1.97536
1.23	1.9437	1.97337	1.97147
1.24	1.95145	1.95537	1.97426
1.25	1.95396	1.95753	1.97283
1.26	1.97158	1.93738	1.9748
1.27	1.94548	1.94131	1.97192
1.28	1.94504	1.95315	1.9684
1.29	1.93031	1.9611	1.97184
1.3	1.94218	1.94725	1.96417
1.31	1.93637	1.94704	1.94579
1.32	1.93503	1.94993	1.96896
1.33	1.92716	1.95585	1.96436
1.34	1.93662	1.96157	1.95159
1.35	1.94111	1.94294	1.95599
1.36	1.92943	1.94892	1.96597
1.37	1.92634	1.95501	1.96218
1.38	1.94428	1.95008	1.95257
1.39	1.9397	1.93996	1.94149
1.4	1.96924	1.94561	1.93473
1.41	1.95612	1.9549	1.91745
1.42	1.9557	1.94925	1.93688
1.43	1.95143	1.95631	1.92501
1.44	1.94394	1.94612	1.93182
1.45	1.94775	1.95898	1.92953
1.46	1.96153	1.95521	1.91868
1.47	1.95991	1.95584	1.92184
1.48	1.95721	1.94948	1.92154
1.49	1.96168	1.95314	1.91728
1.5	1.97986	1.95045	1.91378
1.51	1.95379	1.95634	1.92003
1.52	1.95461	1.96832	1.9327
1.53	1.95584	1.9745	1.93138
1.54	1.96327	1.9772	1.93781
1.55	1.94622	1.98019	1.95688
1.56	1.9234	1.96602	1.94813
1.57	1.92692	1.97011	1.95242
1.58	1.94302	1.98747	1.9384
1.59	1.95145	1.98888	1.95224
1.6	1.94799	1.99909	1.9366
1.61	1.95711	2.00446	1.93587
1.62	1.9524	2.00236	1.93912
1.63	1.96961	2.01214	1.93651
1.64	1.96152	1.99383	1.94013
1.65	1.9419	1.99228	1.94026
1.66	1.94697	1.99563	1.94258
1.67	1.94571	1.99004	1.95627
1.68	1.94317	2.00683	1.95458
1.69	1.93288	2.00174	1.96557
1.7	1.94816	2.00974	1.97475
1.71	1.95936	2.0043	1.98391
1.72	1.93904	1.99936	2.00103
1.73	1.95218	2.01127	1.98703
1.74	1.95711	2.03434	1.97718
1.75	1.96109	2.04471	1.98021
1.76	1.96094	2.03872	1.99191
1.77	1.95816	2.02644	1.98329
1.78	1.96039	2.0278	1.98764
1.79	1.96631	2.01379	1.99273
1.8	1.96579	2.0202	1.98947
1.81	1.97571	2.00818	1.98165
1.82	1.96578	2.02245	1.97634
1.83	1.99103	2.02025	1.95868
1.84	1.99006	2.01286	1.96484
1.85	1.99045	2.01788	1.9719
1.86	2.00517	2.02468	1.96518
1.87	1.98078	2.01967	1.964
1.88	1.98999	2.0069	1.95947
1.89	1.98446	2.00049	1.97618
1.9	2.00725	1.98713	1.9697
1.91	2.01504	1.98246	1.97914
1.92	2.03018	1.99155	1.98015
1.93	2.04263	1.99292	1.98809
1.94	2.02145	1.98331	1.99702
1.95	2.02618	1.97367	1.98148
1.96	2.01119	1.97512	1.98816
1.97	1.99925	1.95945	1.98253
1.98	2.00448	1.97283	1.99073
1.99	2.01279	1.98424	1.98817
2	2.00653	1.98359	1.97487
2.01	2.00204	1.99587	1.99081
2.02	1.99388	1.98134	1.975
2.03	1.99962	1.99315	1.97555
2.04	2.00725	1.99107	1.9828
2.05	1.99519	2.00447	1.98105
2.06	1.98957	2.00025	1.97822
2.07	1.98398	1.97998	1.96563
2.08	1.98546	1.9895	1.97408
2.09	2.00262	1.99492	1.97698
2.1	2.01917	2.00221	1.96989
2.11	2.01894	2.03238	1.9702
2.12	2.02545	2.01251	1.97984
2.13	2.02079	2.01954	1.97769
2.14	2.02563	2.02013	1.96546
2.15	2.03602	2.00829	1.96828
2.16	2.03757	1.99929	1.97073
2.17	2.03437	2.00253	1.97064
2.18	2.04507	1.98806	1.94422
2.19	2.04322	2.00096	1.96058
2.2	2.02494	1.99882	1.97555
2.21	2.03457	2.01117	1.97707
2.22	2.02955	2.00578	1.96647
2.23	2.02749	2.00844	1.97412
2.24	2.03465	2.01532	1.97898
2.25	2.03338	2.01485	1.96408
2.26	2.00828	2.00972	1.97014
2.27	2.03036	1.99489	1.9809
2.28	2.0109	1.99343	1.98648
2.29	2.01375	1.98944	1.98516
2.3	2.00915	2.01353	1.97549
2.31	2.00521	1.99309	1.96924
2.32	2.00216	2.00157	1.96579
2.33	2.01715	1.99534	1.97674
2.34	2.00419	1.98889	1.96491
2.35	2.00674	1.98957	1.95686
2.36	2.00855	1.98332	1.96157
2.37	2.01619	1.9972	1.95943
2.38	1.99164	1.99364	1.96285
2.39	1.99163	1.98363	1.95754
2.4	1.99764	1.98565	1.94611
2.41	2.00629	1.98102	1.93711
2.42	2.00962	1.99833	1.93143
2.43	2.00497	2.01237	1.92216
2.44	1.99641	1.99173	1.93882
2.45	1.99772	1.99695	1.95421
2.46	2.00208	2.01317	1.96133
2.47	2.0124	1.99672	1.9603
2.48	2.02555	1.99934	1.9511
2.49	2.02556	1.99318	1.95068
2.5	2.02718	1.99421	1.94227
2.51	2.02988	1.9998	1.93642
2.52	2.03854	1.99713	1.9572
2.53	2.03286	1.99238	1.93598
2.54	2.03179	1.98621	1.93307
2.55	2.04386	1.98407	1.94118
2.56	2.04286	1.98421	1.92403
2.57	2.03831	1.97988	1.93996
2.58	2.03171	1.97656	1.94625
2.59	2.00305	1.98228	1.94466
2.6	2.00983	1.97514	1.94065
2.61	2.00173	1.98335	1.93052
2.62	2.00077	1.95916	1.91946
2.63	1.9874	1.96565	1.92643
2.64	1.98983	1.95594	1.94088
2.65	2.00761	1.95659	1.93733
2.66	2.00661	1.96822	1.93479
2.67	1.99668	1.95744	1.9544
2.68	1.9765	1.98495	1.94859
2.69	1.998	1.96058	1.96231
2.7	2.00805	1.97656	1.94709
2.71	1.98502	1.97036	1.94145
2.72	1.98064	1.9687	1.92894
2.73	1.97492	1.96719	1.9347
2.74	1.96568	1.9613	1.94549
2.75	1.97111	1.9713	1.92749
2.76	1.97476	1.96652	1.92048
2.77	1.97408	1.96865	1.91871
2.78	1.96849	1.96795	1.92224
2.79	1.97035	1.97564	1.92749
2.8	1.99012	1.96479	1.92818
2.81	1.99087	1.9829	1.92546
2.82	1.98464	1.99201	1.91475
2.83	1.99085	1.99851	1.90821
2.84	1.971	1.99545	1.92328
2.85	1.95808	2.00882	1.92344
2.86	1.96328	1.99919	1.92733
2.87	1.9595	2.00739	1.94283
2.88	1.97623	1.99721	1.91898
2.89	1.98563	1.99026	1.9278
2.9	1.98792	1.99498	1.92798
2.91	1.99475	1.97854	1.94085
2.92	2.00146	1.96535	1.94914
2.93	2.00189	1.97176	1.95448
2.94	1.99066	1.9809	1.96261
2.95	1.97905	1.98664	1.95585
2.96	1.9911	1.98066	1.95364
2.97	1.99503	1.97534	1.94816
2.98	1.98901	1.96246	1.94726
2.99	1.98563	1.9891	1.9316
3	1.99006	1.96381	1.92965
3.01	1.9914	1.97212	1.94334
3.02	1.99006	1.97703	1.94164
3.03	1.98667	1.97172	1.94406
3.04	1.98513	1.98104	1.959
3.05	1.99264	1.98039	1.95893
3.06	1.99257	1.9606	1.94407
3.07	1.98707	1.94652	1.93698
3.08	1.99796	1.96063	1.92465
3.09	1.9895	1.9465	1.94953
3.1	1.9871	1.96265	1.94022
3.11	1.98702	1.94678	1.93715
3.12	1.97945	1.95766	1.94668
3.13	1.98057	1.96828	1.95733
3.14	1.97991	1.95485	1.95104
3.15	1.97231	1.95932	1.9517
3.16	1.97573	1.97186	1.94037
3.17	1.97683	1.98077	1.95555
3.18	1.98281	1.96513	1.95484
3.19	1.9835	1.97166	1.94666
3.2	1.97883	1.97476	1.94917
3.21	1.97536	1.96143	1.96894
3.22	1.99015	1.96026	1.96966
3.23	1.98234	1.95879	1.96496
3.24	1.98992	1.96176	1.95186
3.25	1.98079	1.97048	1.93849
3.26	1.97885	1.96107	1.94196
3.27	1.96959	1.9783	1.96196
3.28	1.98395	1.98867	1.9485
3.29	1.99643	1.98525	1.96233
3.3	2.00349	1.98607	1.94314
3.31	2.01788	2.00778	1.93119
3.32	2.01029	1.99805	1.94803
3.33	2.00655	2.00058	1.93514
3.34	2.00107	2.003	1.94127
3.35	2.01429	1.99994	1.95161
3.36	2.01198	1.98698	1.95053
3.37	2.00491	1.98153	1.94788
3.38	2.01208	1.97031	1.97548
3.39	2.00983	1.98502	1.96342
3.4	1.99434	1.98617	1.96836
3.41	2.01105	1.98358	1.97042
3.42	1.99697	1.99214	1.97481
3.43	1.9999	1.99086	1.9701
3.44	2.00021	1.98175	1.96676
3.45	1.99158	1.97515	1.97054
3.46	2.00053	1.98207	1.97312
3.47	1.96853	1.98656	1.96652
3.48	1.97145	1.98946	1.98658
3.49	1.97905	2.00798	1.99246
3.5	1.96207	2.00438	1.9682
3.51	1.96736	2.00057	1.99294
3.52	1.97978	1.99774	1.99563
3.53	1.98522	1.98893	1.9879
3.54	1.99695	1.99015	1.9832
3.55	1.99261	1.99163	1.97066
3.56	1.97928	2.00466	1.97115
3.57	1.97233	2.00198	1.9766
3.58	1.9855	2.02606	1.96968
3.59	1.97419	2.00654	1.98574
3.6	1.98511	1.98903	1.97237
3.61	1.99595	1.98847	1.97398
3.62	1.98734	2.0102	1.95997
3.63	1.9965	2.0034	1.96538
3.64	2.01321	1.99094	1.96533
3.65	2.00451	1.98773	1.94864
3.66	2.00688	1.99718	1.95541
3.67	2.00653	1.99483	1.95152
3.68	2.014	1.99131	1.94835
3.69	2.00243	1.99202	1.95229
3.7	2.00758	1.98979	1.93976
3.71	2.01366	1.99142	1.94521
3.72	2.00294	2.01355	1.9386
3.73	1.98603	2.03613	1.95688
3.74	1.99184	2.02573	1.96994
3.75	1.98843	2.02089	1.96863
3.76	2.00993	2.01734	1.96028
3.77	2.02021	2.04025	1.97634
3.78	2.00467	2.02622	1.94928
3.79	2.00128	2.02637	1.94892
3.8	1.98806	2.02378	1.9496
3.81	1.98221	2.03337	1.94165
3.82	1.97312	2.03492	1.94512
3.83	1.95549	2.02576	1.94673
3.84	1.94942	2.04353	1.93304
3.85	1.95734	2.03385	1.92558
3.86	1.96214	2.0367	1.93041
3.87	1.9763	2.01977	1.9335
3.88	1.97534	2.02104	1.94394
3.89	1.96667	2.01997	1.95373
3.9	1.98204	2.01732	1.94166
3.91	1.97162	2.03629	1.93615
3.92	1.95608	2.01098	1.93578
3.93	1.96202	2.031	1.94089
3.94	1.95085	2.03663	1.9459
3.95	1.95222	2.03419	1.94762
3.96	1.95089	2.06255	1.94248
3.97	1.96391	2.04849	1.93972
3.98	1.95294	2.0486	1.92655
3.99	1.93813	2.05156	1.9411
4	1.94468	2.04317	1.93367
4.01	1.94754	2.05907	1.93212
4.02	1.94933	2.05221	1.93653
4.03	1.95133	2.05631	1.92444
4.04	1.96083	2.04599	1.93314
4.05	1.96717	2.05596	1.94817
4.06	1.97425	2.0553	1.93018
4.07	1.95709	2.05588	1.92552
4.08	1.96347	2.05754	1.9392
4.09	1.97256	2.05075	1.93258
4.1	1.9857	2.05977	1.93039
4.11	1.98943	2.05751	1.93009
4.12	1.99357	2.04372	1.92307
4.13	2.00805	2.04819	1.93284
4.14	2.01046	2.0333	1.91459
4.15	2.02213	2.05174	1.91801
4.16	2.03033	2.06517	1.92385
4.17	2.03964	2.06103	1.93386
4.18	2.04212	2.05375	1.93005
4.19	2.0275	2.05481	1.95226
4.2	2.01273	2.0407	1.93618
4.21	2.02315	2.04864	1.9239
4.22	1.99816	2.05118	1.92236
4.23	2.00515	2.05132	1.89571
4.24	2.01263	2.04642	1.91411
4.25	1.9984	2.0741	1.91563
4.26	2.01612	2.08406	1.90373
4.27	2.00338	2.10108	1.91252
4.28	2.01821	2.0893	1.91453
4.29	2.02983	2.0963	1.90978
4.3	2.02298	2.08351	1.93141
4.31	2.02285	2.08524	1.92206
4.32	2.01029	2.07935	1.91644
4.33	2.01115	2.0883	1.91933
4.34	2.02018	2.08647	1.91051
4.35	2.02691	2.09704	1.93351
4.36	2.02238	2.0803	1.94371
4.37	2.01891	2.07925	1.94108
4.38	2.02601	2.08127	1.94805
4.39	2.03998	2.08217	1.94263
4.4	2.03393	2.07122	1.94685
4.41	2.03147	2.08283	1.93699
4.42	2.03501	2.0542	1.92812
4.43	2.0253	2.06269	1.91313
4.44	2.0223	2.05985	1.9153
4.45	2.01984	2.05759	1.93087
4.46	2.03119	2.06353	1.92751
4.47	2.00214	2.06078	1.90965
4.48	2.00387	2.02754	1.92637
4.49	1.99396	2.02862	1.93242
4.5	1.97926	2.04413	1.94379
4.51	1.97624	2.04594	1.93133
4.52	1.98244	2.04476	1.95071
4.53	1.97871	2.04978	1.95583
4.54	1.9683	2.04653	1.95245
4.55	1.97275	2.05438	1.95107
4.56	1.98278	2.04615	1.94943
4.57	1.99196	2.05458	1.94807
4.58	2.00125	2.05871	1.94692
4.59	1.99246	2.04774	1.95842
4.6	1.99988	2.04712	1.95079
4.61	1.99912	2.04486	1.96465
4.62	1.98771	2.03616	1.97333
4.63	1.96677	2.03917	1.95731
4.64	1.97518	2.03269	1.95522
4.65	1.97576	2.01917	1.96679
4.66	1.96717	2.02481	1.95839
4.67	1.99558	2.04409	1.94887
4.68	1.99142	2.04136	1.95417
4.69	2.00228	2.01714	1.95689
4.7	1.99855	2.05812	1.9367
4.71	2.01059	2.06009	1.94605
4.72	2.01963	2.06099	1.94267
4.73	2.01044	2.06157	1.94711
4.74	2.02184	2.05218	1.93253
4.75	2.03623	2.05656	1.93728
4.76	2.03827	2.05576	1.93881
4.77	2.04431	2.05307	1.95048
4.78	2.04906	2.04964	1.94543
4.79	2.05716	2.04176	1.94026
4.8	2.04613	2.02838	1.92226
4.81	2.03817	2.02857	1.932
4.82	2.01952	2.04424	1.94814
4.83	2.02396	2.0397	1.92891
4.84	2.03872	2.03423	1.93974
4.85	2.05255	2.03728	1.92385
4.86	2.04164	2.02422	1.91354
4.87	2.03545	2.02044	1.92676
4.88	2.05099	2.00357	1.91651
4.89	2.05236	2.01714	1.90703
4.9	2.03768	2.02243	1.9045
4.91	2.02265	2.01625	1.9058
4.92	2.03571	2.02038	1.88992
4.93	2.03608	2.02161	1.90868
4.94	2.04179	2.01256	1.91621
4.95	2.05387	2.00546	1.90843
4.96	2.04234	1.9981	1.9114
4.97	2.02951	1.99421	1.92176
4.98	2.02675	1.99781	1.93095
4.99	2.05076	1.99155	1.937
5	2.03555	2.00546	1.9278
5.01	2.03536	2.01661	1.92987
5.02	2.04564	2.02023	1.94527
5.03	2.04142	2.02286	1.94304
5.04	2.04233	2.02795	1.9599
5.05	2.04176	2.03504	1.96341
5.06	2.0353	2.03142	1.96787
5.07	2.03256	2.0375	1.95476
5.08	2.03554	2.03614	1.96141
5.09	2.04034	2.03264	1.96578
5.1	2.04919	2.02488	1.95907
5.11	2.0421	2.03037	1.95767
5.12	2.04599	2.0424	1.94665
5.13	2.02928	2.03605	1.96012
5.14	2.02888	2.02434	1.94863
5.15	2.05069	2.03959	1.92308
5.16	2.08924	2.03045	1.93795
5.17	2.09027	2.03618	1.92559
5.18	2.08271	2.02455	1.93433
5.19	2.08426	2.01889	1.9348
5.2	2.1049	2.0525	1.92679
5.21	2.08028	2.06349	1.95307
5.22	2.08139	2.07376	1.96052
5.23	2.06702	2.06123	1.97264
5.24	2.06413	2.04815	1.96702
5.25	2.07635	2.02946	1.97288
5.26	2.07637	2.04134	1.98265
5.27	2.07276	2.05855	1.98191
5.28	2.06924	2.06895	1.97061
5.29	2.06278	2.05728	1.9646
5.3	2.07707	2.06528	1.96789
5.31	2.08172	2.05786	1.967
5.32	2.06387	2.05243	1.96039
5.33	2.04501	2.06901	1.95344
5.34	2.05327	2.04707	1.95222
5.35	2.06572	2.05291	1.95042
5.36	2.07133	2.05402	1.94612
5.37	2.06296	2.03495	1.94604
5.38	2.06153	2.03556	1.93863
5.39	2.06008	2.0373	1.93351
5.4	2.05256	2.04564	1.9326
5.41	2.07379	2.0323	1.93222
5.42	2.06649	2.03111	1.92624
5.43	2.0638	2.03145	1.91586
5.44	2.07055	2.02517	1.92716
5.45	2.06775	2.02228	1.92083
5.46	2.06857	2.03063	1.93662
5.47	2.06841	2.01882	1.93393
5.48	2.0629	2.02657	1.93755
5.49	2.05475	2.02399	1.9261
5.5	2.05131	2.04334	1.94676
5.51	2.03962	2.04362	1.93085
5.52	2.05184	2.03824	1.92584
5.53	2.0404	2.04309	1.92075
5.54	2.03749	2.04002	1.90789
5.55	2.05031	2.02404	1.91653
5.56	2.05507	2.00856	1.91016
5.57	2.06402	2.01285	1.89472
5.58	2.06611	2.02056	1.89082
5.59	2.0669	2.01826	1.88397
5.6	2.07093	1.97821	1.88485
5.61	2.07455	2.00112	1.88832
5.62	2.07373	1.98101	1.88311
5.63	2.08497	1.9806	1.88941
5.64	2.08786	1.99962	1.90238
5.65	2.05969	1.9878	1.91582
5.66	2.09899	2.00388	1.92087
5.67	2.09765	1.99701	1.90718
5.68	2.07593	1.99507	1.88532
5.69	2.07663	1.99789	1.87516
5.7	2.07834	1.98589	1.89198
5.71	2.08426	1.98127	1.88902
5.72	2.09305	1.98004	1.90132
5.73	2.08138	2.00722	1.90728
5.74	2.06851	2.01946	1.90672
5.75	2.06783	1.99634	1.91553
5.76	2.05358	2.0152	1.9148
5.77	2.04533	1.99794	1.89754
5.78	2.07525	1.99038	1.88494
5.79	2.07848	1.988	1.8758
5.8	2.07707	1.98491	1.86813
5.81	2.08514	2.00656	1.87801
5.82	2.05941	1.99807	1.88078
5.83	2.0646	2.0152	1.88288
5.84	2.04057	2.0021	1.88279
5.85	2.04002	1.99987	1.88217
5.86	2.03733	2.00617	1.89726
5.87	2.05099	2.00509	1.89544
5.88	2.04888	2.00189	1.89437
5.89	2.06023	1.99366	1.90075
5.9	2.04291	1.98979	1.87296
5.91	2.048	2.00501	1.8805
5.92	2.07386	2.01336	1.88999
5.93	2.06122	2.00686	1.90535
5.94	2.04113	2.025	1.905
5.95	2.06859	2.01956	1.9003
5.96	2.04728	2.00756	1.90467
5.97	2.05846	2.00353	1.91307
5.98	2.04564	2.00652	1.89722
5.99	2.04731	2.03465	1.9124
6	2.02357	2.01444	1.91018
6.01	2.04287	1.99756	1.90382
6.02	2.03023	2.01565	1.90061
6.03	2.0378	2.02136	1.91622
6.04	2.03942	2.01709	1.89665
6.05	2.03631	2.01696	1.91205
6.06	2.04831	2.00598	1.90471
6.07	2.05909	1.98304	1.90778
6.08	2.05382	1.97316	1.90544
6.09	2.04319	1.9881	1.9008
6.1	2.05646	1.99109	1.90999
6.11	2.04344	2.00335	1.90018
6.12	2.02949	2.00255	1.89783
6.13	2.03983	1.98811	1.90456
6.14	2.04915	1.99531	1.90857
6.15	2.02858	2.00617	1.92732
6.16	2.03402	2.01445	1.91317
6.17	2.03373	1.9999	1.91131
6.18	2.03327	1.99819	1.90252
6.19	2.03742	1.98744	1.91147
6.2	2.03544	1.9969	1.90932
6.21	2.03574	1.98977	1.93064
6.22	2.03573	2.00614	1.934
6.23	2.0249	1.98571	1.92577
6.24	2.02973	2.00575	1.92386
6.25	2.00286	2.0034	1.93351
6.26	2.03286	2.0054	1.93071
6.27	2.03538	2.00737	1.91237
6.28	2.03161	2.01393	1.90194
6.29	2.0378	1.99563	1.89911
6.3	2.03859	1.97628	1.89509
6.31	2.04274	1.9741	1.9126
6.32	2.03447	1.96386	1.90695
6.33	2.02783	1.96602	1.90364
6.34	2.01271	1.97457	1.91142
6.35	2.01828	1.97201	1.92676
6.36	2.00484	1.98448	1.92284
6.37	1.99992	1.9775	1.92363
6.38	1.99019	1.97218	1.91469
6.39	1.96673	1.97948	1.90629
6.4	1.97388	1.99512	1.9214
6.41	1.98412	1.97109	1.91569
6.42	1.98728	1.98024	1.91267
6.43	1.97347	1.99029	1.90331
6.44	1.983	1.98868	1.89372
6.45	1.99721	1.99316	1.90614
6.46	1.99594	2.00049	1.91647
6.47	1.99947	2.00653	1.91442
6.48	2.00326	1.99751	1.91208
6.49	2.00106	1.98464	1.914
6.5	2.02723	1.98379	1.91245
6.51	2.01752	1.98269	1.90761
6.52	2.01236	1.9951	1.88687
6.53	2.01307	1.97915	1.89488
6.54	2.02529	1.9926	1.90363
6.55	2.01111	1.99376	1.90753
6.56	2.0219	1.986	1.90439
6.57	2.00894	1.98804	1.89955
6.58	2.01605	1.97016	1.89383
6.59	2.01235	1.98113	1.89792
6.6	2.01486	1.97967	1.89909
6.61	2.02314	1.96815	1.89576
6.62	2.00644	1.96475	1.90018
6.63	2.02178	1.97962	1.89369
6.64	2.02434	1.98133	1.89038
6.65	2.04599	1.96639	1.88242
6.66	2.05319	1.97805	1.9038
6.67	2.02135	1.95294	1.90952
6.68	2.03201	1.95729	1.91657
6.69	2.03659	1.96633	1.92477
6.7	2.03392	1.97098	1.927
6.71	2.05337	1.96465	1.91195
6.72	2.0475	1.9722	1.91451
6.73	2.02593	1.96008	1.9035
6.74	2.03398	1.96602	1.91255
6.75	2.05007	1.96132	1.91411
6.76	2.03218	1.97709	1.9087
6.77	2.00787	1.98501	1.92628
6.78	2.02748	1.97655	1.9366
6.79	2.04748	1.99203	1.93334
6.8	2.02977	1.98027	1.93219
6.81	2.01044	1.97952	1.94068
6.82	2.01336	1.98307	1.93291
6.83	2.04266	1.98196	1.934
6.84	2.02076	1.98347	1.93752
6.85	2.00937	1.9816	1.94469
6.86	2.00979	1.98857	1.93625
6.87	2.00393	2.00494	1.93334
6.88	2.00862	2.02248	1.95843
6.89	2.00573	1.99161	1.95487
6.9	2.02022	2.00386	1.95886
6.91	2.02475	2.00628	1.94702
6.92	2.02029	1.98913	1.95504
6.93	2.03211	1.97842	1.94481
6.94	2.01572	1.97754	1.95392
6.95	2.01645	1.9788	1.94296
6.96	2.00832	1.98039	1.95974
6.97	2.02009	2.0002	1.94966
6.98	2.00953	1.99972	1.94786
6.99	2.02072	1.99969	1.94997
7	2.00732	2.01087	1.95638
7.01	2.02577	1.98694	1.96897
7.02	2.024	1.99465	1.95035
7.03	2.01736	1.9898	1.9533
7.04	2.00175	1.97619	1.94997
7.05	2.02247	1.98254	1.95143
7.06	2.00948	1.98006	1.95997
7.07	2.00091	1.96672	1.94823
7.08	2.00399	1.96809	1.94108
7.09	2.00811	1.95584	1.95553
7.1	2.0332	1.9565	1.95367
7.11	2.03464	1.9768	1.95929
7.12	2.03488	1.99314	1.9551
7.13	2.02148	2.00526	1.948
7.14	2.02416	1.99437	1.96935
7.15	2.03653	1.98929	1.9574
7.16	2.03251	1.9908	1.94848
7.17	2.02246	1.99876	1.96299
7.18	2.03406	1.99704	1.96985
7.19	2.05173	1.99032	1.96327
7.2	2.0409	1.98511	1.96752
7.21	2.03845	1.98956	1.96588
7.22	2.04562	2.00149	1.96188
7.23	2.05348	1.99651	1.95426
7.24	2.05556	1.97835	1.98083
7.25	2.04734	1.99052	1.98626
7.26	2.04662	1.99713	1.99359
7.27	2.05296	2.00893	1.99221
7.28	2.04964	1.99834	1.98273
7.29	2.03929	1.97731	1.97954
7.3	2.05321	1.99347	1.98696
7.31	2.0537	1.99258	1.97359
7.32	2.05306	1.99204	1.9801
7.33	2.05083	1.98948	1.98261
7.34	2.04015	1.99879	1.9776
7.35	2.03026	1.99999	1.9554
7.36	2.01433	1.98974	1.95757
7.37	2.00211	1.99624	1.95647
7.38	2.01302	2.00742	1.95564
7.39	2.02148	1.99515	1.97176
7.4	2.01259	1.97916	1.96923
7.41	2.01119	1.97563	1.96369
7.42	2.01831	1.994	1.97268
7.43	2.02113	2.01264	1.94583
7.44	2.01534	2.00939	1.96029
7.45	1.99951	2.00292	1.97822
7.46	2.02387	2.00365	1.97764
7.47	2.0341	2.00505	1.97558
7.48	2.01027	2.01101	1.97988
7.49	2.03125	2.00819	1.97116
7.5	2.00432	2.00539	1.95495
7.51	2.02102	1.98888	1.95506
7.52	2.01023	1.99483	1.94034
7.53	2.01731	2.00185	1.95437
7.54	2.01847	2.01319	1.95005
7.55	2.02144	2.01751	1.95497
7.56	2.01485	2.0059	1.9396
7.57	2.02342	2.01042	1.94605
7.58	2.01335	2.0044	1.95164
7.59	2.03285	2.02122	1.96061
7.6	2.02735	2.00785	1.97112
7.61	2.03161	2.02625	1.96542
7.62	2.02078	2.03631	1.93835
7.63	2.00438	2.03318	1.94946
7.64	2.0064	2.06219	1.95246
7.65	2.02749	2.05013	1.94542
7.66	2.025	2.0499	1.95995
7.67	2.02569	2.03467	1.94704
7.68	2.01906	2.04542	1.96061
7.69	2.03191	2.03481	1.96151
7.7	2.00995	2.02952	1.96359
7.71	1.99666	2.02685	1.96312
7.72	1.99883	2.02906	1.96742
7.73	2.00278	2.04319	1.95485
7.74	2.00581	2.01803	1.96393
7.75	2.00923	2.00046	1.96426
7.76	2.00003	2.01628	1.96977
7.77	2.00991	2.00176	1.97494
7.78	2.00518	1.99848	1.9894
7.79	2.01129	2.01731	1.98752
7.8	2.00235	2.00915	1.98674
7.81	1.98849	2.01603	1.99164
7.82	1.9885	2.01915	1.97306
7.83	1.99677	2.01959	1.98455
7.84	1.97526	2.0111	1.97551
7.85	1.98013	2.02327	1.96704
7.86	1.98251	2.03723	1.96873
7.87	1.97366	2.03499	1.954
7.88	1.98465	2.03766	1.95362
7.89	1.97315	2.04749	1.95126
7.9	1.97621	2.06117	1.9698
7.91	1.98772	2.05056	1.96389
7.92	1.99036	2.05106	1.96122
7.93	1.99513	2.03322	1.94855
7.94	1.99502	2.05278	1.93998
7.95	1.99547	2.0533	1.93006
7.96	1.99726	2.0481	1.94986
7.97	1.99752	2.06022	1.93366
7.98	1.99673	2.07983	1.93698
7.99	1.99031	2.07745	1.94409
8	1.98492	2.0857	1.95134
8.01	1.98546	2.07993	1.95666
8.02	1.97876	2.09038	1.9429
8.03	1.96002	2.08934	1.9538
8.04	1.96135	2.08984	1.96417
8.05	1.96596	2.079	1.95821
8.06	1.94846	2.06601	1.95684
8.07	1.95782	2.06818	1.96357
8.08	1.96464	2.06828	1.95185
8.09	1.94978	2.08391	1.96006
8.1	1.97015	2.07539	1.94825
8.11	1.96069	2.08998	1.94455
8.12	1.99554	2.06111	1.95113
8.13	2.00315	2.0638	1.94724
8.14	2.03193	2.05698	1.96891
8.15	2.01884	2.06368	1.97428
8.16	2.00829	2.06328	1.95337
8.17	2.01129	2.04817	1.94196
8.18	2.00225	2.03953	1.94142
8.19	2.00182	2.05756	1.94365
8.2	1.99005	2.06934	1.94599
8.21	2.0163	2.0682	1.95269
8.22	2.03165	2.05624	1.93569
8.23	2.01769	2.04823	1.93582
8.24	2.02759	2.04484	1.94503
8.25	2.02371	2.0422	1.92908
8.26	2.0251	2.03991	1.92101
8.27	2.03034	2.04937	1.94686
8.28	2.02931	2.05172	1.95704
8.29	2.02801	2.04707	1.95204
8.3	2.04449	2.04994	1.95402
8.31	2.04099	2.03291	1.94809
8.32	2.04727	2.02202	1.95267
8.33	2.02646	2.04401	1.93647
8.34	2.03299	2.04774	1.97056
8.35	2.03283	2.04223	1.96144
8.36	2.0447	2.03687	1.96014
8.37	2.03669	2.02104	1.95446
8.38	2.05053	2.04336	1.94827
8.39	2.04543	2.0564	1.95446
8.4	2.05907	2.04995	1.9598
8.41	2.04769	2.04107	1.95171
8.42	2.03681	2.04796	1.94135
8.43	2.05149	2.05061	1.94528
8.44	2.02763	2.07471	1.94946
8.45	2.04009	2.07247	1.95093
8.46	2.02268	2.06882	1.95494
8.47	2.0244	2.07898	1.9551
8.48	2.03456	2.08345	1.96542
8.49	2.04684	2.06681	1.96355
8.5	2.04479	2.07659	1.98599
8.51	2.05406	2.0491	1.98119
8.52	2.03309	2.0471	1.96955
8.53	2.0299	2.05216	1.97653
8.54	2.03131	2.04925	2.00368
8.55	2.04266	2.05609	1.97586
8.56	2.04262	2.05631	1.99702
8.57	2.04995	2.05625	1.98433
8.58	2.03126	2.03882	1.98164
8.59	2.05904	2.05212	1.98733
8.6	2.07163	2.04927	2.00738
8.61	2.05084	2.04823	2.00734
8.62	2.04246	2.04345	2.02292
8.63	2.04104	2.02215	1.99047
8.64	2.03923	2.02294	1.98646
8.65	2.04316	2.04089	1.99223
8.66	2.02789	2.04361	1.97921
8.67	2.02799	2.04245	1.97509
8.68	2.05145	2.04439	1.98188
8.69	2.0472	2.05199	1.97866
8.7	2.04009	2.03939	1.99013
8.71	2.0532	2.04438	1.98544
8.72	2.05354	2.04308	1.98486
8.73	2.07678	2.03075	1.99446
8.74	2.05056	2.03438	1.99815
8.75	2.05137	2.01364	1.99043
8.76	2.03805	1.98591	1.98086
8.77	2.03459	1.97673	1.987
8.78	2.03832	1.98488	1.98385
8.79	2.02727	1.98401	2.00628
8.8	2.01529	1.99353	1.99746
8.81	2.01137	1.9928	2.0005
8.82	2.00917	1.99892	1.99214
8.83	2.01496	2.0086	1.99267
8.84	2.02018	2.00256	1.98301
8.85	2.02683	1.99671	1.97461
8.86	2.02775	2.00162	1.97394
8.87	2.03712	1.99111	1.97498
8.88	2.02383	1.99367	1.95784
8.89	2.01835	1.99347	1.99185
8.9	2.00691	1.98158	1.99347
8.91	2.00057	1.99167	1.99352
8.92	2.0031	1.99086	1.99558
8.93	2.02214	1.97682	2.00957
8.94	2.04495	1.98413	1.98958
8.95	2.0361	1.98736	1.98121
8.96	2.02589	1.97759	1.99146
8.97	2.02262	1.99187	1.97967
8.98	2.00193	1.99779	1.99611
8.99	2.01205	1.98172	2.01331
9	2.02703	1.99543	2.00677
9.01	2.03442	1.9882	2.01555
9.02	2.02766	1.98894	2.00116
9.03	2.04418	2.01309	2.00712
9.04	2.02123	1.99781	1.9969
9.05	2.03848	2.01664	1.99672
9.06	2.02507	2.01268	1.98387
9.07	2.00599	2.01093	1.96786
9.08	2.00123	2.01344	1.99191
9.09	1.98226	2.00014	1.99371
9.1	1.97729	1.99191	1.9896
9.11	1.99373	1.99395	1.97402
9.12	1.97982	1.99992	1.97919
9.13	1.97929	1.99539	1.98099
9.14	1.96922	1.99703	1.97613
9.15	1.96197	2.01004	1.99851
9.16	1.97446	2.00832	2.0328
9.17	1.98356	1.99121	2.02097
9.18	1.98686	1.98034	2.01602
9.19	1.98113	1.98191	2.0281
9.2	1.98001	1.98313	2.02091
9.21	1.96705	1.98494	2.02395
9.22	1.97031	1.98573	2.0299
9.23	1.96014	1.9794	2.01523
9.24	1.95027	1.97588	2.01834
9.25	1.93252	1.98129	2.01454
9.26	1.94941	1.96781	1.99409
9.27	1.94991	1.96245	1.99892
9.28	1.95281	1.97804	1.99847
9.29	1.9628	1.96513	1.99199
9.3	1.96223	1.96681	1.99394
9.31	1.96697	1.9567	2.01458
9.32	1.96121	1.95979	2.0039
9.33	1.95278	1.95501	2.01273
9.34	1.94909	1.96133	2.00214
9.35	1.96455	1.95433	1.9963
9.36	1.93677	1.9646	1.99111
9.37	1.9541	1.94243	2.00155
9.38	1.9491	1.9616	1.9902
9.39	1.98752	1.9624	1.99526
9.4	1.98325	1.95316	2.00998
9.41	1.96846	1.95564	2.00102
9.42	1.95912	1.94	2.00725
9.43	1.97282	1.92944	2.00234
9.44	1.97792	1.94528	1.99995
9.45	1.98997	1.95567	2.00048
9.46	2.00134	1.9683	1.98501
9.47	2.00055	1.96266	1.992
9.48	2.00951	1.96266	1.99363
9.49	2.00468	1.96855	2.00424
9.5	2.00245	1.96709	1.99109
9.51	2.02446	1.96807	2.00466
9.52	2.01532	1.95943	1.97941
9.53	2.01901	1.95678	1.98136
9.54	2.01432	1.96185	1.99973
9.55	2.01714	1.97832	1.9936
9.56	2.02458	1.97393	1.9912
9.57	2.01009	1.96304	1.99246
9.58	1.99369	1.97035	1.99564
9.59	1.98067	1.98602	1.99922
9.6	1.99141	1.9859	2.0154
9.61	1.99037	1.99046	2.01209
9.62	1.97835	1.98719	2.00164
9.63	1.98046	1.9818	1.98096
9.64	1.98616	2.00092	1.99818
9.65	1.99352	2.00713	1.99741
9.66	1.98911	1.99997	2.01356
9.67	2.00425	2.00186	1.99556
9.68	2.01371	1.99922	2.00854
9.69	2.03728	2.00901	1.99989
9.7	2.0051	2.00737	2.00515
9.71	1.9938	2.01147	2.01612
9.72	2.00273	2.01409	1.99532
9.73	1.99447	2.01323	2.0066
9.74	1.99429	2.0144	1.99393
9.75	1.99032	2.01173	2.00027
9.76	1.98546	2.02763	1.98794
9.77	1.97663	2.02354	1.99469
9.78	1.98689	2.02343	2.00116
9.79	1.99088	2.03062	2.00134
9.8	2.02061	2.00538	2.00187
9.81	2.00319	1.98653	2.00333
9.82	2.00229	1.99611	2.01035
9.83	1.99336	1.99184	2.00986
9.84	1.99394	2.00097	2.00657
9.85	1.96807	2.00362	1.99677
9.86	1.9892	1.97923	2.00623
9.87	2.00217	1.98471	2.02388
9.88	2.00314	2.00019	2.01253
9.89	1.99583	1.99307	1.99671
9.9	1.9845	1.99314	2.00178
9.91	1.97845	1.98748	2.00691
9.92	1.9621	2.01317	2.01555
9.93	1.97362	1.99403	2.00722
9.94	1.97607	1.98821	2.01463
9.95	1.99449	1.98498	2.043
9.96	1.97234	1.97391	2.02502
9.97	1.97116	1.95374	2.02818
9.98	1.98164	1.96189	2.03962
9.99	1.98569	1.94477	2.04983
10	1.9911	1.96507	2.07078
10.01	1.98695	1.9506	2.05365
10.02	1.98596	1.9526	2.05698
10.03	1.97394	1.968	2.0507
10.04	1.96262	1.96353	2.07608
10.05	1.95467	1.98118	2.05359
10.06	1.94413	1.97148	2.05765
10.07	1.96433	1.97027	2.05015
10.08	1.96093	1.96362	2.04965
10.09	1.96357	1.95582	2.04995
10.1	1.95332	1.96851	2.03049
10.11	1.95682	1.96075	2.04013
10.12	1.95384	1.97956	2.01182
10.13	1.9503	1.98405	2.03994
10.14	1.95291	1.98286	2.04885
10.15	1.93144	1.97597	2.04403
10.16	1.92726	1.984	2.06061
10.17	1.91306	2.00248	2.06491
10.18	1.93035	2.00858	2.06555
10.19	1.93864	2.00776	2.0389
10.2	1.93482	1.99823	2.03868
10.21	1.93014	1.99164	2.02716
10.22	1.91013	1.98825	2.01821
10.23	1.92331	2.00742	2.02455
10.24	1.92332	1.99718	2.0303
10.25	1.92445	2.01038	2.03289
10.26	1.92919	2.00748	2.03268
10.27	1.92518	2.03102	2.033
10.28	1.93112	2.03101	2.02726
10.29	1.95	2.03405	2.03725
10.3	1.93421	2.0278	2.02432
10.31	1.94428	2.03004	2.03914
10.32	1.96778	2.03533	2.0423
10.33	1.96522	2.03165	2.03714
10.34	1.95985	2.03789	2.04882
10.35	1.96492	2.02904	2.04256
10.36	1.95641	2.04597	2.04679
10.37	1.97837	2.03143	2.05408
10.38	1.97702	2.03677	2.05162
10.39	1.97509	2.05803	2.04664
10.4	1.97658	2.05014	2.05502
10.41	1.97213	2.06273	2.0281
10.42	1.97232	2.08728	2.03372
10.43	2.0018	2.07649	2.04822
10.44	1.99491	2.08412	2.03856
10.45	1.99722	2.07691	2.04984
10.46	1.97051	2.06627	2.04299
10.47	1.97774	2.06356	2.05241
10.48	1.97388	2.05674	2.0519
10.49	1.97426	2.08448	2.04915
10.5	1.98224	2.07066	2.05148
10.51	1.97105	2.0527	2.04674
10.52	1.97709	2.04645	2.05063
10.53	1.96752	2.0488	2.05673
10.54	1.96101	2.05044	2.03956
10.55	1.96751	2.0366	2.05527
10.56	1.96603	2.0344	2.04852
10.57	1.97128	2.03188	2.03027
10.58	1.96805	2.02898	2.03761
10.59	1.97672	2.04253	2.03343
10.6	1.97139	2.03141	2.03011
10.61	1.96683	2.03787	2.02353
10.62	1.96283	2.04392	2.03753
10.63	1.98602	2.03721	2.04427
10.64	1.98902	2.03696	2.03688
10.65	1.96999	2.02646	2.04127
10.66	1.97679	2.04158	2.02446
10.67	1.97649	2.02634	2.03898
10.68	1.98064	2.03434	2.02435
10.69	1.97937	2.02846	2.01854
10.7	1.98816	2.02291	2.01635
10.71	1.99312	2.01839	2.02004
10.72	1.96698	2.01152	2.01838
10.73	1.97976	2.01495	2.02121
10.74	1.97918	2.01276	2.02739
10.75	1.97709	2.01331	2.04229
10.76	1.98045	2.0144	2.03596
10.77	1.98464	2.01608	2.03351
10.78	1.9763	1.99286	2.04004
10.79	1.9977	2.00721	2.02469
10.8	1.99216	2.00207	2.02194
10.81	1.97487	1.99943	2.02979
10.82	1.99681	2.01426	2.02722
10.83	2.0097	2.00852	2.02123
10.84	2.00611	2.00798	2.0261
10.85	2.0208	2.00966	2.02128
10.86	2.01323	2.00287	2.05881
10.87	2.00929	1.98968	2.04251
10.88	2.02175	1.99257	2.0504
10.89	2.02815	1.98885	2.05346
10.9	2.00682	1.98274	2.02864
10.91	2.00155	1.97193	2.03173
10.92	2.00623	1.96317	2.03963
10.93	2.0203	1.96828	2.03801
10.94	2.00643	1.96994	2.03869
10.95	1.99988	1.98689	2.04277
10.96	2.00987	1.97663	2.04064
10.97	1.99485	1.96769	2.01403
10.98	1.99991	1.97207	2.01057
10.99	1.99535	1.98772	2.0217
11	2.0054	1.9738	2.028
11.01	1.99686	1.97703	2.03069
11.02	1.98997	1.96736	2.02483
11.03	1.9845	1.99266	2.03212
11.04	1.98421	1.96297	2.00786
11.05	1.98204	1.9658	2.03217
11.06	1.96792	1.95106	2.03268
11.07	1.98307	1.95507	2.02555
11.08	2.00243	1.95878	2.02806
11.09	2.0063	1.96252	2.00763
11.1	2.00054	1.97569	2.02014
11.11	2.01054	1.9755	2.01274
11.12	2.00745	1.968	2.03371
11.13	2.02984	1.97537	2.00579
11.14	2.01559	1.97356	2.00421
11.15	2.02576	1.97381	1.99962
11.16	2.02803	1.97617	2.01137
11.17	2.02951	1.97589	2.00356
11.18	2.02006	1.9818	2.01247
11.19	1.9965	1.96929	2.01286
11.2	1.99322	1.97944	2.00361
11.21	1.99174	1.9581	1.9963
11.22	2.00882	1.97389	1.98779
11.23	2.00103	1.95583	1.99001
11.24	2.00575	1.95284	1.99051
11.25	2.00493	1.94693	1.99939
11.26	2.0022	1.94542	1.998
11.27	2.00693	1.9335	1.98961
11.28	1.9981	1.95567	1.9909
11.29	2.0036	1.93479	1.99318
11.3	2.00678	1.9639	1.99069
11.31	2.00394	1.92959	1.9887
11.32	2.03792	1.92021	2.0041
11.33	2.00951	1.93374	2.01266
11.34	2.00449	1.92505	2.00025
11.35	2.01247	1.93618	1.99539
11.36	2.02475	1.93761	2.01108
11.37	2.02816	1.9348	2.00111
11.38	2.02843	1.92307	1.99438
11.39	2.04023	1.9219	2.00696
11.4	2.01869	1.92023	1.99887
11.41	2.02113	1.9214	2.00854
11.42	2.02583	1.9109	2.02654
11.43	2.0419	1.91852	2.02516
11.44	2.03337	1.90562	2.03112
11.45	2.03696	1.89391	2.02994
11.46	2.04019	1.90432	2.04242
11.47	2.0385	1.91446	2.03596
11.48	2.03702	1.91966	2.03475
11.49	2.01824	1.92426	2.0304
11.5	2.03973	1.92326	2.04182
11.51	2.04693	1.93361	2.03493
11.52	2.02843	1.93211	2.03632
11.53	2.0393	1.92623	2.04458
11.54	2.02421	1.91048	2.04807
11.55	2.01684	1.91956	2.05959
11.56	2.01864	1.90006	2.03561
11.57	2.01784	1.92073	2.0382
11.58	2.01829	1.92441	2.03077
11.59	2.03595	1.92185	2.03082
11.6	2.02849	1.92622	2.02823
11.61	2.02197	1.92062	2.03021
11.62	2.03818	1.94099	2.0242
11.63	2.04222	1.91793	2.02574
11.64	2.03748	1.93306	2.02047
11.65	2.03607	1.92103	2.03374
11.66	2.04441	1.91819	2.01859
11.67	2.02108	1.93215	2.01544
11.68	2.0163	1.94908	2.02749
11.69	2.01288	1.95574	2.02689
11.7	2.02403	1.95922	2.04216
11.71	2.03013	1.9515	2.03748
11.72	2.02682	1.95505	2.03579
11.73	2.018	1.954	2.0413
11.74	2.03711	1.94852	2.04367
11.75	2.04173	1.95889	2.03433
11.76	2.03805	1.95876	2.03825
11.77	2.0341	1.95516	2.0589
11.78	2.01178	1.96433	2.05851
11.79	2.01821	1.97445	2.05183
11.8	2.01899	1.99257	2.05646
11.81	2.01897	1.98806	2.04002
11.82	2.02158	1.99355	2.03642
11.83	2.0192	1.99496	2.02175
11.84	2.02876	2.01088	2.0461
11.85	2.01218	1.99004	2.04908
11.86	2.01723	1.98771	2.05716
11.87	2.01689	2.00271	2.02909
11.88	2.03776	1.99789	2.01763
11.89	2.06255	1.99103	2.01289
11.9	2.0549	2.01788	2.01847
11.91	2.04453	2.01937	2.00953
11.92	2.05535	2.0153	2.01832
11.93	2.04704	1.99505	2.03457
11.94	2.04143	2.00764	2.03978
11.95	2.03195	2.00029	2.04794
11.96	2.0453	1.98963	2.0471
11.97	2.03517	1.99503	2.03436
11.98	2.05127	2.01278	2.03888
11.99	2.02659	1.98724	2.04552
12	2.02492	2.00073	2.02099
12.01	2.01834	1.99916	2.01977
12.02	2.03011	1.99894	2.01748
12.03	2.02614	1.99238	2.04836
12.04	2.0197	1.97806	2.0389
12.05	2.03152	1.98029	2.05307
12.06	2.05462	1.99851	2.03807
12.07	2.05038	2.0047	2.04422
12.08	2.06877	1.98493	2.06968
12.09	2.04825	1.97561	2.05554
12.1	2.05223	1.97785	2.05332
12.11	2.04653	1.97768	2.048
12.12	2.04454	1.97109	2.0448
12.13	2.05557	1.97586	2.02521
12.14	2.0576	1.9747	2.02412
12.15	2.04931	1.97249	2.01297
12.16	2.05991	1.97503	2.03387
12.17	2.0598	1.9854	2.03473
12.18	2.06947	1.9741	2.02438
12.19	2.06336	1.95454	2.0333
12.2	2.0688	1.96481	2.03357
12.21	2.05206	1.94564	2.02042
12.22	2.05252	1.94733	2.02115
12.23	2.04849	1.92766	2.02065
12.24	2.05326	1.93425	2.01423
12.25	2.04971	1.94199	2.00201
12.26	2.06388	1.94817	2.00056
12.27	2.07051	1.96353	2.02053
12.28	2.06216	1.97717	2.02412
12.29	2.0469	1.98331	2.02949
12.3	2.06614	2.00006	2.03093
12.31	2.04293	1.98952	2.02847
12.32	2.02097	1.98944	2.02528
12.33	2.02602	1.98066	2.04073
12.34	2.02589	1.96905	2.03114
12.35	2.03083	1.99226	2.0643
12.36	2.00915	1.9942	2.04365
12.37	2.02322	2.0019	2.03174
12.38	2.03911	1.99665	2.03315
12.39	2.02548	1.98696	2.01257
12.4	2.02736	1.98892	2.02743
12.41	2.02101	1.98471	2.04419
12.42	2.02969	1.96707	2.03763
12.43	2.03258	1.96737	2.05118
12.44	2.04754	1.97618	2.03375
12.45	2.0322	1.98784	2.04758
12.46	2.04567	1.98688	2.05453
12.47	2.0432	1.99278	2.06042
12.48	2.05072	1.97275	2.04538
12.49	2.04626	1.97873	2.03411
12.5	2.04922	1.99155	2.05253
12.51	2.04048	1.98387	2.03354
12.52	2.05304	1.99297	2.01793
12.53	2.05433	1.99192	2.02496
12.54	2.02376	1.99141	2.02334
12.55	2.02909	1.97477	2.02321
12.56	2.0233	1.97938	2.02144
12.57	2.03834	1.98777	2.00905
12.58	2.0321	1.97709	2.01719
12.59	2.05837	1.96489	2.01512
12.6	2.04604	1.9734	2.01423
12.61	2.05779	1.96646	2.01695
12.62	2.05037	1.9794	1.99931
12.63	2.05357	1.97462	2.03476
12.64	2.06854	1.9689	2.03715
12.65	2.06688	1.9812	2.04814
12.66	2.07904	1.97508	2.03738
12.67	2.10207	1.98648	2.0651
12.68	2.09402	1.97839	2.06623
12.69	2.066	1.96346	2.06588
12.7	2.06712	1.97401	2.06956
12.71	2.07375	1.9734	2.08526
12.72	2.07503	1.96251	2.07896
12.73	2.06281	1.96546	2.08948
12.74	2.06799	1.98001	2.0975
12.75	2.08724	1.9645	2.11079
12.76	2.0731	1.97847	2.11867
12.77	2.07924	1.98886	2.09497
12.78	2.0829	1.98579	2.10454
12.79	2.08284	1.9716	2.114
12.8	2.06447	1.97791	2.09616
12.81	2.08861	1.96777	2.08666
12.82	2.09303	1.96189	2.09055
12.83	2.08254	1.97157	2.09287
12.84	2.08639	1.96425	2.08164
12.85	2.06629	1.97177	2.05905
12.86	2.07621	1.9679	2.05792
12.87	2.08535	1.94524	2.07283
12.88	2.06089	1.98658	2.06779
12.89	2.05767	1.95928	2.0638
12.9	2.0554	1.96533	2.07472
12.91	2.07597	1.95337	2.06488
12.92	2.06596	1.96859	2.07687
12.93	2.07018	1.97788	2.09084
12.94	2.04085	1.97832	2.08138
12.95	2.06428	1.96877	2.06853
12.96	2.04441	1.95802	2.07774
12.97	2.04399	1.95511	2.08997
12.98	2.03544	1.95262	2.0811
12.99	2.0455	1.96712	2.06786
13	2.02325	1.96957	2.07214
13.01	2.02752	1.97293	2.0647
13.02	2.03026	1.97994	2.05446
13.03	2.05231	1.97306	2.05415
13.04	2.05078	1.98398	2.05907
13.05	2.03385	1.97454	2.07226
13.06	2.04759	1.97839	2.08342
13.07	2.04175	1.96584	2.07831
13.08	2.04731	1.97905	2.06875
13.09	2.04924	1.97437	2.07174
13.1	2.04415	1.96534	2.07134
13.11	2.04391	1.97256	2.0608
13.12	2.0273	1.97007	2.05779
13.13	2.02638	1.97381	2.06617
13.14	2.0466	1.97525	2.04939
13.15	2.04329	1.98281	2.03833
13.16	2.04567	1.98844	2.04265
13.17	2.04057	1.96993	2.0451
13.18	2.03529	1.98255	2.06007
13.19	2.04639	2.00118	2.04539
13.2	2.04956	2.00586	2.05116
13.21	2.03332	2.00899	2.07061
13.22	2.05435	2.0013	2.07434
13.23	2.06327	1.99404	2.07036
13.24	2.05401	1.99809	2.06708
13.25	2.06607	1.99328	2.07641
13.26	2.06015	1.97867	2.07808
13.27	2.05558	1.97561	2.05429
13.28	2.05613	1.96939	2.05763
13.29	2.04858	1.97667	2.0341
13.3	2.0547	1.97095	2.04188
13.31	2.05929	1.96918	2.03424
13.32	2.06364	1.95886	2.03713
13.33	2.06736	1.95491	2.04781
13.34	2.07181	1.97106	2.04749
13.35	2.06612	1.97801	2.05519
13.36	2.08238	1.96122	2.05776
13.37	2.07638	1.98208	2.054
13.38	2.07276	1.9888	2.04398
13.39	2.0598	1.97402	2.05022
13.4	2.05558	1.95141	2.04503
13.41	2.05025	1.9526	2.03546
13.42	2.03278	1.95542	2.03278
13.43	2.03821	1.95512	2.03194
13.44	2.03441	1.96527	2.04001
13.45	2.04243	1.95885	2.01792
13.46	2.02425	1.93821	2.01637
13.47	2.03007	1.95578	2.02152
13.48	2.03587	1.95688	2.01591
13.49	2.0249	1.95602	2.01415
13.5	2.03023	1.95685	2.00218
13.51	2.0266	1.97208	2.01091
13.52	2.02409	1.96677	1.99821
13.53	2.02627	1.97182	2.01191
13.54	2.01489	1.97716	2.0204
13.55	2.02196	1.9612	2.02066
13.56	2.03325	1.96255	2.02149
13.57	2.03103	1.95415	2.02732
13.58	2.03234	1.96277	2.03625
13.59	2.02416	1.97155	2.02707
13.6	2.03943	1.96149	2.03688
13.61	2.02308	1.96634	2.04891
13.62	2.0234	1.95811	2.04437
13.63	2.04133	1.95654	2.037
13.64	2.02528	1.96526	2.02975
13.65	2.02594	1.96065	2.01187
13.66	2.03035	1.96381	2.04887
13.67	2.0461	1.94513	2.05714
13.68	2.06421	1.94567	2.05191
13.69	2.05933	1.95337	2.04402
13.7	2.05082	1.94945	2.03961
13.71	2.04887	1.97881	2.03128
13.72	2.05515	1.9597	2.0338
13.73	2.06317	1.97828	2.04271
13.74	2.07664	1.9696	2.01753
13.75	2.07799	1.97238	2.04971
13.76	2.05619	1.9518	2.03583
13.77	2.04482	1.95406	2.03534
13.78	2.04497	1.95107	2.02742
13.79	2.06325	1.95671	2.01569
13.8	2.03372	1.97825	2.0167
13.81	2.03022	1.97254	2.00713
13.82	2.03654	1.99079	1.99648
13.83	2.05644	2.00896	1.98352
13.84	2.04835	2.00666	1.982
13.85	2.04006	2.00639	1.989
13.86	2.03898	2.00111	1.98856
13.87	2.04737	1.98723	2.0018
13.88	2.06382	1.98724	1.98481
13.89	2.06003	1.98603	1.97852
13.9	2.04212	1.98894	1.98441
13.91	2.04766	1.99271	1.98458
13.92	2.06671	1.98359	1.9704
13.93	2.07017	1.97513	1.98008
13.94	2.07602	1.98042	1.99476
13.95	2.06674	1.98553	1.99486
13.96	2.05496	1.97912	2.00493
13.97	2.06269	1.95989	2.01614
13.98	2.05985	1.95094	2.0105
13.99	2.05448	1.96129	2.00577
14	2.07758	1.97946	1.99947
14.01	2.08398	1.97363	1.98684
14.02	2.07913	1.98077	1.994
14.03	2.07663	1.97045	1.99761
14.04	2.06479	1.96988	2.0022
14.05	2.06764	1.96574	2.0061
14.06	2.0705	1.96093	2.0175
14.07	2.05785	1.96873	2.01482
14.08	2.05572	1.9535	2.0313
14.09	2.06095	1.94664	2.04555
14.1	2.08539	1.94938	2.03085
14.11	2.07701	1.94057	2.03049
14.12	2.08166	1.92591	2.02078
14.13	2.06762	1.92874	2.02077
14.14	2.06035	1.93384	2.02598
14.15	2.06178	1.93892	2.02662
14.16	2.04785	1.95194	2.04264
14.17	2.04925	1.96328	2.03915
14.18	2.03776	1.96113	2.03402
14.19	2.05598	1.95275	2.04448
14.2	2.04922	1.96572	2.05513
14.21	2.06298	1.96274	2.03217
14.22	2.06996	1.97654	2.02215
14.23	2.06832	1.97756	2.00818
14.24	2.05118	1.97296	2.00006
14.25	2.08018	1.96816	2.00198
14.26	2.05702	1.95237	2.01617
14.27	2.06034	1.97532	2.00556
14.28	2.07135	1.95146	2.02169
14.29	2.07235	1.96576	2.03043
14.3	2.06843	1.94874	2.01805
14.31	2.07807	1.97057	2.01269
14.32	2.05811	2.00092	2.02058
14.33	2.06944	1.99276	2.00567
14.34	2.04969	1.97758	1.99219
14.35	2.05759	1.97473	2.00796
14.36	2.06472	1.98524	2.00765
14.37	2.07534	1.9806	2.01122
14.38	2.07661	1.97316	2.01887
14.39	2.0707	1.96898	2.01266
14.4	2.07255	1.97809	2.01453
14.41	2.07354	1.9743	2.00818
14.42	2.0561	1.97022	2.0149
14.43	2.06667	1.97135	2.01248
14.44	2.07072	1.9792	2.01873
14.45	2.07054	1.98022	1.98129
14.46	2.07008	1.96137	1.9902
14.47	2.09651	1.97818	1.98258
14.48	2.08412	1.95978	1.99833
14.49	2.07909	1.96716	2.00144
14.5	2.07904	1.97342	2.00644
14.51	2.08138	1.96185	1.99443
14.52	2.09103	1.98055	2.00152
14.53	2.08528	1.97455	1.99483
14.54	2.07856	1.9602	1.98297
14.55	2.063	1.97011	2.00696
14.56	2.0749	1.94727	1.98955
14.57	2.06327	1.96149	2.00736
14.58	2.05546	1.95611	2.00125
14.59	2.06446	1.96977	2.00058
14.6	2.07775	1.98234	1.98974
14.61	2.09	1.97754	1.99136
14.62	2.08404	1.98124	1.96979
14.63	2.08133	1.9541	1.96321
14.64	2.07078	1.97217	1.98289
14.65	2.06894	1.97081	1.97007
14.66	2.05287	1.96901	1.96074
14.67	2.0581	1.96476	1.96546
14.68	2.06003	1.96598	1.95389
14.69	2.05615	1.97413	1.94875
14.7	2.07261	1.97778	1.94195
14.71	2.04503	1.95613	1.95239
14.72	2.05463	1.96447	1.95984
14.73	2.04618	1.96742	1.95021
14.74	2.05395	1.98954	1.94632
14.75	2.03304	1.97596	1.96612
14.76	2.03887	1.98378	1.9539
14.77	2.0444	1.99136	1.95349
14.78	2.03658	1.98747	1.96568
14.79	2.03601	1.9925	1.95255
14.8	2.02737	1.9858	1.96311
14.81	2.03929	1.99092	1.97136
14.82	2.04374	1.9879	1.96929
14.83	2.04764	2.00058	1.93816
14.84	2.04246	1.96935	1.9407
14.85	2.0486	1.98403	1.92977
14.86	2.04917	1.98267	1.93552
14.87	2.05622	2.00402	1.93051
14.88	2.04415	1.99387	1.93606
14.89	2.05198	1.99915	1.938
14.9	2.07287	2.00258	1.93574
14.91	2.04866	1.9831	1.93065
14.92	2.03639	1.98571	1.93989
14.93	2.0499	1.98141	1.93101
14.94	2.0577	2.00604	1.93083
14.95	2.05034	2.00485	1.93939
14.96	2.02776	2.00283	1.93043
14.97	2.04466	2.01863	1.93828
14.98	2.05525	1.99369	1.93937
14.99	2.04569	1.99012	1.92512
15	2.06063	1.98336	1.93165
15.01	2.03571	1.99616	1.95068
15.02	2.0523	1.97573	1.95388
15.03	2.05355	1.99225	1.94876
15.04	2.04382	1.99504	1.93545
15.05	2.06324	1.98499	1.92312
15.06	2.04589	1.97657	1.92197
15.07	2.04415	1.96914	1.93969
15.08	2.03756	1.96213	1.93338
15.09	2.04603	1.98268	1.94376
15.1	2.04796	1.97707	1.94904
15.11	2.0239	1.96299	1.96218
15.12	2.04654	1.96866	1.9659
15.13	2.06033	1.97522	1.95263
15.14	2.05821	1.97935	1.95998
15.15	2.05993	1.98673	1.93829
15.16	2.04614	1.96123	1.94525
15.17	2.02805	1.97157	1.93504
15.18	2.0464	1.97034	1.93219
15.19	2.04169	1.9875	1.9329
15.2	2.03442	1.97295	1.93726
15.21	2.03581	1.96463	1.94527
15.22	2.04297	1.96179	1.95823
15.23	2.03914	1.96032	1.9355
15.24	2.04806	1.95122	1.92791
15.25	2.04654	1.95151	1.91253
15.26	2.0528	1.93741	1.93272
15.27	2.05021	1.95385	1.90475
15.28	2.04651	1.95608	1.92345
15.29	2.06187	1.94557	1.9239
15.3	2.07761	1.95619	1.91917
15.31	2.09244	1.95709	1.91705
15.32	2.07112	1.96028	1.92253
15.33	2.07746	1.94957	1.92096
15.34	2.08554	1.94415	1.9298
15.35	2.10731	1.93186	1.91704
15.36	2.10663	1.92345	1.9099
15.37	2.1135	1.9338	1.92342
15.38	2.08952	1.92999	1.93426
15.39	2.08504	1.93162	1.92302
15.4	2.08917	1.92672	1.9219
15.41	2.11027	1.92691	1.92342
15.42	2.10737	1.92355	1.92642
15.43	2.08586	1.92699	1.92309
15.44	2.10578	1.93048	1.94517
15.45	2.10389	1.93563	1.95096
15.46	2.09098	1.94676	1.95031
15.47	2.09828	1.96508	1.94872
15.48	2.09454	1.95353	1.96843
15.49	2.10334	1.96045	1.93466
15.5	2.08464	1.96828	1.96325
15.51	2.07975	1.96315	1.95368
15.52	2.07703	1.97013	1.94752
15.53	2.0752	1.97449	1.94692
15.54	2.07149	1.96207	1.94097
15.55	2.05866	1.9663	1.95279
15.56	2.05144	1.96645	1.9639
15.57	2.04968	1.96334	1.97366
15.58	2.07267	1.95692	1.96957
15.59	2.06233	1.95112	1.98275
15.6	2.0733	1.93832	1.98863
15.61	2.07793	1.91931	2.00596
15.62	2.08543	1.91433	1.99296
15.63	2.06882	1.91246	1.99234
15.64	2.08078	1.91472	1.97881
15.65	2.09822	1.92818	1.97591
15.66	2.10594	1.93182	1.99959
15.67	2.09942	1.94072	1.99881
15.68	2.10193	1.92902	2.00238
15.69	2.11354	1.94923	1.99353
15.7	2.10681	1.93576	1.9834
15.71	2.10971	1.9482	2.00833
15.72	2.11116	1.94188	2.00157
15.73	2.10292	1.94979	2.01165
15.74	2.08849	1.96714	2.00014
15.75	2.09216	1.95377	1.99753
15.76	2.09093	1.94461	2.01309
15.77	2.0881	1.95831	2.00596
15.78	2.08666	1.96165	2.01094
15.79	2.10036	1.9612	1.9915
15.8	2.09313	1.94589	1.991
15.81	2.08283	1.9797	2.00692
15.82	2.09277	1.97688	1.98315
15.83	2.09311	1.97586	2.00722
15.84	2.08586	1.98312	1.98365
15.85	2.08062	1.97973	1.97257
15.86	2.08191	1.97795	1.97439
15.87	2.09124	1.9744	1.9835
15.88	2.10966	1.97078	1.98519
15.89	2.11202	1.97043	1.99093
15.9	2.11563	1.96981	1.98425
15.91	2.09987	1.96858	1.9702
15.92	2.09787	1.95786	1.98032
15.93	2.0992	1.97688	1.96457
15.94	2.07093	1.97466	1.94435
15.95	2.07694	1.98587	1.94564
15.96	2.08594	1.97708	1.96361
15.97	2.09761	1.97085	1.9501
15.98	2.1014	1.99653	1.96728
15.99	2.1007	1.98253	1.96257
16	2.09185	2.00092	1.94942
16.01	2.09572	1.98841	1.94695
16.02	2.11026	1.99355	1.96822
16.03	2.10355	1.99057	1.95692
16.04	2.08779	1.99371	1.98631
16.05	2.09232	1.97571	1.97796
16.06	2.0913	1.98547	1.9736
16.07	2.10057	1.97436	1.98966
16.08	2.09351	1.96373	1.98798
16.09	2.10664	1.97764	1.98478
16.1	2.11732	1.95854	1.96798
16.11	2.09569	1.96677	2.00012
16.12	2.11091	1.96982	1.98182
16.13	2.08128	1.95924	1.97576
16.14	2.07818	1.96342	1.96865
16.15	2.08423	1.95435	1.96419
16.16	2.08842	1.95287	1.94535
16.17	2.09494	1.94532	1.94741
16.18	2.09928	1.96315	1.94395
16.19	2.0988	1.95384	1.97075
16.2	2.09362	1.96422	1.96309
16.21	2.09526	1.96394	1.98348
16.22	2.09825	1.96618	1.99654
16.23	2.07678	1.97782	2.00074
16.24	2.09879	1.97795	1.99959
16.25	2.09918	1.96832	2.00282
16.26	2.08351	1.96031	2.0076
16.27	2.06927	1.9469	2.01244
16.28	2.06569	1.94729	2.01578
16.29	2.07637	1.94104	2.02385
16.3	2.07584	1.93136	2.0283
16.31	2.07193	1.94361	2.03445
16.32	2.07236	1.94709	2.01358
16.33	2.09051	1.94354	2.01314
16.34	2.09161	1.95181	2.02294
16.35	2.08279	1.9813	2.0264
16.36	2.08821	1.97126	2.03517
16.37	2.08142	1.96159	2.03186
16.38	2.08493	1.96364	2.04118
16.39	2.06656	1.94998	2.04179
16.4	2.07533	1.93555	2.04863
16.41	2.09053	1.95282	2.06711
16.42	2.09855	1.93305	2.05526
16.43	2.09608	1.93856	2.07628
16.44	2.09884	1.94622	2.0761
16.45	2.09398	1.92868	2.08744
16.46	2.08709	1.93744	2.08291
16.47	2.07887	1.9437	2.08021
16.48	2.09571	1.93646	2.05677
16.49	2.0917	1.9339	2.09197
16.5	2.09401	1.93465	2.10313
16.51	2.10403	1.93843	2.12082
16.52	2.09132	1.94663	2.0979
16.53	2.07061	1.93302	2.08011
16.54	2.05194	1.91985	2.10963
16.55	2.06025	1.92848	2.0941
16.56	2.07432	1.93389	2.09673
16.57	2.06487	1.93604	2.09128
16.58	2.08591	1.93546	2.09888
16.59	2.08259	1.93291	2.0774
16.6	2.08687	1.94708	2.06924
16.61	2.10736	1.93269	2.06285
16.62	2.10509	1.92839	2.06007
16.63	2.09496	1.93362	2.06399
16.64	2.09112	1.91989	2.05569
16.65	2.09308	1.91599	2.05293
16.66	2.08938	1.93254	2.06005
16.67	2.09648	1.92845	2.05192
16.68	2.09085	1.93684	2.05074
16.69	2.08966	1.94281	2.04868
16.7	2.07979	1.93932	2.06074
16.71	2.09236	1.94601	2.05334
16.72	2.09155	1.96042	2.07479
16.73	2.08975	1.94978	2.0839
16.74	2.09018	1.94543	2.09708
16.75	2.08436	1.95019	2.08676
16.76	2.07503	1.9622	2.11066
16.77	2.0633	1.94208	2.09499
16.78	2.0514	1.94837	2.10148
16.79	2.06777	1.94185	2.10815
16.8	2.07417	1.94029	2.0957
16.81	2.07919	1.94905	2.10088
16.82	2.07973	1.94906	2.09506
16.83	2.07719	1.95376	2.08599
16.84	2.06339	1.947	2.09512
16.85	2.05802	1.93261	2.08763
16.86	2.07393	1.92047	2.09718
16.87	2.08054	1.91314	2.09294
16.88	2.07996	1.90681	2.08436
16.89	2.0909	1.90911	2.08631
16.9	2.09802	1.90044	2.0772
16.91	2.08777	1.90701	2.07216
16.92	2.09834	1.91493	2.10191
16.93	2.08546	1.91268	2.09935
16.94	2.07901	1.90705	2.09618
16.95	2.08177	1.91378	2.10726
16.96	2.08349	1.92219	2.10526
16.97	2.08112	1.9417	2.10225
16.98	2.0874	1.93459	2.08641
16.99	2.09856	1.93986	2.09218
17	2.08252	1.92583	2.10537
17.01	2.0926	1.92256	2.12326
17.02	2.08981	1.92286	2.10011
17.03	2.10621	1.93137	2.08219
17.04	2.11963	1.92009	2.07844
17.05	2.1102	1.92838	2.07954
17.06	2.10891	1.92272	2.08055
17.07	2.10856	1.91632	2.08605
17.08	2.11362	1.92115	2.0898
17.09	2.11762	1.92143	2.09564
17.1	2.10526	1.92387	2.10423
17.11	2.11385	1.91658	2.11286
17.12	2.12106	1.91847	2.08686
17.13	2.11263	1.92627	2.08224
17.14	2.10384	1.92093	2.07534
17.15	2.10788	1.94414	2.07791
17.16	2.10496	1.94065	2.08968
17.17	2.10349	1.95239	2.08197
17.18	2.09521	1.96261	2.08794
17.19	2.10851	1.94936	2.0658
17.2	2.10587	1.96588	2.05025
17.21	2.08293	1.95602	2.04017
17.22	2.08732	1.95942	2.04767
17.23	2.08411	1.95638	2.05257
17.24	2.10368	1.95783	2.04859
17.25	2.07729	1.94061	2.05555
17.26	2.07511	1.94396	2.05209
17.27	2.09064	1.95642	2.04432
17.28	2.09015	1.95274	2.02992
17.29	2.10039	1.95386	2.03507
17.3	2.10777	1.946	2.03355
17.31	2.0934	1.93418	2.04185
17.32	2.0862	1.93087	2.0283
17.33	2.09817	1.92201	2.04664
17.34	2.10937	1.94007	2.0408
17.35	2.09538	1.94984	2.04702
17.36	2.10452	1.93611	2.04113
17.37	2.08661	1.91523	2.03135
17.38	2.07613	1.91877	2.02821
17.39	2.07924	1.92453	2.01346
17.4	2.08181	1.94381	2.03691
17.41	2.07138	1.9434	2.01644
17.42	2.06784	1.95417	2.01938
17.43	2.07408	1.95544	2.02382
17.44	2.06626	1.97024	2.01609
17.45	2.07561	1.9759	2.01615
17.46	2.07562	1.96276	2.01245
17.47	2.07806	1.96432	2.00379
17.48	2.0745	1.96181	2.01707
17.49	2.07209	1.9767	2.01137
17.5	2.09067	1.95846	2.01644
17.51	2.09303	1.96004	2.02488
17.52	2.07765	1.96043	2.03079
17.53	2.10077	1.97527	2.02923
17.54	2.09341	1.96462	2.02099
17.55	2.10105	1.95448	2.02059
17.56	2.09521	1.97054	2.01265
17.57	2.11195	1.96836	2.01116
17.58	2.09721	1.95778	2.00219
17.59	2.09036	1.96083	1.98618
17.6	2.10501	1.95264	2.00245
17.61	2.08615	1.95973	1.9842
17.62	2.08141	1.96865	1.97978
17.63	2.08619	1.96848	1.98278
17.64	2.1027	1.97527	1.98653
17.65	2.09261	1.96536	1.9934
17.66	2.09989	1.97817	1.99243
17.67	2.08239	1.99455	1.99988
17.68	2.08489	1.97769	1.99823
17.69	2.08546	1.97517	1.98283
17.7	2.08667	1.99478	1.97503
17.71	2.10568	2.01128	1.9594
17.72	2.11172	1.99868	1.94816
17.73	2.08664	1.99435	1.94733
17.74	2.07968	1.98379	1.93501
17.75	2.09771	1.9929	1.94572
17.76	2.07404	1.99611	1.94887
17.77	2.08214	2.00403	1.95744
17.78	2.10209	2.00028	1.96016
17.79	2.09001	2.00579	1.97193
17.8	2.0918	2.0115	1.96776
17.81	2.09332	2.02595	1.97434
17.82	2.10066	2.02064	1.97587
17.83	2.10749	2.00351	1.98575
17.84	2.10721	2.00434	1.97479
17.85	2.1113	2.00494	1.99306
17.86	2.10906	2.01519	2.00102
17.87	2.11563	1.99609	2.01351
17.88	2.10483	1.9962	1.98808
17.89	2.08395	1.99194	1.99876
17.9	2.10539	1.99212	2.00284
17.91	2.11912	1.99929	2.02069
17.92	2.12033	2.00437	2.01249
17.93	2.11337	2.00856	2.00149
17.94	2.11182	2.0048	2.01032
17.95	2.10602	1.99829	1.99902
17.96	2.10082	2.00661	2.0031
17.97	2.09404	1.99169	1.98771
17.98	2.10537	1.99092	1.99643
17.99	2.09836	2.00797	1.99757
18	2.09606	1.99878	1.9873
18.01	2.1081	2.01209	1.99434
18.02	2.09881	1.99723	1.9892
18.03	2.09736	1.98656	1.99685
18.04	2.09884	2.00148	2.0105
18.05	2.09877	1.996	2.01427
18.06	2.09626	2.00366	1.99474
18.07	2.10202	1.98696	1.99287
18.08	2.11975	1.99223	1.99397
18.09	2.11416	1.98924	2.01882
18.1	2.12081	1.98375	2.0033
18.11	2.12217	1.99779	1.99765
18.12	2.10879	1.99443	1.98143
18.13	2.1138	1.99835	1.9852
18.14	2.12531	1.98575	1.98574
18.15	2.12286	1.98927	1.97238
18.16	2.1272	2.00238	1.96163
18.17	2.10057	1.99458	1.98007
18.18	2.11115	1.99723	1.98287
18.19	2.11277	1.98274	1.9988
18.2	2.12806	1.98924	1.9847
18.21	2.10468	1.96872	1.96966
18.22	2.09785	1.95153	1.96884
18.23	2.10492	1.96285	1.98084
18.24	2.10903	1.94748	1.97576
18.25	2.10911	1.95306	1.98652
18.26	2.12789	1.9629	1.98793
18.27	2.10589	1.9613	1.99162
18.28	2.10753	1.95657	1.99568
18.29	2.09222	1.96045	1.9881
18.3	2.09336	1.96486	1.97342
18.31	2.08971	1.97028	1.98571
18.32	2.10451	1.97463	1.97816
18.33	2.09328	1.97668	1.96387
18.34	2.09683	1.96661	1.95915
18.35	2.09431	1.97243	1.95638
18.36	2.10207	1.98271	1.94925
18.37	2.09762	1.99347	1.92748
18.38	2.09775	1.97292	1.95046
18.39	2.09972	1.98467	1.93641
18.4	2.09527	1.97482	1.96775
18.41	2.09119	1.97537	1.94981
18.42	2.09423	1.96548	1.94285
18.43	2.09042	1.97487	1.94052
18.44	2.09559	1.978	1.92845
18.45	2.11192	1.98283	1.95247
18.46	2.09984	1.98207	1.93723
18.47	2.09861	1.98123	1.94734
18.48	2.10374	1.96763	1.95563
18.49	2.10362	1.95912	1.96
18.5	2.10668	1.95333	1.95802
18.51	2.09248	1.93526	1.97447
18.52	2.0948	1.93688	1.96942
18.53	2.12262	1.94139	1.97089
18.54	2.11408	1.94065	1.98653
18.55	2.12765	1.94214	1.97557
18.56	2.10663	1.95554	2.00083
18.57	2.12064	1.95367	1.99366
18.58	2.11577	1.94861	1.97471
18.59	2.14067	1.94834	1.97061
18.6	2.1441	1.94537	1.95927
18.61	2.14154	1.94567	1.98062
18.62	2.13622	1.9485	1.96722
18.63	2.14525	1.95507	1.96206
18.64	2.13642	1.94535	1.95662
18.65	2.1325	1.94273	1.957
18.66	2.12384	1.93715	1.96923
18.67	2.12765	1.95254	1.9814
18.68	2.13936	1.94393	1.96108
18.69	2.14657	1.95847	1.94799
18.7	2.15531	1.95685	1.95811
18.71	2.16583	1.94247	1.96541
18.72	2.14742	1.96977	1.95106
18.73	2.14458	1.96219	1.95247
18.74	2.14723	1.96118	1.95349
18.75	2.15357	1.95547	1.94878
18.76	2.138	1.95455	1.96886
18.77	2.12536	1.95974	1.96441
18.78	2.12349	1.95008	1.9606
18.79	2.12386	1.95084	1.96479
18.8	2.13332	1.94755	1.97197
18.81	2.12698	1.95845	1.98338
18.82	2.1262	1.95473	1.97296
18.83	2.137	1.94044	1.96255
18.84	2.14051	1.95	1.988
18.85	2.14397	1.95674	1.9754
18.86	2.14386	1.952	1.99283
18.87	2.12462	1.95277	1.9765
18.88	2.13795	1.97274	1.99152
18.89	2.13938	1.96168	1.97998
18.9	2.14555	1.95283	1.98179
18.91	2.11992	1.95945	1.98671
18.92	2.13012	1.96529	1.99212
18.93	2.11586	1.95067	1.97691
18.94	2.1279	1.97241	1.96436
18.95	2.11615	1.97187	1.96749
18.96	2.13389	1.9733	1.96936
18.97	2.12531	1.97038	1.96139
18.98	2.11312	1.96735	1.98285
18.99	2.11328	1.96862	1.96895
19	2.11445	1.98855	1.95275
19.01	2.12212	1.9832	1.96238
19.02	2.10824	2.00288	1.94877
19.03	2.12185	1.98709	1.93727
19.04	2.13337	1.9825	1.94521
19.05	2.12953	1.98832	1.92859
19.06	2.12065	1.9701	1.94144
19.07	2.12352	1.97243	1.9314
19.08	2.1383	1.97669	1.92544
19.09	2.1241	1.97801	1.9238
19.1	2.11197	1.99609	1.91359
19.11	2.12771	2.00166	1.91928
19.12	2.12162	2.00502	1.93094
19.13	2.12735	2.00646	1.92486
19.14	2.11685	2.01482	1.92816
19.15	2.11513	2.01854	1.94379
19.16	2.10416	2.00699	1.94623
19.17	2.10726	2.0059	1.94097
19.18	2.09278	2.01034	1.93719
19.19	2.08438	1.99741	1.92316
19.2	2.09982	2.00126	1.93774
19.21	2.10927	1.97876	1.93607
19.22	2.08236	1.98364	1.931
19.23	2.0877	1.97918	1.92551
19.24	2.08625	1.96422	1.93761
19.25	2.07357	1.97025	1.92936
19.26	2.09454	1.98605	1.93315
19.27	2.0905	1.98168	1.92951
19.28	2.09919	1.98054	1.93014
19.29	2.0769	1.99456	1.91702
19.3	2.06763	1.97786	1.92469
19.31	2.06458	1.96124	1.93398
19.32	2.06558	1.96648	1.92574
19.33	2.05011	1.98105	1.91385
19.34	2.05831	1.97791	1.93571
19.35	2.06133	1.96312	1.9394
19.36	2.05989	1.96243	1.93992
19.37	2.06885	1.95521	1.95121
19.38	2.0736	1.95544	1.93179
19.39	2.07347	1.95808	1.93069
19.4	2.05701	1.95377	1.94139
19.41	2.06027	1.9566	1.93418
19.42	2.08337	1.95927	1.91806
19.43	2.08465	1.95933	1.91546
19.44	2.06474	1.94419	1.93709
19.45	2.04928	1.95523	1.93757
19.46	2.04649	1.94181	1.932
19.47	2.05217	1.964	1.94406
19.48	2.04372	1.96872	1.92465
19.49	2.06381	1.97048	1.90919
19.5	2.06191	1.96942	1.90457
19.51	2.05204	1.97965	1.92154
19.52	2.06316	1.96867	1.93107
19.53	2.06117	1.96749	1.92262
19.54	2.06186	1.95707	1.93964
19.55	2.03267	1.96053	1.94558
19.56	2.03109	1.96666	1.94193
19.57	2.043	1.96354	1.94091
19.58	2.03857	1.98326	1.94764
19.59	2.03712	1.98574	1.95587
19.6	2.04775	1.98568	1.9423
19.61	2.04987	1.99766	1.96535
19.62	2.04397	1.9719	1.97545
19.63	2.04115	1.98238	1.9699
19.64	2.05671	1.98022	1.95799
19.65	2.05548	1.98647	1.95689
19.66	2.04724	1.98397	1.94703
19.67	2.05146	1.98537	1.94659
19.68	2.05903	1.97688	1.96481
19.69	2.05168	1.96342	1.95084
19.7	2.0531	1.9755	1.94297
19.71	2.04462	1.9792	1.92796
19.72	2.06194	1.98647	1.93944
19.73	2.0453	1.97821	1.93433
19.74	2.05023	1.9775	1.94676
19.75	2.03509	1.96073	1.95501
19.76	2.05161	1.96201	1.96541
19.77	2.0608	1.97791	1.98043
19.78	2.04592	1.96784	1.97889
19.79	2.04909	1.97192	2.00097
19.8	2.05428	1.98209	2.00508
19.81	2.05758	1.97774	2.00727
19.82	2.03398	1.9783	2.00195
19.83	2.0546	1.97993	1.99444
19.84	2.0681	1.97488	1.98711
19.85	2.07227	1.9809	1.97433
19.86	2.05228	1.97746	1.97278
19.87	2.06322	1.97542	1.9839
19.88	2.06293	1.98497	1.99364
19.89	2.05122	1.98608	1.98999
19.9	2.05285	1.99603	1.98536
19.91	2.04856	1.99589	1.99662
19.92	2.07063	1.98688	1.98867
19.93	2.04307	1.98151	1.98199
19.94	2.05305	1.967	1.9794
19.95	2.04858	1.98278	1.98624
19.96	2.05111	1.98136	1.99732
19.97	2.04283	1.97606	2.01549
[truncated: 38,003 more rows]

## Sheet: Figure 2f
Figure 2f
time [ns]	Rg1 [nm]	Rg2 [nm]	Rg3 [nm]
0	2.02463	2.02463	2.02463
0.01	2.02867	2.02668	2.03585
0.02	2.02858	2.00213	2.01976
0.03	2.0426	1.98733	2.03176
0.04	2.04921	1.97897	2.0478
0.05	2.03633	1.98368	2.04642
0.06	2.0406	1.96577	2.0398
0.07	2.03662	1.9739	2.04905
0.08	2.03509	1.96894	2.04694
0.09	2.04528	1.95958	2.05299
0.1	2.04827	1.97026	2.06102
0.11	2.02893	1.95717	2.06906
0.12	2.01081	1.96181	2.05191
0.13	2.02151	1.96596	2.04121
0.14	2.02124	1.96123	2.03112
0.15	2.02889	1.97175	2.03971
0.16	2.03562	1.9668	2.04973
0.17	2.0494	1.95067	2.05778
0.18	2.03027	1.95593	2.05538
0.19	2.04131	1.94069	2.03713
0.2	2.05876	1.95453	2.04752
0.21	2.04905	1.99227	2.04586
0.22	2.06529	1.97959	2.04235
0.23	2.0543	1.97157	2.03553
0.24	2.06219	1.96425	2.04688
0.25	2.06658	1.96988	2.04175
0.26	2.0545	1.96599	2.0399
0.27	2.07893	1.94506	2.02847
0.28	2.07147	1.95054	2.01938
0.29	2.08462	1.9612	2.02638
0.3	2.05021	1.95614	2.01786
0.31	2.06465	1.95211	2.02118
0.32	2.07789	1.94779	2.0088
0.33	2.07381	1.94636	2.0033
0.34	2.06664	1.94341	2.00847
0.35	2.07098	1.94079	2.02015
0.36	2.07987	1.94155	2.02278
0.37	2.06235	1.96896	2.05835
0.38	2.0482	1.96039	2.05009
0.39	2.04385	1.94708	2.03756
0.4	2.04245	1.96436	2.03369
0.41	2.02068	1.97736	2.03275
0.42	2.03715	1.98091	2.03547
0.43	2.01943	1.96731	2.03805
0.44	2.03444	1.98409	2.05007
0.45	2.03521	1.97926	2.03258
0.46	2.0169	1.97589	2.03776
0.47	1.9959	1.97241	2.04276
0.48	2.00004	1.97922	2.04897
0.49	1.99933	1.99665	2.03917
0.5	2.0075	1.97681	2.04327
0.51	1.99266	2.00722	2.03929
0.52	1.98945	1.99117	2.02017
0.53	2.00513	1.9835	2.00606
0.54	2.0049	1.98618	2.01009
0.55	2.01028	1.97997	2.00947
0.56	1.99172	1.97583	1.998
0.57	2.00908	1.97053	2.01577
0.58	2.01629	1.95976	2.00599
0.59	2.0155	1.99093	2.00906
0.6	2.00532	1.9875	2.00528
0.61	2.01109	1.98803	2.00154
0.62	2.03466	1.98749	2.01679
0.63	2.01088	1.97232	2.01768
0.64	2.00505	1.97714	2.02836
0.65	1.99882	1.97749	2.01587
0.66	2.01039	1.99701	2.00215
0.67	2.02117	1.97194	1.99285
0.68	2.02583	1.99147	1.97805
0.69	2.0337	1.99534	1.99577
0.7	2.04148	1.99335	1.98608
0.71	2.06173	2.00017	1.97439
0.72	2.06047	2.00042	1.9827
0.73	2.05091	2.02247	1.97931
0.74	2.0406	1.99302	2.00228
0.75	2.03284	1.98024	2.00655
0.76	2.03565	1.97665	1.98797
0.77	2.02795	1.99776	1.98581
0.78	2.03412	2.00987	1.9827
0.79	2.03441	2.01156	1.99007
0.8	2.04708	2.01171	1.99115
0.81	2.03514	2.0151	1.99301
0.82	2.04991	2.01641	2.00186
0.83	2.00805	2.00551	1.98716
0.84	2.00986	2.01287	1.97874
0.85	2.0227	2.00461	2.00257
0.86	2.00038	1.99615	2.00134
0.87	1.99783	1.98535	2.00288
0.88	1.99948	2.00195	2.02134
0.89	1.99257	2.00692	2.00676
0.9	1.98634	2.01459	2.0198
0.91	1.98096	1.97995	1.99941
0.92	1.95861	1.98315	2.00817
0.93	1.96791	1.98811	1.99799
0.94	1.97884	1.96123	2.01536
0.95	1.96535	1.97341	2.00743
0.96	1.95582	1.97614	1.99395
0.97	1.95485	1.97045	1.97643
0.98	1.96447	1.98136	1.97383
0.99	1.9701	1.98795	1.97024
1	1.95924	1.98564	1.97853
1.01	1.97531	1.98871	1.96703
1.02	1.98012	1.98669	1.97606
1.03	1.96626	2.00393	1.99414
1.04	1.95421	2.00178	1.97525
1.05	1.96856	1.99873	1.98412
1.06	1.98301	2.01315	1.96793
1.07	1.98039	2.02688	1.9812
1.08	1.97986	2.0291	1.98682
1.09	1.97415	2.01657	1.96039
1.1	1.98581	2.01999	1.96103
1.11	1.99045	2.01792	1.97583
1.12	2.00322	2.0367	1.96641
1.13	2.0035	2.03173	2.00054
1.14	2.00319	2.04497	2.00077
1.15	1.99785	2.03962	1.98739
1.16	1.99054	2.0317	1.9836
1.17	1.98028	2.04747	1.97525
1.18	1.97445	2.05204	1.97335
1.19	1.96199	2.04403	1.98389
1.2	1.95415	2.03618	1.95969
1.21	1.94596	2.02462	1.96267
1.22	1.94399	2.05194	1.96631
1.23	1.94209	2.02213	1.97852
1.24	1.93474	2.03844	1.98782
1.25	1.94903	2.05973	1.99089
1.26	1.92303	2.05713	1.98832
1.27	1.9289	2.06039	1.98603
1.28	1.94548	2.05148	1.96652
1.29	1.94757	2.05048	1.96761
1.3	1.94793	2.05755	1.97049
1.31	1.95725	2.0551	1.96899
1.32	1.9715	2.06203	1.97082
1.33	1.96008	2.06556	1.97324
1.34	1.97025	2.07453	1.97208
1.35	1.95154	2.08594	1.97507
1.36	1.95221	2.09904	1.95505
1.37	1.94936	2.09761	1.97266
1.38	1.95285	2.10879	1.97146
1.39	1.95074	2.10361	1.96068
1.4	1.95238	2.11605	1.95997
1.41	1.95825	2.09805	1.97248
1.42	1.97788	2.08872	1.97034
1.43	1.98474	2.09551	1.96233
1.44	1.98205	2.07405	1.97438
1.45	1.97845	2.07635	1.97353
1.46	1.98759	2.06452	1.97947
1.47	1.97438	2.06933	1.97915
1.48	1.97329	2.06035	1.98008
1.49	1.96102	2.06677	1.99331
1.5	1.95786	2.09143	1.9757
1.51	1.98275	2.07647	1.9751
1.52	1.9597	2.05621	1.98113
1.53	1.97154	2.0559	1.97813
1.54	1.97669	2.0556	1.96084
1.55	1.95218	2.05365	1.94578
1.56	1.94546	2.04195	1.94975
1.57	1.93857	2.05679	1.94948
1.58	1.9545	2.07294	1.96551
1.59	1.94753	2.06239	1.96586
1.6	1.95111	2.05303	1.96276
1.61	1.95958	2.04574	1.98034
1.62	1.95111	2.05226	1.98068
1.63	1.96635	2.05037	1.97901
1.64	1.9636	2.05899	1.98695
1.65	1.96308	2.06222	1.9911
1.66	1.95048	2.07388	1.97947
1.67	1.96006	2.0694	1.97454
1.68	1.96609	2.04063	1.98457
1.69	1.96738	2.03058	1.9689
1.7	1.96978	2.03947	1.97884
1.71	1.96517	2.02879	1.97731
1.72	1.982	2.02446	1.96343
1.73	1.98103	2.02369	1.94994
1.74	1.98476	2.01728	1.95133
1.75	1.98577	1.99893	1.95772
1.76	1.97175	1.98479	1.97073
1.77	1.97176	2.00359	1.97148
1.78	1.95928	1.99226	1.96795
1.79	1.97016	1.98656	1.96326
1.8	1.96151	1.95256	1.97577
1.81	1.95888	1.97417	1.97737
1.82	1.96535	1.96582	1.98011
1.83	1.93728	1.94977	1.97824
1.84	1.93817	1.9684	1.96787
1.85	1.94539	1.98402	1.97636
1.86	1.94762	1.98119	1.95891
1.87	1.95763	1.97216	1.97955
1.88	1.94922	1.97582	1.97543
1.89	1.96098	1.97887	1.97634
1.9	1.94758	1.95699	1.98116
1.91	1.94997	1.96642	1.98294
1.92	1.94738	1.94468	1.98834
1.93	1.96641	1.94841	1.99812
1.94	1.95218	1.94898	2.02064
1.95	1.95709	1.94341	2.02848
1.96	1.96246	1.95365	1.99299
1.97	1.97273	1.96497	1.9854
1.98	1.94413	1.96048	1.99813
1.99	1.93357	1.95835	1.99577
2	1.95478	1.96652	1.99948
2.01	1.93211	1.96411	1.98577
2.02	1.94859	1.9513	1.9951
2.03	1.95411	1.94908	1.97644
2.04	1.96278	1.94196	1.98849
2.05	1.95413	1.93952	1.99531
2.06	1.9664	1.92188	1.98698
2.07	1.97871	1.92077	1.98857
2.08	1.96637	1.92814	2.0086
2.09	1.9709	1.92356	1.99316
2.1	1.94802	1.9163	1.99723
2.11	1.95311	1.92565	2.00478
2.12	1.94598	1.92798	2.0086
2.13	1.95963	1.93637	2.00712
2.14	1.96498	1.93769	2.01791
2.15	1.98707	1.92875	1.99737
2.16	1.98337	1.91914	2.01339
2.17	1.96326	1.91118	2.01736
2.18	1.96639	1.9103	2.00956
2.19	1.95768	1.93116	2.00957
2.2	1.95784	1.92888	1.99145
2.21	1.95544	1.91755	1.99715
2.22	1.97119	1.92659	1.99863
2.23	1.97728	1.91981	1.99467
2.24	1.98252	1.92169	1.99662
2.25	1.98743	1.9319	1.99345
2.26	2.00494	1.93859	1.9898
2.27	1.97836	1.93787	1.97604
2.28	1.99147	1.93808	1.98339
2.29	1.97475	1.93732	1.98943
2.3	1.97632	1.93741	1.9764
2.31	1.96773	1.93236	1.98436
2.32	1.99182	1.92696	1.99058
2.33	1.99015	1.92652	1.97678
2.34	1.99165	1.95565	1.98918
2.35	2.00622	1.9355	1.98505
2.36	2.01174	1.92545	1.98902
2.37	1.99865	1.91943	1.99714
2.38	2.01546	1.91229	1.98667
2.39	2.00592	1.91838	1.98866
2.4	1.99577	1.9128	2.00017
2.41	2.01216	1.90723	1.99826
2.42	2.0195	1.91887	1.99547
2.43	2.00827	1.94233	2.01418
2.44	2.0069	1.93575	2.02274
2.45	2.00247	1.93088	2.02937
2.46	2.01432	1.90178	2.01197
2.47	2.00885	1.90854	2.01495
2.48	2.00733	1.91623	2.00134
2.49	2.02691	1.90102	1.99987
2.5	2.00775	1.91699	1.99002
2.51	1.99468	1.91267	2.02437
2.52	1.99941	1.91434	2.00085
2.53	1.99073	1.90089	1.99941
2.54	1.98123	1.92272	1.99716
2.55	1.96702	1.92723	1.99872
2.56	1.97399	1.93689	1.99944
2.57	1.96574	1.94776	1.99119
2.58	1.95728	1.92159	2.00509
2.59	1.95245	1.93542	2.01695
2.6	1.9587	1.93619	2.01787
2.61	1.95189	1.93753	2.00942
2.62	1.95309	1.94246	2.01943
2.63	1.94896	1.94883	2.03101
2.64	1.95161	1.95047	2.02256
2.65	1.95056	1.96051	2.0326
2.66	1.93048	1.95446	2.03093
2.67	1.92446	1.94581	2.05482
2.68	1.9405	1.94429	2.0522
2.69	1.93663	1.94504	2.05801
2.7	1.93147	1.94019	2.04023
2.71	1.94387	1.92201	2.05436
2.72	1.94959	1.9211	2.06618
2.73	1.94404	1.93315	2.07429
2.74	1.93934	1.92422	2.07219
2.75	1.93126	1.92917	2.07594
2.76	1.91451	1.91353	2.05269
2.77	1.92524	1.92787	2.06372
2.78	1.92335	1.9271	2.05725
2.79	1.93574	1.9138	2.05351
2.8	1.93707	1.94441	2.05076
2.81	1.92539	1.95654	2.04768
2.82	1.91949	1.9438	2.07094
2.83	1.90698	1.96471	2.06275
2.84	1.9064	1.99094	2.08447
2.85	1.91816	1.98623	2.07737
2.86	1.9081	1.96975	2.0708
2.87	1.90454	1.98686	2.08985
2.88	1.89645	1.96004	2.10296
2.89	1.88737	1.97575	2.11387
2.9	1.90022	1.96069	2.08627
2.91	1.88987	1.97193	2.0811
2.92	1.89634	1.97165	2.09579
2.93	1.89264	1.97973	2.09383
2.94	1.89802	1.98	2.09799
2.95	1.88363	1.98946	2.09676
2.96	1.89659	1.99663	2.08354
2.97	1.889	1.99647	2.10417
2.98	1.88848	2.01344	2.10214
2.99	1.88423	2.00451	2.09642
3	1.88435	2.02797	2.09922
3.01	1.88093	2.01552	2.10471
3.02	1.88453	2.03756	2.09851
3.03	1.88693	2.01823	2.11531
3.04	1.88651	2.02656	2.08568
3.05	1.8823	2.04743	2.07973
3.06	1.8876	2.06098	2.0815
3.07	1.88794	2.05288	2.07377
3.08	1.88224	2.06317	2.0733
3.09	1.8898	2.0676	2.10211
3.1	1.89215	2.08161	2.10181
3.11	1.89783	2.06273	2.1078
3.12	1.88996	2.04727	2.11342
3.13	1.91712	2.03343	2.11762
3.14	1.91905	2.04289	2.08872
3.15	1.92387	2.02587	2.0957
3.16	1.9316	2.02165	2.0999
3.17	1.92163	2.03605	2.11362
3.18	1.9108	2.03134	2.09561
3.19	1.92291	2.02664	2.0745
3.2	1.89275	1.99293	2.08394
3.21	1.90125	2.01326	2.08002
3.22	1.90782	2.01215	2.07229
3.23	1.9078	2.00446	2.06098
3.24	1.90711	2.00995	2.06162
3.25	1.90713	2.00522	2.06167
3.26	1.91566	2.01216	2.07157
3.27	1.91087	2.01849	2.0739
3.28	1.91833	1.99981	2.06286
3.29	1.90703	1.99505	2.0637
3.3	1.92289	1.97937	2.06709
3.31	1.92919	1.97219	2.07397
3.32	1.93486	1.97211	2.06809
3.33	1.92351	1.95422	2.05187
3.34	1.93939	1.9664	2.04421
3.35	1.94793	1.96402	2.04692
3.36	1.95265	1.96781	2.06282
3.37	1.96694	1.98119	2.05311
3.38	1.96037	1.9631	2.04536
3.39	1.9693	1.96387	2.06176
3.4	1.9766	1.95927	2.05552
3.41	1.96918	1.97534	2.06881
3.42	1.98146	1.97343	2.08236
3.43	1.9891	1.98877	2.0841
3.44	1.97976	1.99911	2.09981
3.45	1.9765	2.00623	2.09943
3.46	1.96645	1.98792	2.09116
3.47	1.98359	2.0088	2.0566
3.48	1.98887	2.00513	2.07944
3.49	1.97821	1.99162	2.06535
3.5	1.97754	1.98039	2.06831
3.51	1.96375	1.99788	2.08652
3.52	1.96148	2.0147	2.07633
3.53	1.97267	2.00697	2.0827
3.54	1.96621	1.99674	2.08887
3.55	1.98139	1.99916	2.08983
3.56	1.99849	2.00974	2.07811
3.57	1.99168	2.001	2.06729
3.58	1.98443	2.00104	2.07118
3.59	1.98083	2.00262	2.0667
3.6	1.97393	1.98742	2.06106
3.61	1.97358	2.00678	2.06446
3.62	1.99523	2.02167	2.07756
3.63	1.99437	2.01753	2.09057
3.64	1.98007	2.01757	2.11497
3.65	1.97912	2.01976	2.11548
3.66	1.99074	2.02419	2.11904
3.67	1.97354	2.01885	2.12215
3.68	1.97652	2.02252	2.12386
3.69	2.00258	2.01769	2.13679
3.7	2.0188	2.02032	2.14818
3.71	2.02942	2.01477	2.11965
3.72	2.01555	2.02209	2.1181
3.73	2.01171	2.01444	2.09218
3.74	2.00888	2.00152	2.09366
3.75	2.00651	2.01232	2.09288
3.76	1.99983	2.01934	2.1065
3.77	2.0191	2.01513	2.08608
3.78	1.99863	2.01734	2.06845
3.79	2.02528	2.01628	2.06999
3.8	2.02608	2.01878	2.06523
3.81	2.0084	2.00743	2.05717
3.82	2.00705	2.00531	2.07748
3.83	2.02625	2.01052	2.06908
3.84	2.01694	2.00896	2.08977
3.85	2.01336	2.00997	2.08041
3.86	1.99465	2.02167	2.08089
3.87	2.00921	2.00761	2.07197
3.88	1.9842	2.01145	2.08491
3.89	1.99242	2.02478	2.07158
3.9	2.01627	2.02511	2.05637
3.91	2.01991	2.01931	2.05649
3.92	2.00748	2.02211	2.05728
3.93	2.01623	2.04222	2.05892
3.94	2.03852	2.018	2.07999
3.95	2.02816	2.023	2.06033
3.96	2.03192	2.00402	2.09282
3.97	2.02007	1.99529	2.0606
3.98	2.03237	1.98523	2.07013
3.99	2.01804	1.98254	2.07229
4	2.04447	2.00269	2.07091
4.01	2.03588	2.01438	2.07297
4.02	2.0513	2.00223	2.0757
4.03	2.06174	2.01282	2.05956
4.04	2.0507	2.02166	2.05116
4.05	2.04692	2.02059	2.05602
4.06	2.03753	2.02048	2.04812
4.07	2.03825	2.04046	2.04955
4.08	2.01608	2.04439	2.0505
4.09	2.01027	2.03665	2.06403
4.1	2.02886	2.03149	2.05764
4.11	2.0179	2.0439	2.0612
4.12	2.02463	2.04297	2.06394
4.13	2.02165	2.04334	2.0719
4.14	2.02398	2.02821	2.04217
4.15	2.01441	2.03946	2.05353
4.16	2.02225	2.05102	2.07208
4.17	2.03872	2.05882	2.07134
4.18	2.03424	2.0536	2.09347
4.19	2.03509	2.03626	2.07952
4.2	2.03771	2.05965	2.07664
4.21	2.03688	2.06047	2.0927
4.22	2.03211	2.0407	2.08807
4.23	2.0159	2.03202	2.07232
4.24	2.02052	2.03101	2.08865
4.25	2.01398	2.0153	2.08409
4.26	2.0248	2.01148	2.08007
4.27	2.0211	2.00366	2.09737
4.28	2.01221	1.99751	2.09479
4.29	2.02088	2.00043	2.09206
4.3	2.01574	2.01144	2.07352
4.31	2.01111	2.01839	2.06968
4.32	2.00421	2.00788	2.05904
4.33	2.00075	2.00325	2.07326
4.34	2.00141	1.98813	2.08407
4.35	2.00105	2.01151	2.07539
4.36	1.98254	2.007	2.07896
4.37	1.97209	2.00692	2.06157
4.38	1.97884	2.0005	2.06887
4.39	1.98382	1.98556	2.08026
4.4	1.98633	2.00808	2.07529
4.41	1.9725	2.00943	2.09654
4.42	1.97679	1.99538	2.09288
4.43	1.982	1.9959	2.06786
4.44	1.98524	1.99622	2.08276
4.45	1.99547	2.01267	2.07187
4.46	1.9755	2.00543	2.05308
4.47	1.96746	2.00112	2.0556
4.48	1.97792	1.99233	2.05998
4.49	1.98458	1.9924	2.06041
4.5	1.98603	1.99361	2.0676
4.51	1.99511	2.00218	2.07411
4.52	1.99151	1.98086	2.09422
4.53	1.97853	1.98528	2.09143
4.54	1.97231	1.98389	2.0988
4.55	1.97544	2.00828	2.09938
4.56	1.97193	1.98938	2.07781
4.57	1.96934	1.98527	2.06837
4.58	1.97791	1.99966	2.07561
4.59	1.96814	1.98235	2.07484
4.6	1.98575	1.98759	2.06089
4.61	1.97498	1.98093	2.07239
4.62	1.96936	1.9848	2.07112
4.63	1.97431	1.98096	2.0805
4.64	1.97483	1.97493	2.07476
4.65	1.98319	1.97877	2.08619
4.66	1.99525	1.97187	2.09367
4.67	2.00066	1.97702	2.08223
4.68	2.00128	1.97224	2.08561
4.69	2.0067	1.96675	2.09966
4.7	1.99958	1.97336	2.08285
4.71	1.97813	1.96838	2.06613
4.72	1.99302	1.97311	2.06617
4.73	1.99232	1.98602	2.06226
4.74	2.01386	1.99401	2.05674
4.75	1.98545	1.98005	2.05825
4.76	1.99211	1.99571	2.03864
4.77	1.99146	2.00694	2.02062
4.78	2.0017	2.01672	2.0337
4.79	2.00306	2.01501	2.03313
4.8	1.98758	2.00753	2.02678
4.81	1.98114	2.01233	2.03185
4.82	1.97736	2.01346	2.05171
4.83	1.98045	2.03386	2.04586
4.84	1.98506	2.01408	2.04163
4.85	1.97895	2.01886	2.01358
4.86	1.96918	2.01494	2.04651
4.87	1.97704	2.01878	2.03387
4.88	1.97109	2.02765	2.02294
4.89	1.97753	2.01621	2.02797
4.9	1.96219	2.00943	2.02453
4.91	1.96536	2.00788	2.03558
4.92	1.97585	2.01828	2.04048
4.93	1.96259	2.00299	2.03393
4.94	1.97171	1.98209	2.0277
4.95	1.96646	1.98332	2.02291
4.96	1.96314	1.98464	2.01462
4.97	1.97145	1.98559	2.01544
4.98	1.95764	1.97719	1.99415
4.99	1.94716	1.98129	1.99556
5	1.96324	1.98358	1.99774
5.01	1.94941	1.98793	1.97865
5.02	1.94456	1.96867	1.98052
5.03	1.95624	1.9617	1.99343
5.04	1.95329	1.98894	2.0177
5.05	1.95647	1.97909	2.03052
5.06	1.96731	2.00503	2.01675
5.07	1.96372	1.99208	2.01641
5.08	1.95938	1.98561	2.01697
5.09	1.95738	1.96565	1.99657
5.1	1.94649	1.98094	2.00041
5.11	1.93603	1.9673	1.99376
5.12	1.95334	1.97861	1.99204
5.13	1.95366	1.982	1.99966
5.14	1.9532	1.99013	1.97782
5.15	1.94627	1.98762	1.97579
5.16	1.94974	1.98846	1.97378
5.17	1.94729	1.99719	1.99334
5.18	1.9406	1.97393	2.00583
5.19	1.92829	1.98686	1.98633
5.2	1.94044	1.97427	2.01025
5.21	1.92872	1.9576	1.99779
5.22	1.91676	1.95627	2.02393
5.23	1.90628	1.96194	2.0292
5.24	1.91799	1.94747	2.0166
5.25	1.91769	1.94373	2.01901
5.26	1.9096	1.94182	2.03761
5.27	1.90951	1.94921	2.02121
5.28	1.90752	1.95517	2.03374
5.29	1.90761	1.95397	2.02777
5.3	1.92152	1.96429	2.01951
5.31	1.92598	1.96095	2.01926
5.32	1.91475	1.95512	2.01046
5.33	1.90399	1.95649	2.00505
5.34	1.90642	1.95896	2.01159
5.35	1.91309	1.971	2.00947
5.36	1.91571	1.95526	2.01133
5.37	1.90319	1.95206	1.992
5.38	1.91823	1.95974	1.97907
5.39	1.9103	1.94584	1.97448
5.4	1.90495	1.96887	1.97982
5.41	1.89383	1.95959	1.99952
5.42	1.89068	1.96577	1.98182
5.43	1.90414	1.97857	1.98836
5.44	1.89417	1.98748	1.9817
5.45	1.91839	1.96713	1.98481
5.46	1.90253	1.97375	1.99211
5.47	1.90192	1.96995	1.97884
5.48	1.90771	1.97934	1.98768
5.49	1.92309	1.97317	2.00019
5.5	1.91416	1.98742	2.00391
5.51	1.91783	1.97772	2.00027
5.52	1.90593	1.97133	2.00245
5.53	1.917	1.97271	1.99819
5.54	1.91677	1.98367	1.99688
5.55	1.91904	1.97972	2.00453
5.56	1.91244	1.96264	1.99262
5.57	1.92422	1.9602	2.00035
5.58	1.91384	1.95644	2.00371
5.59	1.93408	1.92276	1.99249
5.6	1.92458	1.93347	2.00656
5.61	1.93369	1.93892	2.00615
5.62	1.94849	1.9381	2.01779
5.63	1.91632	1.95681	2.02803
5.64	1.93874	1.9636	2.02613
5.65	1.95118	1.9768	2.02351
5.66	1.94119	1.97843	2.01592
5.67	1.95553	1.97305	2.01124
5.68	1.97175	1.98131	1.99881
5.69	1.9737	1.98005	2.0024
5.7	1.96166	1.96965	2.00341
5.71	1.97635	1.96852	2.01379
5.72	1.96523	1.9657	2.00608
5.73	1.98257	1.95695	2.01136
5.74	1.96493	1.96777	2.01078
5.75	1.97473	1.94682	2.02025
5.76	1.95917	1.95956	2.00034
5.77	1.96252	1.97604	1.98861
5.78	1.96581	1.96523	2.00014
5.79	1.95425	1.97461	1.99491
5.8	1.95551	1.97201	2.00644
5.81	1.96302	1.97228	2.00046
5.82	1.97547	1.97144	2.02169
5.83	1.97944	1.98315	2.02601
5.84	1.97908	1.97923	2.01523
5.85	1.97672	1.9774	2.01209
5.86	1.97153	1.9673	2.00564
5.87	1.97406	1.99555	2.02315
5.88	1.98471	1.99578	2.01225
5.89	1.98825	1.99116	2.00724
5.9	1.99538	2.00647	2.00942
5.91	1.97363	2.01997	2.0036
5.92	1.9703	2.02094	2.00082
5.93	1.98144	2.01304	1.99576
5.94	1.9936	2.01385	1.98374
5.95	1.98797	2.01708	1.98302
5.96	1.9828	1.99423	1.98041
5.97	1.97461	1.99684	1.98739
5.98	1.98704	2.01068	1.99155
5.99	1.9851	2.01992	1.99039
6	1.99584	2.02079	2.00684
6.01	1.99059	2.02334	2.01562
6.02	1.98655	2.0123	1.99272
6.03	1.97986	2.04567	1.97957
6.04	1.97424	2.03931	1.98662
6.05	1.96594	2.02672	1.99132
6.06	1.95781	2.02517	1.99982
6.07	1.95518	2.01728	2.00708
6.08	1.96426	2.02095	2.01707
6.09	1.96834	2.01782	2.00972
6.1	1.9773	2.03267	1.99959
6.11	1.99331	2.02407	2.00589
6.12	1.99167	2.02112	1.98715
6.13	1.97323	2.02065	1.98493
6.14	1.97094	2.01776	1.97576
6.15	1.96361	2.02445	1.9821
6.16	1.97081	2.02911	1.98132
6.17	1.98047	2.02541	1.96092
6.18	1.99267	2.03482	1.97776
6.19	1.99866	2.03342	1.97174
6.2	1.98875	2.00745	1.98356
6.21	1.98659	2.01464	1.97957
6.22	1.97609	2.01959	1.96977
6.23	1.9727	2.00221	1.96307
6.24	1.983	2.00472	1.952
6.25	1.97248	2.01526	1.94159
6.26	1.96775	1.99853	1.94306
6.27	1.96475	1.99605	1.95571
6.28	1.9773	2.00396	1.93472
6.29	1.97685	2.01096	1.93748
6.3	1.98101	2.0088	1.92277
6.31	1.97922	2.02426	1.93716
6.32	1.99402	2.02233	1.92226
6.33	2.00066	2.02458	1.94569
6.34	2.0063	2.02447	1.93613
6.35	2.00003	2.01838	1.9487
6.36	2.0087	2.02662	1.92871
6.37	2.00766	2.00087	1.9382
6.38	2.00775	2.01007	1.9549
6.39	1.99295	2.00833	1.95681
6.4	1.99557	2.01173	1.94948
6.41	2.01207	2.0053	1.96616
6.42	2.02225	2.00778	1.94469
6.43	2.02487	1.9984	1.93341
6.44	2.02487	2.02098	1.90992
6.45	2.01952	2.01683	1.92557
6.46	2.0178	2.01856	1.926
6.47	2.03439	2.00935	1.94481
6.48	2.02109	1.99884	1.92589
6.49	2.02393	1.99996	1.93188
6.5	2.03535	1.99649	1.91483
6.51	2.04071	1.99437	1.91033
6.52	2.03375	2.00493	1.91401
6.53	2.02451	1.99108	1.90941
6.54	2.02474	1.98912	1.90886
6.55	2.01783	1.98564	1.9101
6.56	2.02623	1.99964	1.91812
6.57	2.03263	1.97736	1.91565
6.58	2.04289	1.97545	1.91932
6.59	2.05736	1.9657	1.92139
6.6	2.06866	1.97397	1.92748
6.61	2.07071	1.98625	1.92064
6.62	2.04467	1.98267	1.92289
6.63	2.03665	1.97574	1.9161
6.64	2.0304	1.96152	1.92109
6.65	2.02828	1.97841	1.92685
6.66	2.04088	1.96625	1.92667
6.67	2.04411	1.96521	1.92785
6.68	2.03937	1.95814	1.93083
6.69	2.02091	1.96111	1.94516
6.7	2.03361	1.96893	1.934
6.71	2.03992	1.9661	1.92626
6.72	2.04226	1.97037	1.93654
6.73	2.0362	1.98189	1.92959
6.74	2.04253	1.96162	1.91417
6.75	2.04096	1.97293	1.93547
6.76	2.03425	1.97525	1.9474
6.77	2.038	1.98569	1.93434
6.78	2.02539	1.9667	1.93981
6.79	2.05082	1.97312	1.92193
6.8	2.04377	1.98684	1.93577
6.81	2.05989	1.98379	1.92852
6.82	2.07077	1.98937	1.9195
6.83	2.04755	1.98175	1.92194
6.84	2.04737	1.98748	1.93485
6.85	2.03385	1.99725	1.92856
6.86	2.05297	1.9875	1.94901
6.87	2.05117	1.98892	1.97988
6.88	2.02451	1.97655	1.97082
6.89	2.04018	1.97732	1.97296
6.9	2.05483	1.97625	1.97231
6.91	2.05327	1.97526	1.96996
6.92	2.03659	1.97339	1.97341
6.93	2.03884	1.96445	1.97227
6.94	2.04231	1.9612	2.00004
6.95	2.02286	1.99364	2.01064
6.96	2.03216	1.99354	1.98284
6.97	2.03548	1.98026	2.01628
6.98	2.02194	1.98325	2.01108
6.99	2.03258	1.97908	2.02167
7	2.05242	1.99231	1.99813
7.01	2.04425	1.99335	2.02081
7.02	2.03451	2.00663	2.01403
7.03	2.03134	1.99082	2.01307
7.04	2.04496	2.00454	2.02016
7.05	2.04281	1.99984	2.02063
7.06	2.02496	1.99333	2.01316
7.07	2.03328	1.98246	2.00829
7.08	2.03357	1.98676	2.00802
7.09	2.02594	1.99278	2.00916
7.1	2.02469	1.99293	1.99559
7.11	2.02402	1.99404	1.99771
7.12	2.00764	1.98424	2.01189
7.13	2.00023	1.97573	2.02581
7.14	2.00263	1.96167	2.03069
7.15	1.99719	1.97319	2.02419
7.16	1.99949	1.97231	2.03051
7.17	1.98707	1.98174	2.01862
7.18	1.98832	1.96977	2.03378
7.19	2.00153	1.97683	2.00483
7.2	1.98967	1.99147	2.03348
7.21	1.99637	1.99911	2.03132
7.22	1.99118	1.98172	2.03647
7.23	2.01049	1.97003	2.02982
7.24	2.01462	1.95556	2.01875
7.25	2.02215	1.96603	2.02787
7.26	2.0072	1.97888	2.02313
7.27	2.01194	1.97396	2.02279
7.28	2.00926	1.97	2.03158
7.29	2.00886	1.98052	2.0252
7.3	2.00965	1.97981	2.01561
7.31	2.01975	1.99958	2.01963
7.32	2.02236	1.99999	2.01128
7.33	2.03463	1.993	1.99608
7.34	2.04019	1.99379	1.97778
7.35	2.03978	2.00038	1.97866
7.36	2.04068	2.00389	1.96731
7.37	2.04302	1.9933	1.95697
7.38	2.05968	1.9867	1.99264
7.39	2.02987	1.97175	1.96926
7.4	2.04174	1.99456	1.97683
7.41	2.04895	1.97585	1.99199
7.42	2.02994	2.00002	2.00361
7.43	2.04781	1.99267	1.98472
7.44	2.03662	2.00301	1.97372
7.45	2.0345	1.99262	2.00257
7.46	2.04484	1.99545	2.01189
7.47	2.0332	1.98892	2.01446
7.48	2.02255	1.97293	2.02448
7.49	2.00583	1.97587	2.02027
7.5	2.02385	1.98432	2.04011
7.51	2.04175	1.98227	2.04436
7.52	2.02584	1.98527	2.0626
7.53	2.02274	1.9972	2.04479
7.54	2.00775	1.99294	2.06048
7.55	2.02118	1.98072	2.05021
7.56	2.02123	1.97797	2.06198
7.57	2.02482	2.00291	2.03972
7.58	2.0237	1.99764	2.04038
7.59	2.02123	2.00225	2.05577
7.6	2.00198	2.0082	2.04695
7.61	2.00391	2.00364	2.05226
7.62	2.01967	2.01497	2.05424
7.63	2.02377	2.01691	2.03716
7.64	2.03376	2.01769	2.03377
7.65	2.03087	1.99812	2.04875
7.66	2.02884	2.0013	2.04133
7.67	2.00465	2.00772	2.04514
7.68	2.02443	2.00941	2.05413
7.69	2.01819	1.99546	2.06242
7.7	2.00312	2.00296	2.05556
7.71	2.01105	2.00624	2.05153
7.72	2.00352	2.01109	2.04635
7.73	2.00182	2.01012	2.04456
7.74	2.01187	2.00092	2.05329
7.75	1.99014	2.00934	2.04255
7.76	1.99675	2.00648	2.04015
7.77	2.00116	2.0144	2.06706
7.78	2.00626	2.00849	2.06014
7.79	2.00637	1.98609	2.06306
7.8	2.00907	1.98923	2.04866
7.81	2.01346	1.98953	2.05146
7.82	2.00588	1.976	2.05277
7.83	1.99995	1.99717	2.05532
7.84	2.00377	1.98224	2.05515
7.85	2.03966	2.00466	2.07485
7.86	2.02896	1.98472	2.0599
7.87	2.03561	1.98976	2.07165
7.88	2.04012	1.98911	2.08944
7.89	2.04444	1.98695	2.06118
7.9	2.03801	1.99499	2.07235
7.91	2.02116	2.00394	2.05497
7.92	2.03026	1.98351	2.04877
7.93	2.03252	1.98114	2.07149
7.94	2.03308	1.99876	2.07147
7.95	2.0477	1.97829	2.06449
7.96	2.03986	1.96659	2.0669
7.97	2.04334	1.98264	2.07394
7.98	2.03928	1.98366	2.0636
7.99	2.02229	1.98263	2.08108
8	2.01682	1.98995	2.08077
8.01	2.02935	1.98785	2.09271
8.02	2.02678	1.9991	2.08841
8.03	2.02764	1.99699	2.07479
8.04	2.03977	1.99475	2.07148
8.05	2.04561	1.9909	2.07229
8.06	2.03026	1.98872	2.05951
8.07	2.02061	1.99222	2.02655
8.08	2.03664	1.99495	2.03827
8.09	2.04299	2.00019	2.03356
8.1	2.03921	2.01239	2.02894
8.11	2.03132	2.00189	2.04891
8.12	2.03109	1.98988	2.04288
8.13	2.02926	1.99798	2.03576
8.14	2.04823	1.99593	2.02729
8.15	2.04546	1.99652	2.01489
8.16	2.02353	1.98335	2.02155
8.17	2.04393	1.98878	2.00934
8.18	2.0299	1.98133	2.0181
8.19	2.0111	1.99243	2.00306
8.2	2.01525	1.99047	2.00923
8.21	2.0075	1.98019	2.0192
8.22	2.0169	1.9796	2.02997
8.23	2.01603	1.96507	2.02338
8.24	2.01153	1.96863	2.02061
8.25	2.00849	1.96686	2.03216
8.26	2.03519	1.97869	2.03148
8.27	2.02761	1.986	2.03112
8.28	2.03271	1.97756	2.0277
8.29	2.05008	1.97975	2.04469
8.3	2.03878	1.98743	2.03809
8.31	2.0482	1.98061	2.05073
8.32	2.03963	1.9791	2.03714
8.33	2.01662	1.97056	2.04528
8.34	2.01135	1.96707	2.05162
8.35	2.01006	1.96172	2.07149
8.36	2.01065	1.95987	2.07588
8.37	2.0133	1.9492	2.08148
8.38	2.03161	1.96225	2.06733
8.39	2.01451	1.9767	2.06256
8.4	2.01402	1.96766	2.05299
8.41	2.0226	1.97661	2.05813
8.42	2.02556	1.97143	2.06763
8.43	2.02655	1.973	2.05898
8.44	2.01351	1.98082	2.07335
8.45	2.017	1.96332	2.07923
8.46	2.01942	1.97044	2.07535
8.47	2.0302	1.96036	2.09538
8.48	2.01851	1.97868	2.0827
8.49	2.01121	1.99297	2.08975
8.5	2.00967	1.99184	2.0852
8.51	2.02153	2.00784	2.0613
8.52	2.02978	2.00506	2.08344
8.53	2.00727	1.98709	2.06003
8.54	2.01789	1.98333	2.07203
8.55	2.02751	1.99144	2.09518
8.56	2.01629	1.9904	2.10103
8.57	2.02133	2.00259	2.09217
8.58	2.03111	2.00608	2.09453
8.59	2.02619	1.98592	2.07077
8.6	2.01704	1.99509	2.06602
8.61	2.02431	1.98464	2.06384
8.62	2.0129	1.99449	2.05852
8.63	2.03138	2.00922	2.05793
8.64	2.03222	1.99486	2.09019
8.65	2.01641	2.00999	2.1055
8.66	2.01782	2.0094	2.07745
8.67	2.03771	1.98714	2.08678
8.68	2.0431	1.9887	2.08051
8.69	2.02817	2.00022	2.08706
8.7	2.03937	2.00807	2.08092
8.71	2.03696	2.02392	2.07299
8.72	2.03469	2.03078	2.06203
8.73	2.03695	2.02202	2.06248
8.74	2.03666	2.02717	2.0675
8.75	2.04131	2.04446	2.07122
8.76	2.04244	2.06076	2.05763
8.77	2.04295	2.05212	2.05138
8.78	2.03376	2.06167	2.03822
8.79	2.01359	2.06521	2.03858
8.8	2.03248	2.08916	2.04856
8.81	2.03531	2.09847	2.06099
8.82	2.01919	2.09661	2.05749
8.83	2.00739	2.07883	2.06622
8.84	2.00936	2.08202	2.07237
8.85	2.01935	2.07869	2.07123
8.86	2.03356	2.07717	2.06076
8.87	2.03125	2.07816	2.05948
8.88	2.03974	2.08646	2.05881
8.89	2.03824	2.068	2.07188
8.9	2.04053	2.07525	2.08873
8.91	2.03439	2.05684	2.10385
8.92	2.03786	2.06885	2.09593
8.93	2.03678	2.06771	2.09574
8.94	2.03487	2.06505	2.11707
8.95	2.02734	2.07661	2.11783
8.96	2.04366	2.08755	2.11254
8.97	2.03254	2.07911	2.12156
8.98	2.04422	2.07469	2.10495
8.99	2.04671	2.08172	2.09329
9	2.03988	2.09442	2.09722
9.01	2.03532	2.09462	2.069
9.02	2.03245	2.11574	2.08627
9.03	2.03756	2.0864	2.08674
9.04	2.012	2.10585	2.09468
9.05	2.02848	2.09183	2.09923
9.06	2.0316	2.09591	2.10971
9.07	2.04102	2.09261	2.10212
9.08	2.04025	2.10714	2.11563
9.09	2.03169	2.10806	2.11284
9.1	2.03601	2.09503	2.10061
9.11	2.04946	2.10243	2.09193
9.12	2.03694	2.07101	2.10135
9.13	2.05894	2.05552	2.0914
9.14	2.06343	2.0679	2.1069
9.15	2.05937	2.08063	2.09853
9.16	2.03233	2.07263	2.10647
9.17	2.05369	2.07412	2.11297
9.18	2.04256	2.08815	2.13515
9.19	2.05606	2.08797	2.12497
9.2	2.07421	2.06426	2.13437
9.21	2.05464	2.07379	2.11878
9.22	2.05807	2.06827	2.10017
9.23	2.05297	2.0616	2.10906
9.24	2.064	2.05388	2.12583
9.25	2.05294	2.06578	2.10635
9.26	2.05558	2.06411	2.10728
9.27	2.06297	2.06435	2.09834
9.28	2.04247	2.07633	2.07838
9.29	2.07018	2.072	2.09899
9.3	2.0582	2.07016	2.0942
9.31	2.05915	2.07708	2.07397
9.32	2.04	2.07387	2.07905
9.33	2.05092	2.06252	2.09646
9.34	2.04167	2.07868	2.08869
9.35	2.04031	2.06626	2.09959
9.36	2.0512	2.06756	2.11772
9.37	2.03312	2.09934	2.11127
9.38	2.02556	2.08594	2.09171
9.39	2.02256	2.07256	2.10247
9.4	2.01962	2.08634	2.09969
9.41	2.02067	2.06652	2.0779
9.42	2.03214	2.07096	2.06273
9.43	2.03751	2.06639	2.05898
9.44	2.03188	2.04936	2.07133
9.45	2.04139	2.03972	2.09214
9.46	2.04429	2.03667	2.09334
9.47	2.03703	2.05439	2.06461
9.48	2.04882	2.02349	2.07226
9.49	2.03906	2.02285	2.07463
9.5	2.03663	2.01475	2.08396
9.51	2.02837	1.98487	2.09838
9.52	2.03384	1.99955	2.11241
9.53	2.0224	1.99259	2.09383
9.54	2.01179	2.00502	2.10621
9.55	2.03621	1.99571	2.09744
9.56	2.02777	1.98823	2.09924
9.57	2.04891	1.97943	2.12116
9.58	2.05688	1.97587	2.12415
9.59	2.04787	1.99719	2.12934
9.6	2.04061	1.9923	2.14229
9.61	2.04191	1.99046	2.15714
9.62	2.04327	1.9771	2.15005
9.63	2.02965	1.97451	2.13075
9.64	2.03524	1.98488	2.11757
9.65	2.0411	1.96687	2.12027
9.66	2.02549	1.97717	2.12632
9.67	2.03659	1.97615	2.12908
9.68	2.051	1.99197	2.10074
9.69	2.03341	1.97575	2.09117
9.7	2.04945	1.96665	2.10358
9.71	2.02162	1.96811	2.08962
9.72	2.02064	1.96485	2.10336
9.73	2.02191	1.96558	2.10096
9.74	2.02565	1.98296	2.09204
9.75	2.00754	1.99748	2.08487
9.76	2.0094	1.98588	2.10338
9.77	2.00161	1.99491	2.10107
9.78	2.00654	2.00265	2.10297
9.79	2.02309	2.01746	2.1033
9.8	2.00976	2.02839	2.11333
9.81	2.02273	2.03763	2.11981
9.82	2.0238	2.04563	2.10946
9.83	2.01098	2.04093	2.10228
9.84	2.0193	2.04311	2.10674
9.85	2.03325	2.02913	2.10128
9.86	2.03212	2.02419	2.08627
9.87	2.03063	2.02643	2.06879
9.88	2.03476	2.03507	2.07588
9.89	2.03936	2.03134	2.07326
9.9	2.05095	2.01852	2.07689
9.91	2.03159	2.03465	2.06711
9.92	2.03806	2.03725	2.05293
9.93	2.0571	2.04047	2.06011
9.94	2.03632	2.04167	2.07346
9.95	2.04104	2.03662	2.06009
9.96	2.03181	2.02089	2.05954
9.97	2.03307	2.02019	2.07258
9.98	2.04075	2.01205	2.05964
9.99	2.05342	2.0241	2.05908
10	2.05586	2.01825	2.06005
10.01	2.03665	2.01416	2.06132
10.02	2.02897	2.01557	2.05123
10.03	2.0339	2.00233	2.06188
10.04	2.03074	2.00266	2.06184
10.05	2.03458	2.00485	2.07131
10.06	2.02127	2.00328	2.06568
10.07	1.99813	2.00529	2.06994
10.08	2.01841	2.01017	2.07817
10.09	2.02883	2.00755	2.07437
10.1	2.02154	2.00448	2.08358
10.11	2.03074	1.99751	2.07743
10.12	2.01545	1.99181	2.07181
10.13	2.01993	1.98537	2.07999
10.14	1.99923	1.98656	2.07858
10.15	2.02673	1.99282	2.06786
10.16	2.01667	1.98527	2.09171
10.17	2.03077	1.97693	2.08715
10.18	2.038	1.97708	2.10166
10.19	2.02943	1.99358	2.1102
10.2	2.02736	1.97678	2.08288
10.21	2.01934	1.99003	2.0813
10.22	2.02298	1.96504	2.09673
10.23	2.02842	1.98461	2.08413
10.24	2.01138	1.99647	2.07818
10.25	2.01176	2.00935	2.07913
10.26	2.01357	2.00708	2.05202
10.27	2.02749	2.00817	2.04911
10.28	2.02536	2.00931	2.06376
10.29	2.01529	1.99975	2.07343
10.3	2.02647	2.00063	2.08423
10.31	2.01619	2.01161	2.07091
10.32	2.01684	2.00253	2.07855
10.33	2.0307	1.98366	2.07207
10.34	2.0135	1.99619	2.07729
10.35	2.02894	1.99587	2.07738
10.36	2.02056	1.9923	2.08845
10.37	1.9991	1.99843	2.10535
10.38	2.00912	1.98645	2.07919
10.39	2.00206	1.98657	2.10724
10.4	2.01432	2.00295	2.07975
10.41	2.00833	1.99303	2.08744
10.42	2.01382	1.98528	2.08402
10.43	2.02184	1.97505	2.09501
10.44	2.01977	1.98336	2.09891
10.45	2.02636	1.99297	2.09089
10.46	2.03314	1.98685	2.07715
10.47	2.02325	1.99928	2.08605
10.48	1.99265	1.98612	2.06356
10.49	2.0016	1.98553	2.0684
10.5	2.01048	1.99052	2.05588
10.51	1.97779	1.99375	2.0474
10.52	1.98368	1.97366	2.04072
10.53	2.00011	1.98586	2.04969
10.54	1.98619	1.99577	2.0617
10.55	1.99916	1.99819	2.07564
10.56	1.99896	2.01277	2.0618
10.57	1.99767	2.0122	2.07431
10.58	1.9849	2.00523	2.07478
10.59	1.96986	2.00123	2.0698
10.6	1.97376	1.99745	2.07843
10.61	1.98696	1.99073	2.07279
10.62	1.99354	1.99552	2.08485
10.63	1.97409	1.99047	2.06918
10.64	1.96565	1.9811	2.06403
10.65	1.97438	1.98905	2.0641
10.66	1.97878	1.97484	2.06408
10.67	1.97898	1.99316	2.07195
10.68	1.98545	1.98076	2.05277
10.69	1.98063	1.9918	2.09668
10.7	1.98724	2.0014	2.08025
10.71	1.97681	1.99422	2.10907
10.72	1.97672	2.00292	2.09823
10.73	2.00215	2.00462	2.11065
10.74	2.00745	2.00725	2.10873
10.75	1.9973	2.00442	2.08727
10.76	1.99569	2.01457	2.11647
10.77	1.98949	2.00851	2.12062
10.78	1.96951	2.00417	2.12265
10.79	1.99442	1.99707	2.09429
10.8	1.99239	2.01058	2.07854
10.81	1.97072	2.02069	2.08648
10.82	1.99004	2.00054	2.10023
10.83	1.98185	1.99793	2.08769
10.84	1.98535	2.00784	2.04235
10.85	1.99182	2.00637	2.04189
10.86	1.98153	2.00489	2.06894
10.87	1.9871	1.9933	2.06859
10.88	2.00015	1.97727	2.08094
10.89	2.00393	1.98079	2.05644
10.9	2.00347	1.97959	2.08197
10.91	1.97692	1.97037	2.08512
10.92	2.00432	1.98439	2.06657
10.93	2.00438	1.98852	2.0565
10.94	2.001	1.97877	2.06571
10.95	2.00081	1.94697	2.0852
10.96	2.00289	1.9625	2.06555
10.97	2.00037	1.95568	2.05266
10.98	2.00696	1.96156	2.05181
10.99	1.99362	1.96386	2.03064
11	1.9869	1.96283	2.02878
11.01	1.99942	1.95619	2.02782
11.02	2.01638	1.96694	2.03287
11.03	1.9981	1.94965	2.01958
11.04	1.98186	1.93626	2.01793
11.05	1.99123	1.94967	2.02663
11.06	1.99265	1.95022	2.02834
11.07	1.98675	1.95283	2.03372
11.08	1.99441	1.96189	2.01826
11.09	2.00265	1.9703	2.0163
11.1	2.00083	1.98812	2.02795
11.11	2.00627	1.98648	2.03386
11.12	1.99068	1.98356	2.03124
11.13	1.98171	1.99786	2.03039
11.14	1.98103	1.98602	2.02327
11.15	1.99476	1.9812	2.05244
11.16	1.992	1.98678	2.06055
11.17	1.97792	1.99259	2.07214
11.18	1.98971	1.96801	2.06051
11.19	1.98718	1.96193	2.05043
11.2	1.9866	1.9491	2.07238
11.21	1.99688	1.96062	2.06955
11.22	1.99458	1.9603	2.05606
11.23	1.98061	1.95439	2.04914
11.24	2.00046	1.96488	2.06823
11.25	2.00235	1.95911	2.06095
11.26	1.98612	1.95713	2.05377
11.27	1.99079	1.97232	2.05827
11.28	1.97729	1.97341	2.05315
11.29	1.98343	1.97903	2.06281
11.3	1.97498	1.98113	2.05373
11.31	1.98196	1.97369	2.06176
11.32	1.97758	1.97868	2.0593
11.33	1.97694	1.98908	2.04993
11.34	1.98895	1.97532	2.04384
11.35	1.99327	1.99039	2.0248
11.36	1.98939	1.98662	2.04352
11.37	1.9907	1.99414	2.02615
11.38	2.00263	1.98148	2.03759
11.39	1.99291	2.00197	2.0388
11.4	1.99915	2.00956	2.0508
11.41	1.9883	1.99494	2.04204
11.42	1.98376	1.99843	2.05531
11.43	2.0032	2.00349	2.05363
11.44	1.98118	2.00028	2.04523
11.45	1.97391	2.01111	2.04326
11.46	1.98389	1.99701	2.03812
11.47	1.97616	1.99172	2.04015
11.48	1.98405	1.9984	2.03193
11.49	1.98676	2.00053	2.03479
11.5	1.98395	1.99822	2.06305
11.51	1.96627	1.99	2.06098
11.52	1.95849	1.98309	2.08211
11.53	1.96644	1.99312	2.07867
11.54	1.97449	1.99393	2.06331
11.55	1.98766	1.99142	2.05609
11.56	1.97451	1.9955	2.05716
11.57	1.96549	2.00292	2.06724
11.58	1.97357	2.01546	2.0621
11.59	1.98379	2.00373	2.05034
11.6	1.97748	1.99113	2.04948
11.61	1.99638	1.98825	2.05956
11.62	1.9911	1.97352	2.08027
11.63	1.98958	1.97279	2.07456
11.64	1.99258	1.98978	2.07592
11.65	1.99693	1.99165	2.08259
11.66	1.98327	1.98116	2.07706
11.67	1.99826	1.97148	2.06832
11.68	1.99716	1.99326	2.09736
11.69	2.0142	1.98381	2.09497
11.7	1.993	1.99323	2.1296
11.71	1.97441	1.98327	2.11305
11.72	1.97708	1.9938	2.10632
11.73	1.95171	2.00292	2.09856
11.74	1.96066	2.00407	2.11063
11.75	1.96107	2.00698	2.1005
11.76	1.97087	2.03118	2.11013
11.77	1.97946	2.01345	2.10376
11.78	1.97221	2.00029	2.09661
11.79	1.985	2.00636	2.11072
11.8	1.96995	1.99917	2.11075
11.81	1.96847	1.9863	2.10369
11.82	1.97019	1.98526	2.1105
11.83	1.97294	1.97654	2.11154
11.84	1.96903	2.00595	2.10667
11.85	1.97212	2.00896	2.10343
11.86	1.97315	2.02201	2.10264
11.87	1.95406	2.01476	2.09196
11.88	1.97624	2.00326	2.11348
11.89	1.97946	2.01955	2.11649
11.9	1.96485	2.00714	2.12981
11.91	1.96887	2.0025	2.11218
11.92	1.97293	2.01133	2.14289
11.93	1.97051	2.00406	2.12228
11.94	1.97585	2.0155	2.12792
11.95	1.96977	2.02815	2.1142
11.96	1.97016	2.02859	2.14253
11.97	1.95973	2.04998	2.12822
11.98	1.96386	2.06336	2.11732
11.99	1.96426	2.04953	2.11426
12	1.96609	2.02826	2.10886
12.01	1.96094	2.03147	2.1166
12.02	1.97194	2.02672	2.11676
12.03	1.97152	2.0182	2.10525
12.04	1.97631	2.02524	2.10951
12.05	1.97647	2.02571	2.11894
12.06	1.98303	2.04769	2.13524
12.07	1.97209	2.0586	2.12403
12.08	1.97627	2.05102	2.14317
12.09	1.97028	2.03324	2.14557
12.1	1.96815	2.04788	2.13878
12.11	1.9587	2.04901	2.14269
12.12	1.98157	2.05429	2.14277
12.13	1.9835	2.05598	2.15248
12.14	1.96987	2.03467	2.14491
12.15	1.99787	2.05187	2.14996
12.16	1.9884	2.04389	2.15575
12.17	1.97659	2.05153	2.16243
12.18	1.97835	2.04045	2.17243
12.19	1.97722	2.03025	2.186
12.2	1.99609	2.03267	2.17043
12.21	2.00057	2.0341	2.1611
12.22	1.98535	2.03591	2.15104
12.23	1.96155	2.02459	2.14278
12.24	1.95949	2.01631	2.15439
12.25	1.95366	2.02162	2.15228
12.26	1.95164	2.0141	2.14369
12.27	1.9284	2.03226	2.15884
12.28	1.94353	2.01794	2.13734
12.29	1.93836	2.04995	2.14626
12.3	1.96778	2.06034	2.14588
12.31	1.95118	2.02046	2.15732
12.32	1.96302	2.04142	2.15817
12.33	1.96233	2.0373	2.16164
12.34	1.9674	2.0117	2.15569
12.35	1.96773	2.02229	2.18971
12.36	1.97564	2.01993	2.17532
12.37	1.97749	2.03093	2.15211
12.38	1.96865	2.03764	2.18227
12.39	1.98002	2.03062	2.15946
12.4	1.9957	2.04242	2.17217
12.41	2.00253	2.04887	2.18146
12.42	2.00533	2.04684	2.18979
12.43	2.00506	2.0403	2.2024
12.44	2.0319	2.05382	2.17681
12.45	2.03193	2.06317	2.16277
12.46	2.0326	2.09639	2.15754
12.47	2.03711	2.07996	2.16454
12.48	2.05013	2.08952	2.18012
12.49	2.06418	2.05985	2.17702
12.5	2.04774	2.05447	2.17929
12.51	2.03029	2.04494	2.17805
12.52	2.03002	2.06581	2.18478
12.53	2.03286	2.0792	2.18491
12.54	2.03753	2.05359	2.1546
12.55	2.03273	2.05097	2.18106
12.56	2.03856	2.04217	2.16073
12.57	2.03308	2.04084	2.16626
12.58	2.0388	2.05342	2.16533
12.59	2.05086	2.04243	2.18901
12.6	2.04493	2.04123	2.15924
12.61	2.06145	2.04621	2.16343
12.62	2.05349	2.02822	2.15805
12.63	2.05295	2.03202	2.14243
12.64	2.00845	2.03193	2.16138
12.65	2.0146	2.02343	2.15439
12.66	2.01539	2.05127	2.15145
12.67	2.01501	2.04592	2.14901
12.68	2.02713	2.03929	2.14128
12.69	2.00674	2.0524	2.1308
12.7	2.02294	2.04966	2.13445
12.71	2.0293	2.04095	2.12951
12.72	2.03406	2.05865	2.14916
12.73	2.05718	2.04517	2.11678
12.74	2.05943	2.04344	2.13435
12.75	2.0618	2.02591	2.12882
12.76	2.05491	2.03005	2.13513
12.77	2.04295	2.03807	2.14546
12.78	2.04763	2.03595	2.13906
12.79	2.04908	2.02801	2.14967
12.8	2.05069	2.02808	2.12925
12.81	2.04709	2.03153	2.14027
12.82	2.05675	2.04329	2.14573
12.83	2.04055	2.01902	2.13065
12.84	2.04883	2.02985	2.13562
12.85	2.02955	2.02541	2.10866
12.86	2.04136	2.02923	2.11232
12.87	2.02104	2.03727	2.1036
12.88	2.04022	2.02688	2.08558
12.89	2.0441	2.0239	2.09804
12.9	2.0395	2.01505	2.07699
12.91	2.03905	2.01622	2.07043
12.92	2.03286	2.01665	2.06533
12.93	2.0127	2.01462	2.06963
12.94	2.00755	2.01193	2.06883
12.95	2.03122	2.00952	2.06675
12.96	2.02782	2.01004	2.05162
12.97	2.01547	2.02433	2.04455
12.98	2.0452	2.00827	2.06886
12.99	2.03456	2.00576	2.0638
13	2.01998	2.01484	2.06196
13.01	2.03907	2.00751	2.09639
13.02	2.02494	2.01925	2.0934
13.03	2.02778	2.01738	2.09417
13.04	2.02122	2.01392	2.08478
13.05	2.02985	2.02476	2.08699
13.06	2.02269	2.02498	2.07147
13.07	2.00917	2.02316	2.0786
13.08	2.00968	2.00604	2.06716
13.09	2.01494	2.01866	2.0943
13.1	2.00065	2.01317	2.09033
13.11	2.00856	2.03449	2.08789
13.12	2.00099	2.02995	2.07596
13.13	1.99421	2.02339	2.08743
13.14	1.98853	2.001	2.09519
13.15	1.99862	1.98582	2.09922
13.16	1.98364	2.01036	2.09232
13.17	1.98172	2.00518	2.10643
13.18	1.98281	2.01209	2.08712
13.19	1.9804	2.00882	2.07527
13.2	1.97753	2.00527	2.08984
13.21	1.97662	2.00357	2.07926
13.22	1.95929	1.99866	2.08892
13.23	1.96417	2.00016	2.08758
13.24	1.96622	2.02037	2.07444
13.25	1.96623	2.01463	2.06816
13.26	1.97108	2.02538	2.05816
13.27	1.97777	2.04607	2.05799
13.28	1.97746	2.05491	2.06954
13.29	1.9934	2.0591	2.07086
13.3	1.99159	2.06345	2.0994
13.31	1.98094	2.06095	2.09041
13.32	1.99497	2.05814	2.07461
13.33	2.0005	2.04495	2.07428
13.34	2.00496	2.03361	2.06171
13.35	1.9988	2.03774	2.07945
13.36	2.00498	2.03626	2.06162
13.37	2.00605	2.02022	2.07365
13.38	2.01477	2.03097	2.04795
13.39	2.016	2.02896	2.04592
13.4	2.01552	2.03342	2.04431
13.41	2.0063	2.02976	2.04646
13.42	1.99292	2.03166	2.05293
13.43	1.99629	2.03737	2.08076
13.44	2.00849	2.05285	2.0672
13.45	2.01655	2.04157	2.0682
13.46	2.00995	2.02996	2.06331
13.47	2.0028	2.04028	2.05539
13.48	2.00364	2.04515	2.06484
13.49	2.04218	2.04743	2.05893
13.5	2.03866	2.01996	2.0418
13.51	2.01774	2.01389	2.03728
13.52	2.04147	2.04925	2.02793
13.53	2.03652	2.03419	2.03596
13.54	2.04265	2.02219	2.02712
13.55	2.04648	2.01071	2.03719
13.56	2.03507	2.01349	2.03601
13.57	2.03598	2.02272	2.02141
13.58	2.04152	2.01976	2.04219
13.59	2.0335	2.02433	2.00512
13.6	2.02774	2.02408	2.00902
13.61	2.05013	2.03496	2.01118
13.62	2.02901	2.05824	2.01983
13.63	2.05759	2.06036	2.0122
13.64	2.04258	2.04433	2.02079
13.65	2.03785	2.04656	2.03755
13.66	2.03706	2.02108	2.0277
13.67	2.06442	2.02564	2.00504
13.68	2.05087	2.01385	2.02522
13.69	2.05534	2.0047	2.03293
13.7	2.03491	1.99898	2.0184
13.71	2.03048	1.99979	1.99839
13.72	2.04088	1.99276	1.9812
13.73	2.03842	1.99402	1.97658
13.74	2.0383	1.99125	1.97045
13.75	2.03266	2.00246	1.98574
13.76	2.02992	1.99048	1.96368
13.77	2.01143	1.99646	1.94944
13.78	2.00594	1.99101	1.96071
13.79	1.99527	1.98356	1.95489
13.8	1.99166	1.97543	1.95712
13.81	1.99833	1.97123	1.94478
13.82	2.00901	1.96213	1.95047
13.83	2.00743	1.95946	1.94879
13.84	2.00585	1.95138	1.96936
13.85	2.02315	1.95875	1.96866
13.86	2.01033	1.9616	1.97178
13.87	2.00537	1.97818	1.98332
13.88	2.00839	1.97934	1.97674
13.89	2.00429	1.9845	1.99792
13.9	2.00684	1.98312	1.99919
13.91	2.00156	1.98628	1.99182
13.92	2.01521	1.98945	2.01949
13.93	2.02297	1.98622	2.01273
13.94	2.03361	1.96037	2.00731
13.95	2.03284	1.9781	1.99898
13.96	2.03912	1.97632	2.0091
13.97	2.04985	1.97926	2.00536
13.98	2.05264	1.96588	1.99282
13.99	2.06796	1.96062	1.97286
14	2.05387	1.96961	1.96853
14.01	2.04455	1.9768	1.9715
14.02	2.06437	1.96026	1.97311
14.03	2.06469	1.94742	1.97296
14.04	2.07737	1.95322	1.99013
14.05	2.0782	1.97461	1.99352
14.06	2.07446	1.95612	2.0028
14.07	2.05555	1.96475	1.99664
14.08	2.03872	1.97501	1.99107
14.09	2.04272	1.96405	2.00198
14.1	2.04099	1.97302	2.00481
14.11	2.0229	1.9922	2.00989
14.12	2.03696	2.00181	1.98947
14.13	2.03349	2.01107	1.99904
14.14	2.01639	2.00727	2.00247
14.15	2.01037	2.02011	2.02153
14.16	2.02847	1.9992	2.00746
14.17	2.02961	2.00309	2.0035
14.18	2.03545	2.00546	1.98584
14.19	2.01185	1.99974	1.9912
14.2	2.03579	2.00537	1.98876
14.21	2.0271	2.00725	2
14.22	2.03487	2.01137	1.99647
14.23	2.03889	1.99886	1.9913
14.24	2.03282	2.00593	1.99974
14.25	2.01665	2.01654	1.99369
14.26	2.0364	2.00888	1.99354
14.27	2.0361	2.0004	1.98671
14.28	2.02056	2.00199	2.0028
14.29	2.0253	1.99437	1.98087
14.3	2.01343	1.98373	1.99289
14.31	2.01353	1.97484	1.99792
14.32	1.99755	1.97672	2.00159
14.33	2.00489	1.98161	1.99638
14.34	2.0078	1.9688	1.99089
14.35	2.03452	1.96012	1.97953
14.36	2.02931	1.96103	1.9795
14.37	2.0105	1.95524	1.97612
14.38	2.01273	1.93934	1.96843
14.39	2.02032	1.94085	1.97556
14.4	2.01573	1.94002	1.96681
14.41	2.01689	1.95147	1.95642
14.42	2.01927	1.95928	1.95646
14.43	2.02394	1.94741	1.95092
14.44	1.99463	1.95088	1.97729
14.45	1.98947	1.9426	1.96719
14.46	2.0008	1.93992	1.9563
14.47	2.01827	1.93649	1.95097
14.48	2.02456	1.93377	1.94227
14.49	2.01368	1.93879	1.95697
14.5	2.01551	1.96359	1.95807
14.51	2.02134	1.95638	1.96385
14.52	2.02206	1.96467	1.95182
14.53	2.02287	1.96955	1.94568
14.54	2.00658	1.97851	1.9386
14.55	2.01167	1.96724	1.95378
14.56	1.98286	1.97266	1.95567
14.57	1.97903	1.96423	1.93864
14.58	1.99354	1.98064	1.95428
14.59	1.98762	1.97372	1.94697
14.6	1.98088	1.99337	1.95193
14.61	1.99655	1.96891	1.95324
14.62	1.99269	1.96587	1.9501
14.63	1.99762	1.97081	1.94499
14.64	1.99844	1.96783	1.94898
14.65	2.00523	1.98447	1.93972
14.66	2.00492	1.99141	1.95046
14.67	2.01504	1.98194	1.94748
14.68	2.00953	1.99194	1.94422
14.69	1.99657	1.97252	1.944
14.7	1.99727	1.96921	1.96348
14.71	2.00821	1.98489	1.96945
14.72	2.01398	1.97468	1.96832
14.73	2.01165	1.96299	1.98602
14.74	2.02375	1.97588	1.9987
14.75	2.02491	1.98702	1.98083
14.76	2.01172	1.95725	1.9817
14.77	2.0258	1.95954	1.97338
14.78	2.02438	1.95232	1.97151
14.79	2.03606	1.94582	1.96021
14.8	2.03787	1.95208	1.97691
14.81	2.02977	1.93271	1.97701
14.82	2.04093	1.94705	1.98538
14.83	2.02955	1.93431	1.9902
14.84	2.02884	1.93831	2.0129
14.85	2.04508	1.93109	2.01226
14.86	2.02902	1.92249	2.0082
14.87	2.04005	1.92343	2.03249
14.88	2.0511	1.93908	2.04059
14.89	2.04198	1.93216	2.05629
14.9	2.05497	1.93265	2.04064
14.91	2.03966	1.94336	2.03875
14.92	2.02501	1.94104	2.04989
14.93	2.04432	1.94612	2.055
14.94	2.03114	1.94663	2.05763
14.95	2.04027	1.94024	2.05266
14.96	2.04584	1.95197	2.05079
14.97	2.02273	1.95809	2.03962
14.98	2.02135	1.94511	2.03919
14.99	2.01644	1.94257	2.0311
15	2.0143	1.94839	2.01574
15.01	2.02502	1.95527	1.99917
15.02	2.01639	1.96012	1.98677
15.03	2.01768	1.96439	1.98662
15.04	2.01516	1.97466	1.97936
15.05	2.00531	1.96391	1.98525
15.06	1.99876	1.96808	1.99511
15.07	1.9761	1.94844	1.99061
15.08	1.97677	1.95898	1.99912
15.09	1.98602	1.9544	1.99272
15.1	1.98002	1.95466	1.98364
15.11	1.99632	1.97316	1.97214
15.12	2.00857	1.95832	1.9779
15.13	2.00843	1.95693	1.984
15.14	2.01178	1.95871	1.99224
15.15	2.00612	1.96821	2.01278
15.16	1.99872	1.96438	2.00557
15.17	1.99664	1.94559	2.00789
15.18	1.99174	1.95657	1.99982
15.19	1.99844	1.95496	1.99012
15.2	1.98844	1.95515	2.01392
15.21	1.99283	1.96048	2.01311
15.22	1.99524	1.96231	2.01578
15.23	1.99585	1.98655	1.99154
15.24	2.00435	1.95635	2.00698
15.25	2.00008	1.97207	2.00575
15.26	2.01889	1.97331	2.0028
15.27	2.02504	1.98238	1.99229
15.28	2.03102	1.96447	2.00557
15.29	2.02362	1.96192	1.98529
15.3	2.03218	1.96171	2.01084
15.31	2.03967	1.96387	2.01272
15.32	2.04105	1.96779	2.0051
15.33	2.02154	1.95073	2.01131
15.34	2.04575	1.96092	1.99389
15.35	2.02281	1.97334	1.9705
15.36	2.04315	1.98011	1.98339
15.37	2.05523	1.97717	1.9782
15.38	2.03318	1.95898	1.97707
15.39	2.03441	1.97361	1.99298
15.4	2.0407	2.00047	1.98545
15.41	2.04292	1.98203	2.00244
15.42	2.03533	1.97728	1.98865
15.43	2.04211	1.98293	2.01674
15.44	2.03264	1.99542	2.0182
15.45	2.02226	1.98907	2.01154
15.46	2.02993	2.00393	1.992
15.47	2.05115	2.01108	2.01243
15.48	2.04107	2.00327	2.01167
15.49	2.03362	2.00381	2.01911
15.5	2.045	2.00804	2.01842
15.51	2.00818	1.99259	2.02112
15.52	2.00679	2.01024	2.02304
15.53	2.01299	2.00021	2.01259
15.54	2.01279	2.01218	2.02169
15.55	2.02677	2.00332	2.02826
15.56	2.02811	2.01365	2.03597
15.57	2.02905	2.00951	2.02394
15.58	2.0393	2.00517	2.0271
15.59	2.01298	2.03712	2.01777
15.6	2.00586	2.02944	2.01824
15.61	2.00777	2.01431	2.01801
15.62	2.00093	2.02218	2.03325
15.63	2.02053	2.01595	2.0402
15.64	2.01318	2.00306	2.03172
15.65	2.01981	2.01546	2.02617
15.66	2.01185	1.99228	2.0144
15.67	2.00662	1.98763	2.00495
15.68	2.02651	1.97773	1.98492
15.69	2.01478	1.99432	1.99243
15.7	2.015	1.98371	1.99518
15.71	2.00623	1.96856	1.99432
15.72	2.01797	1.96598	2.01669
15.73	2.00922	1.97977	2.00775
15.74	2.02119	1.96962	2.02243
15.75	2.02087	1.99034	2.06094
15.76	2.01748	1.99051	2.04206
15.77	2.02129	1.98719	2.04249
15.78	2.01067	1.98934	2.03902
15.79	2.01932	1.99642	2.03397
15.8	2.03342	1.98946	2.03569
15.81	2.02555	1.99619	2.01811
15.82	2.00548	1.97258	2.02899
15.83	1.99104	1.97942	2.03286
15.84	2.00192	1.99365	2.00535
15.85	1.97953	1.98589	2.02389
15.86	1.9893	1.98059	2.01711
15.87	2.00216	1.98383	1.99412
15.88	1.98041	1.98965	2.00441
15.89	1.98214	1.99783	1.98239
15.9	1.99945	1.99613	1.99087
15.91	2.01461	1.99016	2.00182
15.92	2.00608	1.99677	1.99889
15.93	2.0008	1.97128	1.97955
15.94	2.00808	1.99617	1.97941
15.95	1.99896	1.99269	1.97633
15.96	2.00556	1.96788	2.00007
15.97	2.02095	1.98531	2.00102
15.98	2.01904	1.98125	1.98676
15.99	2.02044	1.99073	1.98021
16	2.033	1.99236	1.97644
16.01	2.01559	2.00849	1.96549
16.02	2.02107	2.00079	1.97014
16.03	2.01182	1.99761	1.96316
16.04	2.00764	2.00278	1.97712
16.05	2.0088	1.99787	1.98343
16.06	2.00917	1.99541	1.97797
16.07	2.00052	1.99809	1.98229
16.08	2.00372	1.98351	1.97669
16.09	2.01638	1.99476	1.98273
16.1	2.01691	2.00201	1.98233
16.11	2.01087	1.99661	1.98421
16.12	2.0185	2.00022	1.99119
16.13	2.0221	1.98705	1.99491
16.14	2.03731	2.01271	1.99888
16.15	2.04099	2.01419	1.99458
16.16	2.04581	2.02001	1.99244
16.17	2.04901	2.00502	1.98262
16.18	2.04859	2.0106	1.99108
16.19	2.04182	2.02623	1.99147
16.2	2.04944	2.01804	1.98486
16.21	2.05478	2.03241	1.96218
16.22	2.07823	2.03219	1.99882
16.23	2.0868	2.02613	2.00215
16.24	2.08364	2.01408	2.00142
16.25	2.09119	2.01744	2.01842
16.26	2.07631	2.05058	1.9918
16.27	2.09073	2.0356	1.98289
16.28	2.08797	2.046	1.98593
16.29	2.09768	2.05389	1.99348
16.3	2.10057	2.03278	1.99538
16.31	2.09947	2.03854	1.98808
16.32	2.09539	2.02703	1.98544
16.33	2.08203	2.03932	1.97778
16.34	2.08638	2.04135	1.98326
16.35	2.08131	2.02385	2.00003
16.36	2.09354	2.0232	1.97858
16.37	2.07952	2.02987	1.98227
16.38	2.07696	2.03988	2.0027
16.39	2.07706	2.03524	1.99709
16.4	2.06335	2.03626	1.98963
16.41	2.08032	2.02929	1.99204
16.42	2.09255	2.02812	2.00744
16.43	2.08146	2.0271	2.01402
16.44	2.07582	2.01866	2.02068
16.45	2.04581	2.02623	1.99773
16.46	2.06076	2.02203	2.00408
16.47	2.06039	2.02538	1.9959
16.48	2.06077	2.01987	2.00251
16.49	2.04719	2.02273	1.98006
16.5	2.05964	2.00691	1.9928
16.51	2.0495	2.02194	1.98318
16.52	2.03792	2.0089	1.97431
16.53	2.05545	2.01603	1.97829
16.54	2.06413	2.00292	1.96395
16.55	2.04552	2.0158	1.96488
16.56	2.04499	2.01993	1.96185
16.57	2.04164	2.02021	1.97381
16.58	2.06534	2.01736	1.98933
16.59	2.06037	2.0081	1.97946
16.6	2.04071	2.01469	1.97939
16.61	2.06117	2.01342	1.98292
16.62	2.06029	2.03699	1.98224
16.63	2.05398	2.0367	1.98283
16.64	2.04786	2.02345	1.98947
16.65	2.05089	2.02464	2.00364
16.66	2.05983	2.01831	2.01916
16.67	2.07539	2.02915	2.0043
16.68	2.05898	2.02896	2.01562
16.69	2.06898	2.0237	2.01795
16.7	2.07963	2.04433	2.00641
16.71	2.06544	2.03428	2.02824
16.72	2.08053	2.01836	2.01288
16.73	2.08644	2.02996	2.00792
16.74	2.05509	2.01627	2.0014
16.75	2.05947	1.99941	2.00057
16.76	2.03327	1.98757	2.00894
16.77	2.03894	2.00527	2.01619
16.78	2.04029	2.00142	2.01149
16.79	2.04077	1.97998	2.00224
16.8	2.03934	1.98846	2.01352
16.81	2.06159	1.98692	2.02187
16.82	2.05632	1.98739	2.00093
16.83	2.07053	1.99161	1.99083
16.84	2.07673	1.99486	2.00237
16.85	2.07764	2.00279	1.99805
16.86	2.06722	1.98558	1.98141
16.87	2.0651	1.97679	1.99332
16.88	2.07848	1.98277	1.98427
16.89	2.06695	1.99973	1.99732
16.9	2.04877	1.98273	1.97351
16.91	2.07843	1.9801	1.98938
16.92	2.06512	1.96154	1.97758
16.93	2.06015	1.9567	1.96943
16.94	2.05514	1.95355	1.99526
16.95	2.05997	1.96492	1.99538
16.96	2.05143	1.95987	1.9823
16.97	2.06065	1.9806	1.9859
16.98	2.06223	1.97963	1.99847
16.99	2.07631	1.99376	1.99977
17	2.06515	2.01371	2.01868
17.01	2.07831	2.0208	1.99601
17.02	2.0733	2.03264	2.0074
17.03	2.07624	2.02829	2.00387
17.04	2.068	2.02148	2.01346
17.05	2.07382	2.03356	2.01212
17.06	2.08952	2.0428	2.00442
17.07	2.08839	2.02705	1.99386
17.08	2.09609	2.03939	2.01126
17.09	2.08665	2.01497	2.01803
17.1	2.07582	2.04277	2.03433
17.11	2.07302	2.0262	2.00799
17.12	2.08132	2.00964	2.02435
17.13	2.07343	2.00272	2.02232
17.14	2.09347	2.01528	2.03424
17.15	2.07267	2.01808	2.02807
17.16	2.06941	2.01879	2.03108
17.17	2.06487	2.01021	2.02848
17.18	2.06215	2.01394	2.04248
17.19	2.07208	2.01224	2.06264
17.2	2.07549	2.03064	2.05491
17.21	2.0875	1.99806	2.07273
17.22	2.06588	1.98351	2.07149
17.23	2.06542	2.00155	2.08352
17.24	2.07673	1.98318	2.07614
17.25	2.07764	1.98415	2.08479
17.26	2.07232	1.98212	2.06681
17.27	2.06005	1.97906	2.06981
17.28	2.07424	1.97812	2.06758
17.29	2.06686	2.00836	2.08425
17.3	2.06837	1.98998	2.09564
17.31	2.07195	1.99463	2.10949
17.32	2.0556	1.99492	2.09748
17.33	2.06256	1.97511	2.10493
17.34	2.04921	1.98793	2.08496
17.35	2.06209	1.98853	2.08081
17.36	2.06298	1.99105	2.0924
17.37	2.04405	1.99391	2.07843
17.38	2.03053	1.99653	2.10157
17.39	2.04645	2.00477	2.12884
17.4	2.03724	2.01299	2.11063
17.41	2.04649	1.99131	2.09442
17.42	2.07115	2.00384	2.09768
17.43	2.07332	2.02251	2.10872
17.44	2.06365	2.00351	2.09927
17.45	2.05665	1.99467	2.10294
17.46	2.05571	1.98411	2.10021
17.47	2.0394	1.9906	2.10067
17.48	2.03067	2.00104	2.08605
17.49	2.02823	2.01176	2.08987
17.5	2.03809	2.0258	2.09275
17.51	2.03027	2.0162	2.10781
17.52	2.01905	1.99139	2.10901
17.53	2.01021	1.98058	2.1049
17.54	2.03771	1.98748	2.10264
17.55	2.04422	1.99565	2.09267
17.56	2.02229	2.00957	2.0933
17.57	2.02975	2.01754	2.07983
17.58	2.00824	2.01466	2.08074
17.59	2.02675	2.00211	2.09089
17.6	2.03606	2.00509	2.08659
17.61	2.03697	2.00698	2.08508
17.62	2.01584	2.02107	2.06753
17.63	2.03212	2.02392	2.08463
17.64	2.03442	2.03393	2.08168
17.65	2.04573	2.03949	2.06228
17.66	2.02161	2.04859	2.08344
17.67	2.00517	2.04746	2.09505
17.68	2.04443	2.05988	2.07714
17.69	2.03491	2.06066	2.07551
17.7	2.04524	2.04467	2.09218
17.71	2.02851	2.04594	2.07239
17.72	2.02722	2.04306	2.09111
17.73	2.01454	2.04081	2.0978
17.74	2.00855	2.05515	2.09082
17.75	2.00538	2.05795	2.07805
17.76	2.0365	2.04604	2.07678
17.77	2.02205	2.05259	2.08342
17.78	2.02736	2.04677	2.07431
17.79	2.02271	2.05268	2.08812
17.8	2.03901	2.02054	2.06489
17.81	2.02812	2.02341	2.06616
17.82	2.0279	2.02398	2.05483
17.83	2.03098	2.02615	2.04596
17.84	2.01425	2.04407	2.06166
17.85	2.007	2.02591	2.04928
17.86	2.0023	2.01706	2.06821
17.87	2.01966	2.01043	2.07561
17.88	2.00074	2.012	2.08309
17.89	2.00273	2.01849	2.07372
17.9	2.03601	2.01676	2.08926
17.91	2.04199	2.01605	2.06271
17.92	2.00389	2.03176	2.07876
17.93	2.00724	2.02434	2.08501
17.94	2.00485	2.0118	2.09261
17.95	2.00798	2.0094	2.09368
17.96	2.00465	2.00117	2.09189
17.97	2.01307	2.00011	2.09318
17.98	2.03124	2.00265	2.11035
17.99	2.03959	2.01523	2.09553
18	2.06732	2.03274	2.11521
18.01	2.04616	2.02855	2.12483
18.02	2.05651	2.00966	2.08423
18.03	2.07017	2.01073	2.09438
18.04	2.08678	2.00869	2.09847
18.05	2.06397	2.01137	2.07677
18.06	2.07127	2.01412	2.08813
18.07	2.07177	2.02119	2.06065
18.08	2.07023	2.02369	2.06404
18.09	2.0483	2.0031	2.05497
18.1	2.03824	2.02553	2.05925
18.11	2.04496	2.01795	2.07345
18.12	2.05293	2.03183	2.06592
18.13	2.03914	1.98756	2.05811
18.14	2.02721	1.99577	2.04958
18.15	2.02902	1.9809	2.07105
18.16	2.01924	1.98754	2.08786
18.17	2.01379	2.00171	2.06313
18.18	2.02	1.99489	2.06804
18.19	2.0264	1.99334	2.03632
18.2	2.01222	1.98437	2.03441
18.21	2.01811	2.01264	2.04532
18.22	2.02205	1.99777	2.04781
18.23	2.03735	1.98691	2.04024
18.24	2.03118	1.98966	2.04812
18.25	2.0413	1.99109	2.05107
18.26	2.03903	2.00197	2.0697
18.27	2.04616	1.99078	2.07646
18.28	2.0392	1.99381	2.10082
18.29	2.02694	2.00223	2.08077
18.3	2.01591	2.01546	2.10518
18.31	2.01505	2.00953	2.09959
18.32	2.00718	2.00802	2.09774
18.33	2.00549	1.97985	2.09077
18.34	1.99156	1.98832	2.07332
18.35	1.98674	1.98753	2.06329
18.36	1.99022	1.97972	2.05931
18.37	1.99147	1.97609	2.05418
18.38	1.98223	1.97359	2.05281
18.39	1.97738	1.96668	2.05952
18.4	1.96241	1.96392	2.06375
18.41	1.98195	1.95833	2.05484
18.42	1.99515	1.96586	2.06253
18.43	1.98739	1.95989	2.05373
18.44	1.96656	1.96078	2.05068
18.45	1.96402	1.95413	2.0466
18.46	1.95517	1.96019	2.05196
18.47	1.97411	1.95239	2.05578
18.48	1.95447	1.95102	2.05393
18.49	1.96113	1.94718	2.07402
18.5	1.9686	1.95025	2.0954
18.51	1.95571	1.9485	2.08963
18.52	1.94893	1.94348	2.08187
18.53	1.93393	1.94549	2.08143
18.54	1.92411	1.93439	2.09219
18.55	1.9308	1.92761	2.09096
18.56	1.91869	1.91668	2.09245
18.57	1.92112	1.9244	2.0708
18.58	1.93695	1.92423	2.04876
18.59	1.93805	1.92333	2.05041
18.6	1.94743	1.94115	2.05577
18.61	1.94455	1.94296	2.06447
18.62	1.94386	1.9402	2.0722
18.63	1.94226	1.97056	2.08546
18.64	1.94834	1.96642	2.07621
18.65	1.94871	1.94949	2.08266
18.66	1.95616	1.94756	2.08682
18.67	1.9668	1.94203	2.05834
18.68	1.97766	1.93574	2.06166
18.69	1.97177	1.9407	2.04777
18.7	1.99926	1.92307	2.04089
18.71	1.98286	1.92434	2.05384
18.72	1.98666	1.92464	2.05358
18.73	1.97697	1.91167	2.06014
18.74	1.98572	1.91285	2.0782
18.75	1.97228	1.91666	2.08572
18.76	1.97479	1.92941	2.08604
18.77	1.99155	1.93166	2.06919
18.78	1.97912	1.93364	2.06406
18.79	1.96424	1.91888	2.06251
18.8	1.96267	1.9264	2.06207
18.81	1.94994	1.9241	2.07269
18.82	1.94707	1.9291	2.05573
18.83	1.94606	1.93092	2.07473
18.84	1.94051	1.93342	2.06858
18.85	1.94064	1.93342	2.07277
18.86	1.94616	1.92835	2.08479
18.87	1.9529	1.94499	2.08391
18.88	1.95371	1.9455	2.06454
18.89	1.95009	1.94928	2.05098
18.9	1.95686	1.9448	2.05783
18.91	1.95749	1.92617	2.10028
18.92	1.95974	1.95644	2.07649
18.93	1.96106	1.95633	2.0671
18.94	1.96492	1.95497	2.07596
18.95	1.9723	1.9528	2.07059
18.96	1.97882	1.9528	2.08885
18.97	1.9619	1.96613	2.08895
18.98	1.96415	1.96078	2.09898
18.99	1.97172	1.96582	2.08879
19	1.97731	1.94547	2.08177
19.01	1.98592	1.95989	2.09438
19.02	1.98859	1.95193	2.12314
19.03	1.97928	1.94357	2.10771
19.04	2.00761	1.94898	2.10255
19.05	1.99668	1.97317	2.11601
19.06	1.99555	1.95895	2.12813
19.07	2.01418	1.98039	2.13084
19.08	2.00336	1.96958	2.10806
19.09	1.99837	1.9735	2.1052
19.1	1.99972	1.98354	2.08653
19.11	1.9986	1.9956	2.08814
19.12	1.99893	2.00775	2.09178
19.13	2.02903	1.99957	2.08947
19.14	2.03586	1.99797	2.12294
19.15	2.0214	2.00779	2.10374
19.16	2.00376	1.99167	2.09226
19.17	2.01732	1.98966	2.08125
19.18	2.02144	1.99494	2.0906
19.19	2.01661	1.99162	2.08457
19.2	1.99409	1.99418	2.07833
19.21	1.98587	1.98213	2.08405
19.22	1.9847	1.99258	2.08337
19.23	1.98489	1.97891	2.07897
19.24	1.99495	1.98017	2.08252
19.25	2.00184	1.99386	2.09908
19.26	1.99566	1.97911	2.09003
19.27	1.98657	1.98101	2.05984
19.28	1.97608	1.97055	2.05796
19.29	1.97435	1.97533	2.05963
19.3	1.9852	1.99412	2.04973
19.31	1.98877	1.98921	2.03798
19.32	1.99541	1.98387	2.05777
19.33	1.9928	1.96742	2.05104
19.34	1.98922	1.95718	2.06063
19.35	2.01619	1.9533	2.05973
19.36	2.02004	1.95126	2.06213
19.37	2.01682	1.96543	2.08193
19.38	2.01802	1.95526	2.08773
19.39	2.00899	1.96658	2.08887
19.4	2.01772	1.96102	2.07984
19.41	2.02024	1.95477	2.0817
19.42	2.01097	1.95599	2.08278
19.43	2.02009	1.94797	2.08873
19.44	2.0233	1.97158	2.07902
19.45	2.01703	1.96645	2.09564
19.46	2.00423	1.96326	2.08783
19.47	2.02548	1.97524	2.08129
19.48	2.03213	1.97221	2.09047
19.49	2.0493	1.95716	2.08131
19.5	2.03206	1.96105	2.09362
19.51	2.02499	1.95162	2.07425
19.52	2.00718	1.95969	2.06722
19.53	2.00355	1.94051	2.0716
19.54	1.99808	1.94523	2.06163
19.55	2.00674	1.93949	2.05463
19.56	2.00827	1.94365	2.0492
19.57	1.98534	1.95181	2.03603
19.58	1.9988	1.94366	2.04598
19.59	1.99864	1.92531	2.03415
19.6	1.98551	1.94233	2.05249
19.61	2.00024	1.93664	2.04772
19.62	2.01728	1.93863	2.0418
19.63	1.99385	1.93605	2.02189
19.64	2.00789	1.93955	2.02734
19.65	2.00834	1.94689	2.03403
19.66	2.01309	1.94209	2.04967
19.67	2.00078	1.94984	2.05012
19.68	2.00862	1.93861	2.0415
19.69	2.00344	1.97125	2.04664
19.7	1.99735	1.95743	2.068
19.71	2.01029	1.94468	2.0579
19.72	2.0234	1.93145	2.0849
19.73	2.01377	1.94475	2.10815
19.74	2.01908	1.9491	2.10115
19.75	2.02318	1.93599	2.08316
19.76	2.02168	1.92897	2.06822
19.77	1.98969	1.93414	2.05836
19.78	1.98478	1.9348	2.04485
19.79	1.97055	1.93459	2.02726
19.8	1.97361	1.92078	2.03913
19.81	1.9874	1.92769	2.04457
19.82	1.97242	1.93335	2.04017
19.83	1.98824	1.93477	2.0305
19.84	1.97688	1.92513	2.02465
19.85	1.99159	1.91909	2.01709
19.86	1.98703	1.94501	2.04995
19.87	1.98456	1.9293	2.02651
19.88	2.00378	1.94461	2.02157
19.89	1.99848	1.95436	2.00865
19.9	1.98097	1.94248	2.02114
19.91	1.98699	1.95696	2.02001
19.92	1.9906	1.95525	2.01822
19.93	1.98255	1.94432	2.01545
19.94	1.97685	1.95274	2.01579
19.95	1.98468	1.95225	2.01557
19.96	1.96727	1.96	2.01257
19.97	1.98568	1.95646	1.9991
[truncated: 38,003 more rows]

## Sheet: Figure 2l
Figure 2l
Model	Mutated Residue	ΔG [kcal/mol]	SD [kcal/mol]]	Directly from simulations averages and standard deviations from 301 Structures
WT	38	0.89	1.25
WT	99	3.58	1.37
L38S	38	0.31	0.11
L99S	99	-0.13	1.19
Name	Residue	ΔΔG [kcal/mol]	SD [kcal/mol]]	Quantities determined as differences and via propagation of errors
L38S-WT	38	-0.58	1.25483
L99S-WT	99	-3.71	1.81466

## Sheet: Figure 4a
Figure 4a
	Reaction		DPC			Cleaved DPC			Free DNA			Cleaved DPC*
Free DNA	1		0	0	0	0	0	0	1	1	1	0	0	0
DPC alone	2		0.9	0.89	0.9	0	0	0	0.1	0.11	0.1	0	0	0
WT - 1 nM	3		0.89	0.89	0.88	0.02	0.02	0.02	0.09	0.09	0.09	0	0	0.03
WT - 10 nM	4		0.78	0.8	0.76	0.12	0.1	0.14	0.1	0.1	0.1	0.01	0.01	0.04
WT - 100 nM	5		0.52	0.57	0.51	0.34	0.29	0.35	0.1	0.1	0.1	0.06	0.05	0.09
L38S - 1 nM	6		0.87	0.87	0.89	0.03	0.03	0.02	0.1	0.1	0.09	0.01	0.01	0.03
L38S - 10 nM	7		0.77	0.77	0.79	0.13	0.13	0.12	0.1	0.1	0.09	0	0.01	0.04
L38S - 100 nM	8		0.53	0.54	0.6	0.32	0.32	0.28	0.1	0.11	0.09	0.06	0.06	0.07
L99S - 1 nM	9		0.88	0.87	0.89	0.03	0.03	0.01	0.1	0.1	0.09	0	0.01	0.03
L99S - 10 nM	10		0.81	0.77	0.79	0.1	0.12	0.11	0.09	0.1	0.1	-0.01	0	0.03
L99S - 100 nM	11		0.57	0.52	0.6	0.3	0.37	0.3	0.1	0.11	0.1	0.02	-0.03	0.04

## Sheet: Figure 4b
Figure 4b
	Reaction		DPC			Cleaved DPC			Free DNA			Cleaved DPC*
Free DNA	1		0	0	0	0	0	0	1	1	1	0	0	0
DPC alone	2		0.93	0.94	0.93	0	0	0	0.07	0.06	0.07	0	0	0
WT - 1 nM	3		0.72	0.77	0.75	0.21	0.16	0.18	0.08	0.07	0.07	0.02	0.01	-0.01
WT - 10 nM	4		0.31	0.35	0.32	0.5	0.49	0.54	0.08	0.08	0.08	0.13	0.1	0.06
WT - 100 nM	5		0.24	0.24	0.18	0.15	0.27	0.28	0.12	0.09	0.08	0.54	0.43	0.46
L38S - 1 nM	6		0.65	0.72	0.72	0.27	0.2	0.21	0.08	0.08	0.08	0.01	0.02	0
L38S - 10 nM	7		0.32	0.37	0.31	0.53	0.51	0.58	0.09	0.1	0.08	0.09	0.06	0.03
L38S - 100 nM	8		0.26	0.27	0.21	0.39	0.44	0.53	0.09	0.11	0.08	0.29	0.23	0.17
L99S - 1 nM	9		0.87	0.87	0.88	0.06	0.06	0.06	0.07	0.07	0.07	0.01	0.01	-0.01
L99S - 10 nM	10		0.55	0.58	0.58	0.37	0.33	0.35	0.08	0.08	0.07	0.01	0.02	-0.01
L99S - 100 nM	11		0.23	0.28	0.22	0.63	0.6	0.7	0.09	0.09	0.08	0.07	0.06	-0.01

## Sheet: Figure 4c
Figure 4c
	Reaction		DPC			Cleaved DPC			Free DNA			Cleaved DPC*
Free DNA	1		0	0	0	0	0	0	1	1	1	0	0	0
DPC alone	2		0.92	0.9	0.91	0	0	0	0.08	0.1	0.09	0	0	0
WT - 1 nM	3		0.85	0.85	0.88	0.06	0.06	0.05	0.09	0.09	0.08	0	-0.01	-0.01
WT - 10 nM	4		0.59	0.55	0.6	0.29	0.31	0.28	0.09	0.1	0.09	0.04	0.04	0.04
WT - 100 nM	5		0.29	0.25	0.29	0.19	0.29	0.26	0.21	0.18	0.19	0.43	0.36	0.36
L38S - 1 nM	6		0.83	0.81	0.86	0.09	0.09	0.05	0.09	0.1	0.08	0	0	0
L38S - 10 nM	7		0.5	0.48	0.59	0.37	0.38	0.29	0.1	0.11	0.1	0.05	0.04	0.03
L38S - 100 nM	8		0.31	0.25	0.34	0.4	0.46	0.43	0.12	0.13	0.11	0.2	0.18	0.14
L99S - 1 nM	9		0.88	0.88	0.89	0.03	0.01	0.03	0.08	0.1	0.08	0	-0.01	0.01
L99S - 10 nM	10		0.75	0.81	0.81	0.16	0.09	0.09	0.09	0.1	0.08	-0.01	-0.01	0.02
L99S - 100 nM	11		0.31	0.45	0.45	0.53	0.42	0.41	0.11	0.1	0.1	0.06	0.01	0.05

## Sheet: Figure 5e
Figure 5e
	Reaction		DPC				Cleaved DPC				Free DNA				Cleaved DPC*
Free DNA	1		0	0	0	0	0	0	0	0	1	1	1	0	0	0	0	0
HMCES alone	2		0.92	0.92	0.91	0	0	0	0	0	0.08	0.08	0.09	0	0	0	0	0
HMCES + FL	3		0.57	0.48	0.42	0.42	0.34	0.43	0.49	0.48	0.09	0.1	0.09	0.1	-0.01	0.01	0	0.01
HMCES-SUMO	4		0.93	0.92	0.93	0.91	0	0	0	0	0.07	0.08	0.07	0.09	0	0	0	0
HMCES-SUMO + FL	5		0.6	0.5	0.42	0.43	0.32	0.4	0.49	0.47	0.08	0.1	0.09	0.1	0	0.02	0.03	0.01
HMCES-SUMO-Ub	6		0.93	0.92	0.93	0.91	0	0	0	0	0.07	0.08	0.07	0.09	0	0	0	0
HMCES-SUMO-Ub + FL	7		0.38	0.46	0.32	0.27	0.43	0.45	0.47	0.52	0.1	0.09	0.1	0.13	0.11	0.04	0.17	0.16

[truncated: 15 more sheets: Figure 5f, Figure 5h, Figure 6a, Figure 6b, Figure 6d, Figure 6e, Supplementary Figure 1b, Supplementary Figure 2c, Supplementary Figure 2e, Supplementary Figure 5a, Supplementary Figure 5b, Supplementary Figure 6b, Supplementary Figure 7e, Supplementary Figure 7f, Supplementary Table 1]
